# Supplementary material for: The sponge microbiome within the greater coral reef microbial metacommunity
Source: Nat Commun. 2019 Apr 9;10:1644. doi: 10.1038/s41467-019-09537-8 (PMC6456735; doi:10.1038/s41467-019-09537-8)
Supplement: Supplementary file 5 — Supplementary Data 1 [file 41467_2019_9537_MOESM5_ESM.xls]

## Sheet: samples_red4
Sample	Sample	Biotope	Biotope full	Species	Date	Site	Country	Depth (m)	Lat	Lon	PC1	PC2	PC3	PC4	DomOTU.abun	DomOTU.abun3	Richness	Evenness	H	Proteobacteria	Bacteroidetes	Chloroflexi	Tenericutes	Actinobacteria	Cyanobacteria	Acidobacteria	Spirochaetae	Planctomycetes	Thaumarchaeota	Nitrospirae	Gemmatimonadetes	Euryarchaeota	Verrucomicrobia	Tectomicrobia	Chlamydiae	Firmicutes	PAUC34f	SBR1093	Parcubacteria	Poribacteria	Lentisphaerae	Marinimicrobia..SAR406.clade.	Nitrospinae	Deinococcus.Thermus	Latescibacteria	Fusobacteria	Woesearchaeota..DHVEG.6.	Saccharibacteria	Deferribacteres
GCuTw363	363	Alg	Algae	Caulerpa racemosa var laetevirens	2016-07-31	Aimen	Taiwan	1-5m	23.5508	119.64	-0.285132	0.0699827	0.0301705	-0.167458	27.23	57.56	1057	0.501056	3.48895	89.92	5.06	0.19	0.77	1.11	0.88	0.12	0.1	0.57	0	0.05	0.2	0	0.41	0.01	0	0.13	0	0.01	0.11	0	0.13	0	0	0.01	0.04	0.01	0	0.01	0.03
GFgTw335	335	Alg	Algae	Chlorodesmis sp.	2016-07-30	Shili	Taiwan	1-5m	23.5208	119.573	-0.281037	0.0724128	0.0353769	-0.167574	25.28	46.17	1086	0.578477	4.0437	53.84	36.47	0.29	0.06	6.2	0.75	0.13	0.02	1.01	0	0.04	0.02	0	0.35	0	0.01	0.09	0.03	0.02	0.32	0	0.02	0	0.01	0.05	0	0.01	0	0.19	0.01
GFgTw347	347	Alg	Algae	Chlorodesmis sp.	2016-07-30	Shili	Taiwan	1-5m	23.5208	119.573	-0.33761	0.0935999	-0.0405569	-0.078863	22.6	29.69	1733	0.701515	5.23162	45.2	35.73	0.22	0.04	10.35	0.94	0.51	0.07	4.21	0	0.06	0.15	0	0.68	0.01	0.03	0.12	0.02	0.04	0.73	0	0.08	0.03	0.01	0.01	0.06	0.02	0	0.44	0.12
GFgTw348	348	Alg	Algae	Chlorodesmis sp.	2016-07-30	Shili	Taiwan	1-5m	23.5208	119.573	-0.337361	0.0955328	-0.0582975	-0.0663055	25.22	33.69	1795	0.681301	5.10482	43.33	41	0.34	0.08	7.7	1.32	0.72	0.22	2.74	0	0.12	0.4	0	0.65	0.01	0	0.14	0	0.03	0.51	0	0.07	0.02	0	0.01	0.13	0	0	0.2	0.03
GDuTw334	334	Alg	Algae	Dictyopteris undulata	2016-07-30	Shili	Taiwan	1-5m	23.5208	119.573	-0.227897	0.0528141	-0.0919058	-0.0805202	8.73	15.52	1873	0.778394	5.86543	78.53	8.76	0.56	0.23	1.57	3.26	0.85	0.08	2.59	0	0.15	0.22	0	1.64	0.05	0.09	0.14	0.06	0.12	0.52	0	0.12	0.03	0.07	0.01	0.04	0.09	0.02	0.06	0.09
GDuTw346	346	Alg	Algae	Dictyopteris undulata	2016-07-30	Shili	Taiwan	1-5m	23.5208	119.573	-0.342364	0.0816147	-0.0115336	-0.102088	7.66	14.85	1841	0.786817	5.91534	73.93	11.31	0.17	0.05	1.27	2.64	0.33	0.1	4.78	0	0.04	0.11	0	2.45	0.02	0.07	0.22	0.01	0.01	1.89	0	0.29	0.01	0	0.01	0.02	0.02	0	0.07	0.06
GDuTw349	349	Alg	Algae	Dictyopteris undulata	2016-07-30	Shili	Taiwan	1-5m	23.5208	119.573	-0.247179	0.0674378	-0.118523	-0.0540573	3.95	9.33	2210	0.827078	6.36912	76.45	10.9	0.6	0.42	3.88	0.61	2.24	0.21	1.76	0	0.17	0.28	0	1.18	0.06	0.12	0.19	0.04	0.1	0.12	0.01	0.21	0.06	0.05	0.03	0.01	0.03	0	0.04	0.13
GHmTw506	506	Alg	Algae	Halimeda sp	2016-08-06	Xiyu W	Taiwan	10-15m	23.5727	119.493	-0.123101	0.0432397	0.00923026	-0.226506	62.26	79.05	839	0.331159	2.22943	28.89	4.18	0.46	62.7	0.68	0.78	0.24	0.06	0.73	0.05	0.18	0.07	0.03	0.63	0.02	0	0.03	0	0.04	0.03	0	0.07	0.01	0.04	0	0	0.01	0	0	0
GHmTw507	507	Alg	Algae	Halimeda sp	2016-08-06	Xiyu W	Taiwan	10-15m	23.5727	119.493	-0.13832	0.0361244	0.0230056	-0.191363	79.55	80.9	807	0.254144	1.70107	12.56	3.47	0.3	79.85	0.73	0.62	0.16	0.12	0.93	0	0.04	0.13	0.01	0.7	0.01	0	0.05	0.01	0.01	0.07	0	0.12	0.01	0	0.01	0.01	0	0	0.01	0.01
GHmTw509	509	Alg	Algae	Halimeda sp	2016-08-06	Xiyu W	Taiwan	10-15m	23.5727	119.493	-0.0727741	0.00171961	0.0817961	-0.150575	46.24	84.19	602	0.304642	1.94979	46.9	1.61	0.12	48.73	1.02	0.2	0.28	0.01	0.33	0	0.03	0.08	0.01	0.39	0.01	0.05	0.07	0.01	0.02	0.02	0	0.03	0.02	0.01	0	0.01	0	0	0.02	0
GPdTw342	342	Alg	Algae	Padina sp	2016-07-30	Shili	Taiwan	1-5m	23.5208	119.573	-0.336806	0.0769986	-0.0255403	-0.112359	7.76	16.77	1804	0.771085	5.78141	59.61	25.33	0.24	0.1	2.34	2.77	0.28	0.07	2.69	0	0.06	0.09	0	4.78	0.03	0.06	0.11	0	0.02	0.8	0	0.29	0	0.04	0.04	0.01	0.01	0.01	0.1	0.03
GPdTw345	345	Alg	Algae	Padina sp	2016-07-30	Shili	Taiwan	1-5m	23.5208	119.573	-0.241869	0.0594176	-0.105373	-0.0540864	2.66	7.21	2166	0.85896	6.59736	61.8	25.45	0.46	0.31	3.18	1.88	1.07	0.12	1.85	0	0.13	0.22	0.01	2.31	0.04	0.05	0.09	0.02	0.05	0.13	0.04	0.23	0.02	0.04	0.01	0.02	0.19	0	0.02	0.16
GPdTw357	357	Alg	Algae	Padina sp	2016-07-31	Aimen	Taiwan	1-5m	23.5508	119.64	-0.250994	0.0557085	-0.135409	-0.0358051	3.95	8.92	2327	0.823461	6.38375	63.03	21.25	0.59	0.27	2.2	3.73	0.81	0.17	2.41	0	0.16	0.34	0	3.33	0.06	0.11	0.26	0.06	0.08	0.38	0.02	0.22	0.08	0.06	0.05	0.06	0.02	0.04	0.04	0.05
GJbTw388	388	Alg	Algae	Sargassum sp	2016-08-02	SouGong Harbor North	Taiwan	1-5m	23.5276	119.605	-0.249095	0.101247	-0.112358	-0.114266	24.19	27	2090	0.731449	5.59187	41.56	18.58	1.16	25.74	2.1	2.31	0.93	0.14	3.04	0	0.13	0.19	0	2.23	0.08	0.22	0.38	0.04	0.04	0.13	0.02	0.5	0	0.06	0.04	0.01	0.03	0	0.13	0.1
GJbTw389	389	Alg	Algae	Sargassum sp	2016-08-02	SouGong Harbor North	Taiwan	1-5m	23.5276	119.605	-0.255031	0.0895828	-0.152752	-0.0674871	3.35	6.69	2622	0.86674	6.82271	49.31	25.59	2.59	0.34	3.28	5	1.13	0.23	5.96	0	0.12	0.27	0.04	3.33	0.02	0.59	0.49	0.04	0.07	0.23	0	0.59	0.01	0.1	0.02	0.02	0.02	0.02	0.27	0.04
GJbTw390a	390a	Alg	Algae	Sargassum sp	2016-08-02	SouGong Harbor North	Taiwan	1-5m	23.5276	119.605	-0.14565	-0.0712506	-0.0580667	-0.0954879	59.98	62.63	1235	0.443981	3.16063	22.84	4.92	0.5	62.81	2.4	2.57	0.48	0.05	0.8	0	0.09	0.11	0.06	0.73	0.02	0.07	0.69	0.03	0.03	0.11	0.03	0.13	0.25	0.05	0.01	0.02	0.02	0	0.03	0.06
GTfTw381	381	Alg	Algae	Tricleocarpa fragilis	2016-08-02	SouGong Harbor North	Taiwan	1-5m	23.5276	119.605	-0.262552	0.0974578	-0.155113	-0.0937927	3.84	7.01	2466	0.852666	6.65962	50.01	23.96	1.14	0.16	7.04	5.25	0.98	0.25	5.49	0	0.2	0.33	0.01	2.98	0.09	0.48	0.11	0.04	0.09	0.25	0.02	0.21	0.03	0.04	0.02	0.09	0.03	0.01	0.35	0.11
RBrTw411	411	Den	Barnacle	Acasta sp.	2016-08-04	Dongji E	Taiwan	5-10m	23.2575	119.679	0.215689	0.219129	-0.115607	-0.185406	22.05	35.26	658	0.626443	4.06512	55.79	0.98	9.01	0.05	6.24	8.57	3.19	1.39	0.36	0.08	6.03	3.92	0	0.03	0.48	0	0.08	1.19	0.75	0.28	0.14	0.02	0.02	0.46	0.02	0	0	0.01	0.81	0.02
RBrTw419	419	Den	Barnacle	Pecinoacasta zevinae	2016-08-04	Dongji E	Taiwan	10-15m	23.2575	119.679	0.0253201	-0.176582	-0.197684	-0.116395	8.54	20.15	1218	0.732931	5.20745	52.74	5.44	2.16	0.11	8.44	17.07	1.39	0.34	2.29	0.41	2.76	0.47	1.8	1	0.37	0.14	0.1	0.15	0.69	0.01	0.03	0.13	1.52	0.1	0.04	0.13	0	0.03	0.01	0.04
RBrTw421	421	Den	Barnacle	Pecinoacasta zevinae	2016-08-04	Dongji E	Taiwan	10-15m	23.2575	119.679	-0.00199416	-0.228631	-0.0901212	-0.195286	29.09	44.59	865	0.572557	3.87205	83.48	2.64	0.58	0.08	2.42	6.13	0.15	0.08	0.62	0.61	0.13	0.08	1.07	0.86	0.05	0.06	0.06	0.03	0.16	0.01	0.01	0.02	0.58	0.03	0	0	0.01	0	0	0.01
RBrTw392	392	Den	Barnacle	Unidentified barnacle	2016-08-03	Aimen	Taiwan	1-5m	23.5508	119.64	-0.114717	0.0293551	-0.113824	-0.180371	20.42	45.03	1212	0.587674	4.1725	81.22	6.78	0.59	0.04	4.56	1.09	0.64	0.25	1.77	0.17	0.84	0.34	0.14	0.57	0.02	0.03	0.05	0.04	0.13	0.12	0	0.04	0.08	0.07	0.01	0.05	0.01	0.04	0.01	0.09
RBrTw398	398	Den	Barnacle	Unidentified barnacle	2016-08-03	Aimen	Taiwan	1-5m	23.5508	119.64	-0.0498316	-0.0283651	-0.0911855	-0.230506	28.58	58.58	933	0.487806	3.33581	85.65	6.71	0.47	0.06	1.72	1.91	0.36	0.11	0.83	0.06	0.68	0.21	0.33	0.3	0	0.05	0.12	0.02	0.04	0.02	0	0.05	0.11	0.03	0.03	0.02	0	0	0.01	0
RBrTw398b	398b	Den	Barnacle	Unidentified barnacle	2016-08-03	Aimen	Taiwan	1-5m	23.5508	119.64	-0.0243574	-0.0228624	-0.0652937	-0.106849	38.02	66.6	737	0.424307	2.80153	89.03	4.92	0.32	0.01	1.6	1.36	0.41	0.07	0.54	0.09	0.54	0.13	0.31	0.11	0.01	0.02	0.04	0.01	0.13	0.04	0.02	0.02	0.1	0.03	0.02	0	0	0	0	0.05
RBrTw398c	398c	Den	Barnacle	Unidentified barnacle	2016-08-03	Aimen	Taiwan	1-5m	23.5508	119.64	0.0078903	-0.065824	-0.0522956	-0.120675	41.91	69.8	637	0.412571	2.66388	86.42	6.69	0.41	0	1.61	2.33	0.26	0.03	0.44	0.05	0.47	0.19	0.35	0.14	0.01	0	0.05	0	0.19	0.03	0	0.06	0.13	0.04	0	0.02	0	0	0.02	0.01
RBrTw528	528	Den	Barnacle	Unidentified barnacle	2016-08-06	Xiyu W	Taiwan	10-15m	23.5727	119.493	-0.00360591	0.138933	-0.166336	-0.11187	12.63	26.84	1329	0.704017	5.06342	57.88	4.38	17.55	0.02	2.21	0.32	3.65	1.92	2.2	0.04	3.72	2.67	0.09	1.12	0.36	0.01	0.08	0.33	0.86	0.02	0.13	0.09	0.04	0.05	0.03	0.04	0	0	0.02	0.01
MCoTw374	374	Cht	Chiton	Liolophura japonica	2016-08-02	SouGong Harbor North	Taiwan	1-5m	23.5276	119.605	-0.202046	0.0862794	-0.117876	-0.117622	2.29	6.26	2462	0.866831	6.76885	38.49	29.2	1.68	2.74	6.95	7.44	1.48	0.82	3.57	0	0.13	0.5	0	2.62	0.05	0.01	0.18	0.03	0.14	0.79	0	0.16	0.02	0.03	0.16	0.04	0.91	0	0.55	0.01
MCoTw374b	374b	Cht	Chiton	Liolophura japonica	2016-08-02	SouGong Harbor North	Taiwan	1-5m	23.5276	119.605	-0.181244	0.0411378	-0.0545993	-0.0973223	30.03	45.21	1586	0.616976	4.54648	64.76	7.35	0.35	13.79	4.25	2.97	0.83	0.02	0.8	0	0.11	0.37	0	0.61	0.01	0.01	0.13	0.01	0.01	0.03	0.02	0.02	0.02	0.05	0.09	0.03	3.09	0	0.07	0.01
MCoTw374c	374c	Cht	Chiton	Liolophura japonica	2016-08-02	SouGong Harbor North	Taiwan	1-5m	23.5276	119.605	-0.200118	0.050782	-0.0955307	-0.0643897	9.53	19.42	1957	0.771403	5.84659	56.3	12.49	0.9	4.14	5.4	4.59	1.18	0.07	2.38	0	0.09	0.47	0	1.06	0.07	0.01	0.15	0.02	0.04	0.09	0	0.03	0.02	0.02	0.07	0.05	9.85	0	0.1	0.02
WPcTw049	049	Plt	Flatworm	Paraplanocera sp.	2016-07-21	Tiejan	Taiwan	10-15m	23.2767	119.502	0.0230694	0.0100082	0.217166	-0.013361	46.15	92.2	275	0.277396	1.55807	84.25	1.2	0.09	0	0.49	0.09	0.21	0.03	0.11	0	0.04	0.08	0	0.06	0	13.03	0.19	0.02	0.02	0	0	0	0	0	0	0	0	0	0.01	0
WFwTw148	148	Plt	Flatworm	Pericelis sp.	2016-07-22	Dongyuping W	Taiwan	10-15m	23.2698	119.512	-0.0829745	0.0173584	0.257213	-0.00345542	60.29	83.3	260	0.303435	1.68731	18.36	0.44	0.06	60.31	0.17	0.1	0.28	19.71	0.13	0	0.06	0.04	0	0.01	0	0.19	0.04	0	0	0.01	0	0.01	0	0	0	0	0.02	0	0.02	0
WFwTw329	329	Plt	Flatworm	Pseudobiceros bedfordi	2016-07-30	Shili	Taiwan	1-5m	23.5208	119.573	-0.198411	0.0461343	0.184465	-0.206279	45.16	66.71	635	0.426087	2.74981	77.91	15.96	0.12	0.17	0.4	0.17	0.39	3.86	0.29	0	0.04	0.04	0	0.09	0.02	0.07	0.05	0	0.05	0.28	0.01	0	0.02	0	0.02	0	0	0	0.03	0
WFwTw147	147	Plt	Flatworm	Pseudobiceros sp.	2016-07-22	Dongyuping W	Taiwan	10-15m	23.2698	119.512	-0.175157	0.0273402	0.174759	-0.0551876	44.25	62.15	601	0.435785	2.78841	96.02	1.65	0.13	0.06	0.07	0.45	0.27	0.05	0.43	0	0.02	0.09	0	0.29	0	0.04	0.06	0	0	0.12	0	0.1	0	0.01	0	0	0	0	0.04	0.01
WTnTw215	215	Plt	Flatworm	Thysanozoon nigrapappillosum	2016-07-27	Sougong	Taiwan	5-10m	23.5186	119.611	-0.1627	0.024833	0.155229	-0.208487	35.17	67.52	580	0.446802	2.84302	93.59	1.49	0.29	0.05	0.27	2.86	0.11	0.24	0.47	0	0.05	0.02	0	0.07	0.03	0.03	0.09	0.01	0.03	0.01	0	0.02	0	0.22	0.01	0	0.01	0	0.02	0.01
WTnTw227	227	Plt	Flatworm	Thysanozoon nigrapappillosum	2016-07-27	Sougong	Taiwan	5-10m	23.5186	119.611	-0.193157	0.0250675	0.192255	-0.207938	27.65	61.17	550	0.45533	2.8731	97.45	0.68	0.05	0.02	0.26	0.44	0.14	0.12	0.42	0.05	0	0.01	0.01	0.05	0	0.03	0.07	0	0	0	0	0.02	0	0.14	0	0	0	0	0.02	0
WTnTw228	228	Plt	Flatworm	Thysanozoon nigrapappillosum	2016-07-27	Sougong	Taiwan	5-10m	23.5186	119.611	-0.178009	0.0239037	0.202882	-0.209624	55.09	71.18	537	0.376579	2.36718	96.33	2.17	0.13	0.14	0.4	0.21	0.13	0	0.17	0	0.01	0.02	0.01	0.1	0.03	0	0.04	0.01	0.01	0	0	0.01	0.01	0	0	0	0	0	0.02	0.01
PHU14Da102G	102G	NdG	Nudibranch gut	Doriprismatica atromarginata	2014-08-14	West of Phi Phi Islands, off east Phuket	Thailand	15-20m	7.80246	98.6431	0.190255	0.107382	0.219969	0.0708679	49.74	93.87	164	0.238794	1.21782	46.45	0.05	0.56	49.74	0.1	0.05	0.31	0.19	0.01	0.12	1.92	0.11	0	0	0.05	0	0.01	0.03	0.2	0.01	0.01	0	0	0.01	0.07	0	0	0	0	0
PHU14Da104G	104G	NdG	Nudibranch gut	Doriprismatica atromarginata	2014-08-14	West of Phi Phi Islands, off east Phuket	Thailand	15-20m	7.80246	98.6431	0.0536855	0.0276007	0.319981	0.134609	52.23	96.97	112	0.20182	0.952289	46.43	0.04	0.1	52.74	0.1	0.04	0.04	0	0	0	0.26	0.04	0	0	0.01	0.03	0.07	0	0.07	0	0.01	0	0	0.02	0	0	0	0	0	0
MNdTw290g	290g	NdG	Nudibranch gut	Halgerda sp.	2016-07-22	Dongyuping E	Taiwan	10-15m	23.261	119.521	0.0782554	0.0658874	0.246871	0.0211435	62.7	93.57	155	0.238275	1.20172	8.07	0.07	0.12	88.14	0.1	0.05	0.16	0.03	0	0.01	3.03	0.02	0	0.03	0.01	0.01	0.01	0.02	0.03	0	0	0	0	0.07	0	0	0	0	0.02	0
MNdTw012g	012g	NdG	Nudibranch gut	Halgerda tessellata	2016-07-20	Southern islands, Chutouya E	Taiwan	10-15m	23.2611	119.661	0.11743	0.160401	0.00707337	-0.0424821	18.12	38.34	634	0.600994	3.87764	58.68	1.19	19.51	0.05	0.67	0.66	7.05	0.56	0.87	0.05	4.04	4.46	0	0.05	0.04	0.06	0.2	0.16	1.39	0.03	0.02	0.08	0	0.12	0.02	0.02	0	0	0	0
MNdTw426g	426g	NdG	Nudibranch gut	Halgerda willeyi	2016-08-04	Dongji E	Taiwan	10-15m	23.2575	119.679	0.189536	0.12491	0.181986	-0.00921686	85.23	88.64	188	0.186899	0.978684	8.09	0.17	0.13	86.46	0.11	0.16	1.01	0.06	0.09	0	2.54	0.06	0	0.03	0.01	0.02	0	0.01	0.76	0.01	0	0	0	0.27	0	0	0	0	0	0
MNdTw427g	427g	NdG	Nudibranch gut	Halgerda willeyi	2016-08-04	Dongji E	Taiwan	10-15m	23.2575	119.679	0.128525	0.116057	0.22537	-0.00744357	43.04	86.64	236	0.333205	1.82057	25.27	0.15	0.2	69.89	0.14	0.07	0.25	0.04	0.05	0.03	3.01	0.15	0	0.03	0.01	0.09	0.07	0.01	0.25	0.01	0	0	0	0.26	0.01	0	0	0	0.01	0
MNdTw437g	437g	NdG	Nudibranch gut	Halgerda willeyi	2016-08-04	Siji SE	Taiwan	10-15m	23.2444	119.615	0.151803	0.0951138	0.210686	0.00753485	53.57	87.61	159	0.290801	1.47404	40.75	0.07	0.06	54.23	0.13	0.5	0.13	0.09	0.15	0.02	3.62	0.06	0	0	0.01	0.01	0	0	0.06	0	0	0	0	0.1	0	0	0	0	0	0
MNdTw226	226	NdG	Nudibranch gut	Hypselodoris maritima	2016-07-27	Sougong	Taiwan	5-10m	23.5186	119.611	0.0439443	0.00323207	0.250266	-0.0200713	76.76	89.77	230	0.211758	1.15156	88.87	0.59	0.16	0.12	0.18	0.04	0.18	0.04	0.08	0	0.1	0.05	0	0.07	0.01	0.06	0.02	0.02	0.01	0.01	0	0.01	0	0.02	0	8.46	0	0.01	0.01	0
PAT14Jf050G	050G	NdG	Nudibranch gut	Jorunna funebris	2014-08-09	E Koh Luam, off Pattaya	Thailand	5-10m	12.958	100.657	0.0230211	-0.108853	0.251203	0.167816	73.9	86.86	127	0.277333	1.34345	16.17	3.1	0.31	74.53	0.54	1.88	0.02	0.01	0.72	0	0.03	0	0.26	0	0	0.15	1.71	0	0.01	0	0	0	0	0	0	0	0	0.39	0	0
PAT14Jf062G	062G	NdG	Nudibranch gut	Jorunna funebris	2014-08-09	E Koh Luam, off Pattaya	Thailand	5-10m	12.958	100.657	0.0245998	-0.175093	0.197511	0.127327	44.32	69.45	317	0.398145	2.29288	17.67	0.64	0.04	44.74	1.83	14.81	0.03	0.02	12.45	0	0.03	0	0.08	0.03	0	0.21	7.26	0	0	0.01	0	0.06	0	0	0	0	0	0.03	0	0.01
MNdTw516g	516g	NdG	Nudibranch gut	Mexichromis multituberculata	2016-08-06	Xiyu W	Taiwan	10-15m	23.5727	119.493	-0.00878501	-0.0645138	0.0834626	-0.110462	32.17	81.33	621	0.363625	2.33859	91.87	0.99	0.23	1.58	0.89	1.84	0.3	0.49	1.04	0	0.09	0.01	0.01	0.05	0.02	0.31	0.02	0.02	0.05	0	0	0.02	0.02	0.04	0	0.01	0.03	0.01	0	0
KOH14Pg235G	235G	NdG	Nudibranch gut	Phyllidia elegans	2014-08-20	Koh Tao, Nangyuna island, Green Rock	Thailand	15-20m	10.1257	99.8103	-0.00651089	-0.0133781	0.381893	0.199003	50.45	92.04	178	0.251981	1.30571	95.92	0.11	0.19	0.92	0.15	0.13	0.05	0.28	0.12	1.64	0.03	0	0	0.01	0.01	0.1	0.14	0	0.01	0.16	0	0.01	0.02	0	0	0	0	0	0	0
MNdTw514g	514g	NdG	Nudibranch gut	Phyllidia ocellata	2016-08-06	Xiyu W	Taiwan	10-15m	23.5727	119.493	0.00438331	-0.0168387	0.239521	-0.0171136	84.36	93.26	262	0.158793	0.884212	12.49	0.22	0.2	86.19	0.24	0.1	0.14	0	0.05	0.12	0.01	0.04	0	0.02	0.02	0.02	0.05	0	0	0	0	0	0.04	0.01	0	0	0.01	0	0	0
KOH14Pv183G	183G	NdG	Nudibranch gut	Phyllidia picta	2014-08-19	Koh Tao, Chalok Baan Kao Bay	Thailand	15-20m	10.0628	99.8248	0.0212509	0.0197767	0.38206	0.228432	57.2	95.45	103	0.25813	1.19636	40.77	0.36	0.45	0.14	0.02	0.18	0.06	0.04	0.08	0.01	0.01	0.05	0	0	0	57.33	0.19	0	0.01	0.03	0.25	0	0	0	0	0	0	0	0	0
KOH14Pv184G	184G	NdG	Nudibranch gut	Phyllidia picta	2014-08-19	Koh Tao, Chalok Baan Kao Bay	Thailand	15-20m	10.0628	99.8248	-0.118837	0.0143878	0.260382	0.141793	59.27	75.73	429	0.366629	2.22231	70.52	12.43	0.16	0.19	0.2	0.11	0.28	0	0.27	14.38	0.02	0.02	0	0.42	0	0.07	0.54	0	0.02	0.11	0	0	0	0	0	0.01	0	0.01	0.01	0.02
KOH14Pv268G	268G	NdG	Nudibranch gut	Phyllidia picta	2014-08-21	Koh Tao, near Shark Island	Thailand	15-20m	10.0628	99.8507	0.00133403	0.00869114	0.376677	0.193647	84.39	97.51	124	0.12966	0.624998	98.89	0.08	0.06	0.29	0.04	0.12	0.09	0.03	0.03	0.05	0.04	0	0	0	0	0.05	0.09	0	0.03	0	0.02	0	0	0.01	0.05	0	0	0	0.01	0
KOH14Pv185G	185G	NdG	Nudibranch gut	Phyllidia sp.	2014-08-19	Koh Tao, Chalok Baan Kao Bay	Thailand	15-20m	10.0628	99.8248	-0.00467097	0.00582695	0.365808	0.200421	47.2	84.83	135	0.315563	1.54792	76.52	0.52	0.05	0.17	0.06	0.12	0.07	0.04	0.01	0.28	0.02	0	0	0.01	0	21.93	0.09	0	0	0.03	0.03	0	0	0	0	0	0	0	0.02	0
KOH14Pv236G	236G	NdG	Nudibranch gut	Phyllidia sp.	2014-08-20	Koh Tao, Nangyuna island, Green Rock	Thailand	15-20m	10.1257	99.8103	0.0103986	0.0143686	0.418564	0.250742	44.79	90.73	116	0.28468	1.35325	47.36	0.95	0.27	40.12	0.04	0.07	0.02	0.02	0.02	4.73	0	0	0	0	0.01	6.21	0.06	0.01	0.01	0.02	0.04	0	0	0	0	0	0	0	0	0
MNdTw036g	036g	NdG	Nudibranch gut	Phyllidia sp.	2016-07-20	Southern islands, Sijiyu W	Taiwan	10-15m	23.2499	119.622	0.324284	0.275403	-0.0454105	-0.0207876	8	21.23	440	0.706655	4.30125	50.88	0.33	11.91	0.16	2.45	0.13	13.81	5.36	0.1	0.23	6.99	2.37	0	0.48	0.84	0.04	0.05	0.36	1.26	0.01	0.16	0	0	1.92	0.13	0.01	0	0	0.01	0.01
KOH14Pl180G	180G	NdG	Nudibranch gut	Phyllidiella nigra	2014-08-19	Koh Tao, Chalok Baan Kao Bay	Thailand	15-20m	10.0628	99.8248	0.143739	0.0750895	0.148743	0.085096	27.41	60.44	475	0.472265	2.91072	66.7	0.12	3.47	0.29	3.21	13.42	0.2	0.11	0.28	0.09	8.25	0.18	0	0.28	0	1.06	1.08	0	0.86	0.03	0.02	0.08	0	0.14	0	0	0	0	0	0
KOH14Pl181G	181G	NdG	Nudibranch gut	Phyllidiella pustulosa	2014-08-19	Koh Tao, Chalok Baan Kao Bay	Thailand	15-20m	10.0628	99.8248	0.152454	0.0752808	0.267447	0.117616	79.49	86.28	176	0.234254	1.21121	10.83	0.08	0.43	82.1	0.15	1.05	0.59	0.07	0.09	1.24	1.32	0.06	0	0.03	0.01	0.16	0.14	0	1.41	0	0.02	0.02	0	0.17	0	0	0	0	0	0
KOH14Pl187G	187G	NdG	Nudibranch gut	Phyllidiella pustulosa	2014-08-19	Koh Tao, Chalok Baan Kao Bay	Thailand	15-20m	10.0628	99.8248	0.338868	0.235182	0.0550985	0.0612721	15.76	43.15	212	0.605433	3.24305	30.91	0.06	35.26	1.13	0.54	0.3	5.75	0.64	0.02	0.03	15.81	0.71	0	0.1	0.58	0.04	0.03	0.55	7.06	0.02	0.2	0	0	0.21	0.05	0	0	0	0	0
MNdTw230g	230g	NdG	Nudibranch gut	Phyllidiella pustulosa	2016-07-27	Sougong	Taiwan	5-10m	23.5186	119.611	0.158496	0.199622	-0.122588	-0.0584395	7.54	16.72	1020	0.715569	4.95715	45.79	1.23	9.42	0.22	15.2	0.27	8.52	1.37	0.3	0.13	3.51	6.37	0	0.32	0.25	0.04	0.46	2.14	3.43	0	0.36	0.03	0.03	0.48	0.05	0	0.02	0	0.01	0.01
MNdTw515g	515g	NdG	Nudibranch gut	Phyllidiella pustulosa	2016-08-06	Xiyu W	Taiwan	10-15m	23.5727	119.493	0.227092	0.21661	-0.14589	-0.0555054	5.26	13.26	864	0.734295	4.96499	40.96	1.28	18.65	0.11	11.34	0.42	8.46	0.62	0.31	0.04	5.02	5.02	0	0.14	0.62	0.06	0.08	2.28	2.73	0	0.55	0.03	0.04	1.06	0.04	0.01	0.01	0	0.06	0.04
MNdTw517g	517g	NdG	Nudibranch gut	Phyllidiella pustulosa	2016-08-06	Xiyu W	Taiwan	10-15m	23.5727	119.493	0.124908	0.123702	0.1706	-0.00368395	52.15	70.38	311	0.374017	2.14678	71.57	0.31	2.25	0.08	0.79	0.02	6.06	0	0.08	0.17	9.09	6.65	0	0.02	0.01	0.02	0.01	2.68	0.07	0.04	0	0	0	0.04	0.01	0	0.01	0	0	0.01
MNdTw254g	254g	NdG	Nudibranch gut	Unidentified	2016-07-27	Sougong	Taiwan	5-10m	23.5186	119.611	0.0312364	-0.0690616	0.158101	-0.0541977	52.72	85.23	319	0.292334	1.68536	88.35	0.39	0.16	0.1	0.37	9.27	0.04	0.01	0.83	0.01	0.04	0.04	0.01	0.04	0.02	0.05	0.11	0.01	0.07	0	0	0.01	0	0.01	0.01	0	0	0	0.03	0.01
PHU14Da102E	102E	NdX	Nudibranch mantle	Doriprismatica atromarginata	2014-08-14	West of Phi Phi Islands, off east Phuket	Thailand	15-20m	7.80246	98.6431	0.409666	0.242334	-0.0681317	0.0431738	6.22	15.09	310	0.77921	4.46999	22.23	0.36	37.96	0.17	10.03	1	6.79	2.38	0.08	0.29	2.25	4.15	0	0.02	2.44	0	0.03	2.2	1.98	0.02	5.16	0	0.02	0.28	0.15	0	0	0.01	0	0
PHU14Da104E	104E	NdX	Nudibranch mantle	Doriprismatica atromarginata	2014-08-14	West of Phi Phi Islands, off east Phuket	Thailand	15-20m	7.80246	98.6431	0.374355	0.234586	-0.0402464	0.0333636	12.49	21.87	354	0.743529	4.36399	21.19	0.22	31.09	12.5	9.55	1.04	3.85	1.75	0.06	0.04	2.36	4.63	0.01	0.04	1.51	0	0.02	2.31	1.49	0.18	5.9	0	0.01	0.1	0.13	0	0	0.01	0	0
PHU14Da110E	110E	NdX	Nudibranch mantle	Doriprismatica atromarginata	2014-08-14	West of Phi Phi Islands, off east Phuket	Thailand	15-20m	7.79993	98.6268	0.378403	0.26586	-0.0432973	0.0392109	6.2	14.38	319	0.761744	4.3916	23.99	0.53	48.67	0.02	6.54	0.11	3.26	0.76	0.03	0.19	1.88	3.45	0	0.03	1.23	0.01	0.01	2.75	1.76	0.01	4.01	0.02	0	0.25	0.46	0	0.01	0.01	0	0
MNdTw011x	011x	NdX	Nudibranch mantle	Halgerda tessellata	2016-07-20	Southern islands, Chutouya E	Taiwan	10-15m	23.2611	119.661	0.0972401	0.0747352	0.213183	-0.0106461	50.25	74.09	230	0.35785	1.94602	71.17	11.15	0.62	0.05	0.17	0.03	0.82	0.03	0.01	0.02	0.28	0.4	0	0	0.01	0.03	0.01	0.03	0.1	15.01	0	0.01	0	0.04	0	0	0	0	0	0
MNdTw012x	012x	NdX	Nudibranch mantle	Halgerda tessellata	2016-07-20	Southern islands, Chutouya E	Taiwan	10-15m	23.2611	119.661	-0.0168245	0.0112476	0.250892	0.000970082	28.24	75.47	207	0.362937	1.93544	50.3	42.35	0.06	0.05	0.16	0.07	0.11	0	0.01	0	0.02	0.02	0	0.01	0	0.01	0.07	0.01	0	6.71	0	0.02	0	0	0	0	0.01	0	0	0
MNdTw426x	426x	NdX	Nudibranch mantle	Halgerda willeyi	2016-08-04	Dongji E	Taiwan	10-15m	23.2575	119.679	0.115344	0.0825005	0.248816	0.00700662	85.19	90.04	172	0.183194	0.942988	6.26	4.36	0.05	86.64	0.13	0.03	0.61	0.03	0.04	0	0.75	0.06	0	0.01	0	0	0.13	0.01	0.6	0.01	0	0	0	0.26	0	0	0	0	0.01	0
PAT14Jf050E	050E	NdX	Nudibranch mantle	Jorunna funebris	2014-08-09	E Koh Luam, off Pattaya	Thailand	5-10m	12.958	100.657	0.0289489	0.0601728	-0.0806326	0.0782234	2.94	7.35	1157	0.863175	6.08848	35.36	6.99	6.9	4.97	2.91	3.17	1.42	0.56	4.25	2.63	0.6	0.79	0.34	4.86	1.24	0.26	15.97	0.64	0.4	0.71	0.52	3.16	0.03	0.03	0.11	0.07	0.04	0.35	0.04	0.18
MNdTw516x	516x	NdX	Nudibranch mantle	Mexichromis multituberculata	2016-08-06	Xiyu W	Taiwan	10-15m	23.5727	119.493	-0.0807129	-0.0153286	0.0498212	-0.101964	81.98	84.6	777	0.226195	1.50543	90.3	2.09	0.22	1.99	1.22	1.35	0.43	0.02	1.29	0	0.18	0.14	0	0.31	0.07	0.07	0.04	0	0.05	0.02	0	0.04	0.04	0.01	0.04	0.02	0.01	0	0	0.02
KOH14Pv237E	237E	NdX	Nudibranch mantle	Phyllidia carlsonhoffi	2014-08-20	Koh Tao, Nangyuna island, Green Rock	Thailand	15-20m	10.1257	99.8103	0.17001	0.0715133	0.226426	0.110807	40.82	73.5	307	0.396046	2.26809	78.13	1.04	2.09	0.03	0.42	0.33	0.18	0.1	0.16	14.25	0.08	0.11	0.06	0.01	0.1	0.02	1.64	0.18	0.14	0.04	0.29	0.01	0	0.04	0.05	0	0	0.09	0.01	0
KOH14Pe255E	255E	NdX	Nudibranch mantle	Phyllidia elegans	2014-08-21	Koh Tao, near Shark Island	Thailand	15-20m	10.0628	99.8507	0.270868	0.190028	0.092285	0.0907822	25.12	60.71	366	0.536602	3.16736	49.29	2.17	10.48	0	1.25	0.08	0.68	0.35	0.02	25.22	0.43	0.48	0.01	0.02	0.29	0	1.24	2.55	0.57	0.11	4.16	0	0	0.15	0.09	0	0	0.15	0.1	0
MNdTw514x	514x	NdX	Nudibranch mantle	Phyllidia ocellata	2016-08-06	Xiyu W	Taiwan	10-15m	23.5727	119.493	0.201684	0.212642	-0.0796442	-0.0637848	11.89	26.32	762	0.690216	4.58024	45.88	0.95	8.54	0.36	13.19	0.15	5.43	1.09	0.11	8.79	2.71	5.6	0.01	0.18	0.2	0.04	0.48	2.17	3.18	0	0.29	0.02	0.01	0.43	0.12	0.01	0.01	0	0.02	0.02
KOH14Pv183E	183E	NdX	Nudibranch mantle	Phyllidia picta	2014-08-19	Koh Tao, Chalok Baan Kao Bay	Thailand	15-20m	10.0628	99.8248	0.0488813	0.00233266	0.335596	0.157795	70.58	92.34	297	0.20987	1.19495	75.57	0.87	0.3	1.64	0.17	0.13	0.08	0.01	0.13	20.16	0.03	0.06	0.19	0.14	0.06	0.01	0.05	0.03	0	0.06	0.01	0.03	0	0.01	0	0	0	0.07	0.01	0
KOH14Pv184E	184E	NdX	Nudibranch mantle	Phyllidia picta	2014-08-19	Koh Tao, Chalok Baan Kao Bay	Thailand	15-20m	10.0628	99.8248	0.0336965	0.0187971	0.27892	0.140068	44.27	63.06	192	0.467641	2.45862	81.9	6.3	1.56	0.04	0.76	0.05	0.4	0.01	4.21	1.23	0.05	0.02	0	1.15	0.05	0	0.1	0.02	0	0.01	0.02	1.11	0	0	0	0	0	0.01	0	0
KOH14Pv267E	267E	NdX	Nudibranch mantle	Phyllidia picta	2014-08-21	Koh Tao, near Shark Island	Thailand	15-20m	10.0628	99.8507	-0.0904881	0.0320854	0.215731	0.147748	49.14	91.27	466	0.242826	1.49197	47.82	0.87	0.12	0	0.4	0.15	0.12	0.02	0.73	49.27	0.06	0.1	0.01	0.11	0.04	0.03	0.01	0.01	0	0	0	0	0	0	0.01	0	0	0.01	0.02	0.03
KOH14Pv268E	268E	NdX	Nudibranch mantle	Phyllidia picta	2014-08-21	Koh Tao, near Shark Island	Thailand	15-20m	10.0628	99.8507	0.0436699	-0.0537844	0.274808	0.127694	40.33	82.4	290	0.317328	1.79921	53.33	4.8	0.19	0	0.18	0.37	0.03	0.02	0.1	40.38	0.02	0.01	0.06	0.03	0.03	0	0.1	0.01	0.02	0.04	0.04	0.02	0.01	0	0.01	0	0	0.01	0	0
MNdTw036x	036x	NdX	Nudibranch mantle	Phyllidia sp.	2016-07-20	Southern islands, Sijiyu W	Taiwan	10-15m	23.2499	119.622	-0.0473962	0.0495428	0.273872	0.0389368	69.21	82.42	410	0.287756	1.73119	97.77	0.71	0.15	0.05	0.17	0.05	0.1	0.03	0.21	0.05	0.08	0.03	0	0.18	0.01	0	0.12	0	0.04	0	0	0.01	0.01	0	0	0	0.01	0	0.01	0
KOH14Pl180E	180E	NdX	Nudibranch mantle	Phyllidiella nigra	2014-08-19	Koh Tao, Chalok Baan Kao Bay	Thailand	15-20m	10.0628	99.8248	0.353633	0.25777	-0.0605625	0.0248296	11.92	24.84	368	0.718457	4.24471	20.44	0.89	34.05	0.02	2.9	12.11	2.39	0.36	0.07	0.44	1.44	1.7	0.01	0.02	1.27	0	0.01	10.06	1.5	0.48	6.76	0.01	0	0.53	0.03	0.01	0	0.68	1.82	0
KOH14Pl181E	181E	NdX	Nudibranch mantle	Phyllidiella pustulosa	2014-08-19	Koh Tao, Chalok Baan Kao Bay	Thailand	15-20m	10.0628	99.8248	0.211241	0.113285	0.126236	0.0630021	51.54	62.48	263	0.479462	2.67164	76.71	5.36	4.55	0.04	1.13	0.48	0.56	0	0.25	5.43	0.54	0.52	0	0.77	0.1	0	0.08	1	0.36	0.17	1.31	0.11	0	0.13	0	0	0	0.11	0.15	0
MNdTw230x	230x	NdX	Nudibranch mantle	Phyllidiella pustulosa	2016-07-27	Sougong	Taiwan	5-10m	23.5186	119.611	0.160447	0.188837	-0.0863161	-0.0633758	21.98	32.22	896	0.642619	4.36848	64.75	1.32	6.18	0.17	9.28	0.24	4.56	1.13	0.15	0.68	2.71	3.45	0	0.18	0.18	0.06	0.61	1.72	1.83	0.01	0.26	0.03	0.02	0.32	0.03	0.02	0.02	0	0.02	0.01
MNdTw515x	515x	NdX	Nudibranch mantle	Phyllidiella pustulosa	2016-08-06	Xiyu W	Taiwan	10-15m	23.5727	119.493	-0.0515815	0.0322531	0.0658979	-0.0861365	69.24	82.99	700	0.281914	1.84684	89.1	0.82	0.42	0.02	0.67	0.19	0.45	0.02	0.39	6.7	0.13	0.34	0.02	0.38	0.02	0.02	0.01	0.07	0.01	0.02	0.02	0.04	0	0.01	0.02	0.03	0.01	0	0.01	0
EHlTw253x	253x	NdX	Nudibranch mantle	Unidentified	2016-07-27	Sougong	Taiwan	5-10m	23.5186	119.611	-0.0318891	-0.00833411	0.0861079	-0.137948	82.81	84.55	463	0.215452	1.32238	97.52	0.82	0.21	0.04	0.36	0.33	0.18	0.06	0.1	0	0.06	0.05	0	0.02	0.02	0.01	0.08	0.01	0.03	0	0	0.02	0.04	0.01	0.02	0	0	0	0	0
MNdTw254x	254x	NdX	Nudibranch mantle	Unidentified	2016-07-27	Sougong	Taiwan	5-10m	23.5186	119.611	0.00890659	0.0158549	0.283132	-0.0267349	86.48	93.31	243	0.153472	0.843033	98.56	0.33	0.11	0.19	0.09	0.16	0.1	0.02	0.09	0.01	0.08	0.04	0.01	0.04	0	0.07	0.01	0.01	0	0.02	0	0.01	0	0.01	0.03	0	0	0	0.01	0
EHpTw367d	367d	HlG	Sea cucumber gut	Actinopyga echinites gut	2016-08-02	SouGong Harbor North	Taiwan	1-5m	23.5276	119.605	-0.197868	0.0961332	-0.0472426	0.0489143	33.14	45.57	1432	0.603183	4.38323	78.64	8.81	1.23	0.21	2.85	1.32	1.36	0.03	1.74	0.06	0.53	0.48	0.02	0.64	0.01	0.12	0.09	0.01	0.23	0.34	0	0.04	0.05	0.06	0.04	0.15	0.01	0.02	0.26	0.02
EHsTw367d	367d	HlG	Sea cucumber gut	Actinopyga echinites gut	2016-08-02	SouGong Harbor North	Taiwan	1-5m	23.5276	119.605	-0.236529	0.126033	-0.0858862	0.0798378	31.66	39.98	1705	0.648745	4.82752	74.47	8.52	0.76	0.13	5.64	1.08	1.52	0.07	2.48	0.02	0.55	0.87	0	1.34	0.01	0.24	0.16	0.03	0.31	0.31	0	0.08	0.01	0.03	0.04	0.3	0.02	0	0.24	0.01
EHsTw367g	367g	HlG	Sea cucumber gut	Actinopyga echinites gut	2016-08-02	SouGong Harbor North	Taiwan	1-5m	23.5276	119.605	-0.342184	0.0994879	-0.085265	0.0503156	2.9	7.75	1838	0.824271	6.19558	57.66	6.01	1.09	0.42	23.22	0.5	0.83	0.06	7.5	0	0.11	0.17	0	1.25	0	0.04	0.26	0	0.03	0.12	0	0.02	0	0.01	0	0.01	0	0	0.58	0.01
EHpTw366g	366g	HlG	Sea cucumber gut	Actinopyga mauritiana gut	2016-08-02	SouGong Harbor North	Taiwan	1-5m	23.5276	119.605	-0.3445	0.105228	-0.0836019	0.0669205	5.35	9.37	1968	0.829807	6.2939	53	11.42	1.58	0.26	14.43	1.04	1.51	0.06	12.95	0	0.1	0.74	0	1.71	0.03	0.05	0.38	0.01	0.04	0.09	0.02	0.02	0	0.02	0	0.03	0	0	0.46	0
EHpTw377g	377g	HlG	Sea cucumber gut	Actinopyga mauritiana gut	2016-08-02	SouGong Harbor North	Taiwan	1-5m	23.5276	119.605	-0.266323	0.128948	-0.176057	0.0208639	3.45	7.55	2283	0.846893	6.54924	49.74	8.25	0.92	0.02	9.23	2.42	1.53	13.37	10.27	0	0.24	0.58	0	1.22	0.08	0.05	0.5	0.02	0.1	0.11	0	0.09	0.01	0.1	0.06	0.11	0	0	0.17	0.55
EHlTw133g	133g	HlG	Sea cucumber gut	Holothuria hilla gut	2016-07-22	Siyuping N	Taiwan	10-15m	23.2725	119.512	-0.336587	0.125181	-0.120734	0.247665	3.6	6.07	2997	0.887838	7.10747	64.54	5.15	0.9	0.08	10.32	0.26	3.97	0.89	7.74	0.01	0.4	1.35	0	1.37	0.06	0.12	0.51	0.01	0.08	0.16	0.01	0.17	0.05	0.1	0.06	0.64	0	0.06	0.22	0.06
EHpTw052g	052g	HlG	Sea cucumber gut	Holothuria hilla gut	2016-07-21	Tiejan	Taiwan	10-15m	23.2767	119.502	-0.260474	0.0925088	-0.0783265	0.108253	4.62	12.19	1480	0.766436	5.59483	78.69	6.51	0.63	0.17	4.15	1.98	1.36	0.06	3.77	0.03	0.05	0.33	0	1.4	0	0.07	0.12	0.03	0.05	0.06	0	0.12	0.01	0.01	0.01	0.05	0.11	0.01	0.11	0.02
EHsTw272g	272g	HlG	Sea cucumber gut	Holothuria hilla gut	2016-07-27	Shanshui	Taiwan	5-10m	23.5088	119.609	-0.275564	0.0548254	0.0947306	-0.180363	53.43	61.31	996	0.447835	3.09174	87.66	9.51	0.15	0.07	0.51	0.28	0.29	0.03	0.64	0	0.03	0.07	0	0.43	0.01	0.01	0.02	0.01	0.01	0.04	0	0.04	0	0	0	0.02	0.03	0	0.04	0.01
EHtTw126g	126g	HlG	Sea cucumber gut	Holothuria leucospolota gut	2016-07-22	Siyuping N	Taiwan	10-15m	23.2725	119.512	-0.0810374	0.0197658	0.173782	-0.00505317	17.22	33.25	317	0.600233	3.45669	46.9	14.84	0.03	0.02	0.16	0.12	0.07	32.79	0.03	0	0.02	0	0	0.05	0.02	0	0.05	0.01	0	0.06	0.01	0	0	0	0	0	0.01	0	0	3.71
EHlTw129g	129g	HlG	Sea cucumber gut	Holothuria sp1 gut	2016-07-22	Siyuping N	Taiwan	10-15m	23.2725	119.512	-0.341724	0.091835	-0.055728	0.0888118	7.54	13.96	1850	0.802712	6.03876	72.24	9.47	0.25	0.06	1.28	1.65	0.99	3.33	4.22	0	0.12	0.39	0	1.94	0.01	0.06	0.36	0.02	0.02	0.1	0	0.37	0.03	0	0	0.08	0.07	0	0.06	2.47
EHlTw132g	132g	HlG	Sea cucumber gut	Holothuria sp1 gut	2016-07-22	Siyuping N	Taiwan	10-15m	23.2725	119.512	-0.295662	0.0849653	-0.0274863	0.0679517	4.92	11.43	1531	0.861711	6.31951	63.41	15.75	0.26	0.23	1.21	4.06	2.28	0.64	2.45	0	0.05	0.46	0	6.37	0	0.03	1.14	0	0.02	0.08	0	0.35	0	0	0	0.06	0.05	0.04	0.03	0.03
EHtTw127g	127g	HlG	Sea cucumber gut	Holothuria sp1 gut	2016-07-22	Siyuping N	Taiwan	10-15m	23.2725	119.512	-0.312743	0.0838741	-0.00702885	0.0911808	7.8	20.64	1247	0.721014	5.13974	83.84	7.36	0.06	0.07	1.11	2.22	0.92	0.13	1.74	0.01	0.03	0.23	0	1.17	0.02	0.01	0.08	0	0.04	0	0.01	0.35	0	0	0	0.18	0.24	0.01	0.01	0.03
EHfTw055g	055g	HlG	Sea cucumber gut	Holothuria sp2 gut	2016-07-21	Tiejan	Taiwan	10-15m	23.2767	119.502	-0.164023	0.0447194	0.0344238	0.000523381	24.28	33.42	1056	0.666995	4.64378	62.16	13	0.32	0.47	0.49	5.38	0.34	3.79	1.46	0.02	0.05	0.18	0	5.5	0	0.01	3.42	0.02	0.08	0.01	0.03	1.97	0.24	0.01	0.01	0.03	0.41	0	0.01	0.01
EHlTw009g	009g	HlG	Sea cucumber gut	Holothuria sp2 gut	2016-07-20	Southern islands, Chutouya E	Taiwan	10-15m	23.2611	119.661	-0.096666	0.0532153	0.0308388	-0.00689582	7.75	19.09	900	0.681954	4.63892	45.5	8.89	0.59	0.37	0.4	6.37	0.29	12.44	0.99	0.01	0.11	0.13	0.02	4.3	0.03	0.01	7.73	0.06	0.13	0.01	0.02	9.64	0.03	0.05	0.01	0	1.08	0	0	0
EHsTw382g	382g	HlG	Sea cucumber gut	Stichopus variegatus gut	2016-08-02	SouGong Harbor North	Taiwan	1-5m	23.5276	119.605	-0.24202	0.111236	-0.120138	-0.0537979	8.97	20.79	1800	0.760977	5.70393	41.95	12.17	0.89	0.12	3.8	0.57	0.71	32.07	3.32	0	0.2	0.51	0.01	0.62	0.01	0.03	0.64	0.05	0.09	0.03	0.01	0.05	0.01	0.06	0.02	0.04	0.12	0	0.18	1.42
EHsTw440s	440s	HlG	Sea cucumber gut	Stichopus variegatus gut	2016-08-04	Siji SE	Taiwan	10-15m	23.2444	119.615	-0.229145	0.0879141	-0.12484	-0.00939431	9.21	19.48	1721	0.776718	5.78706	56.02	5.72	1.03	0.11	3.65	8.49	1	0.1	6.7	0.01	0.09	0.35	0	15.39	0.03	0.12	0.44	0.02	0.08	0.02	0.01	0.2	0.01	0.08	0	0.04	0.06	0.01	0.13	0.02
PES14Hi021G	021G	HlG	Sea cucumber gut	Unidentified	2014-07-25	ShanShuie	Taiwan	5-10m	23.5088	119.609	-0.28709	0.0402858	-0.0181026	0.144431	22.48	32.99	1352	0.682292	4.91887	42.13	2.44	0.7	0.65	4.62	13.03	0.49	24.69	6.87	0.02	0.04	0.04	0.01	0.53	0.02	0.07	2.66	0	0.03	0.02	0	0.09	0	0	0.01	0.01	0.41	0.07	0.06	0.09
PES14Hi022G	022G	HlG	Sea cucumber gut	Unidentified	2014-07-25	ShanShuie	Taiwan	5-10m	23.5088	119.609	-0.311428	0.0703448	-0.013417	0.122641	4.26	10.35	1535	0.794723	5.83032	61.88	7.11	1.17	0.37	4.28	3.23	0.23	11.49	4.53	0.01	0.02	0.03	0	1.66	0.01	0.1	2.55	0	0.02	0.01	0	0.7	0	0	0	0.01	0.35	0	0.13	0.06
KOH14Li252E	252E	Den	Sea cucumber mantel	Synaptula sp.	2014-08-20	Koh Tao, Nangyuna island, Green Rock	Thailand	15-20m	10.1257	99.8103	0.39334	0.246363	-0.0607925	0.0227081	29.28	42.54	347	0.62829	3.67507	29.01	0.11	52.73	0.02	3.75	0.32	1.6	0.22	0	0.3	3.11	0.83	0.03	0.09	0.2	0	0.02	0.57	3.14	0.23	0.71	0	0.01	0.47	2.17	0	0	0.25	0.08	0
KOH14Li253E	253E	Den	Sea cucumber mantel	Synaptula sp.	2014-08-20	Koh Tao, Nangyuna island, Green Rock	Thailand	15-20m	10.1257	99.8103	0.397846	0.264824	-0.0818893	0.0220575	13.05	19.94	357	0.758965	4.46099	22.8	0.2	46.31	0	7.15	0.43	3.73	0.28	0.05	0.11	3.18	2.15	0.02	0.05	0.79	0	0.01	4.26	1.38	0.61	3.05	0.01	0	0.78	1.15	0	0	0.73	0.77	0
EHsTw367x	367x	HlX	Sea cucumber mantle	Actinopyga echinites	2016-08-02	SouGong Harbor North	Taiwan	1-5m	23.5276	119.605	-0.183581	0.138748	-0.0602583	0.0911133	16.75	34.65	1362	0.650153	4.69196	60.14	13.46	1.55	0.15	4.84	0.16	2.12	0.07	3.05	0.07	11.39	1	0	0.37	0	0.03	0.03	0.01	0.17	0.27	0.01	0.1	0	0.08	0.03	0.4	0	0.01	0.05	0.07
EHpTw366x	366x	HlX	Sea cucumber mantle	Actinopyga mauritiana	2016-08-02	SouGong Harbor North	Taiwan	1-5m	23.5276	119.605	-0.192394	0.143601	-0.150101	0.0756811	5.6	11.84	1908	0.819832	6.19285	61.38	13.82	3.21	0.16	5.69	1.5	1.99	2.12	3.56	0.02	0.72	1.16	0.01	0.98	0.34	0.04	1.14	0.32	0.22	0.12	0.01	0.24	0.02	0.2	0.07	0.12	0.03	0	0.27	0.33
EHsTw377x	377x	HlX	Sea cucumber mantle	Actinopyga mauritiana	2016-08-02	SouGong Harbor North	Taiwan	1-5m	23.5276	119.605	-0.323097	0.143753	-0.139919	0.145802	12.91	17.3	2513	0.820849	6.42662	47.93	23.04	1.36	0.11	5.7	0.66	2.12	1.25	10.85	0.04	1.57	1.43	0	1.4	0.03	0.09	0.1	0	0.02	0.18	0.01	0.71	0	0.05	0.09	0.4	0.06	0.01	0.19	0.26
EHlTw128x	128x	HlX	Sea cucumber mantle	Holothuria hilla	2016-07-22	Siyuping N	Taiwan	10-15m	23.2725	119.512	-0.269946	0.149685	-0.169776	0.121648	8.37	18.35	2273	0.795048	6.14481	53.3	25.49	0.74	0.02	5.97	0.14	2.06	0.08	6.39	0.07	0.99	1.26	0	0.84	0.03	0.02	0.07	0.01	0.16	0.08	0.01	0.72	0	0.1	0.07	0.35	0.01	0.01	0.1	0.52
EHlTw130x	130x	HlX	Sea cucumber mantle	Holothuria hilla	2016-07-22	Siyuping N	Taiwan	10-15m	23.2725	119.512	-0.241017	0.1489	-0.150641	0.0892928	22.84	37.69	1721	0.669867	4.99095	76.21	9.01	0.92	0.01	6.99	0.07	1.86	0.1	2.28	0	0.18	0.76	0	0.4	0.06	0	0.08	0.02	0.18	0.07	0	0.15	0.01	0.06	0.02	0.18	0.01	0	0.08	0.19
EHlTw133x	133x	HlX	Sea cucumber mantle	Holothuria hilla	2016-07-22	Siyuping N	Taiwan	10-15m	23.2725	119.512	-0.30654	0.148054	-0.181626	0.161563	3.97	7.43	2777	0.864731	6.85656	55.8	22.79	0.71	0	8.54	0.17	2.34	0.38	4.2	0	0.19	1.15	0	1.99	0.05	0.02	0.17	0.02	0.23	0.02	0.01	0.16	0.03	0.06	0.05	0.25	0.06	0.02	0.01	0.13
EHlTw272x	272x	HlX	Sea cucumber mantle	Holothuria hilla	2016-07-27	Shanshui	Taiwan	5-10m	23.5088	119.609	-0.239332	0.137961	-0.156162	0.0796844	2.66	6.59	2195	0.879679	6.76819	59.62	12.34	1.39	0.05	3.29	1.75	3.69	0.25	6.45	0	0.47	1.45	0.03	6.34	0.27	0.05	0.31	0.04	0.45	0.07	0.03	0.29	0.01	0.13	0	0.07	0.07	0	0.14	0.3
EHlTw283x	283x	HlX	Sea cucumber mantle	Holothuria hilla	2016-07-22	Dongyuping E	Taiwan	10-15m	23.261	119.521	-0.205886	0.143967	-0.13723	0.114401	4.08	9.12	1874	0.827331	6.23462	47.47	9.52	0.88	0.02	12.1	0.11	4.33	0.07	14.04	0.07	4.92	2.24	0	0.77	0.11	0.02	0.04	0.03	0.29	0.2	0.03	1.34	0	0.07	0.14	0.36	0	0	0.03	0.33
EHlTw365x	365x	HlX	Sea cucumber mantle	Holothuria hilla	2016-08-02	SouGong Harbor North	Taiwan	1-5m	23.5276	119.605	-0.249632	0.154126	-0.16826	0.12456	3.13	6.54	2316	0.855152	6.62537	52.43	8.83	1.51	0.02	5.63	0.51	5.05	0.1	10.23	2.32	6.21	2.88	0.02	0.57	0.15	0.04	0.25	0.06	0.27	0.07	0.01	1.16	0	0.12	0.2	0.31	0.02	0.01	0.05	0.45
EHpTw052x	052x	HlX	Sea cucumber mantle	Holothuria hilla	2016-07-21	Tiejan	Taiwan	10-15m	23.2767	119.502	-0.276699	0.141511	-0.16717	0.11254	5.11	9.85	2670	0.862732	6.80681	54.24	15.56	1.48	0.03	3.41	0.84	3.02	0.14	12.64	0	0.92	1.97	0.01	2.44	0.11	0.05	0.43	0.03	0.14	0.17	0.01	1.07	0.02	0.07	0.1	0.2	0.06	0.01	0.05	0.15
EHlTw132x	132x	HlX	Sea cucumber mantle	Holothuria sp1	2016-07-22	Siyuping N	Taiwan	10-15m	23.2725	119.512	-0.245201	0.113053	-0.123204	0.0653239	3.82	8.51	1896	0.87443	6.59976	63.65	14.62	1.01	0	1.2	3.51	1.58	0.45	4.69	0	0.32	0.41	0	3.43	0.12	0.09	0.5	0.02	0.11	0.05	0.02	3.09	0.04	0.04	0.1	0.16	0.16	0	0.02	0
EHlTw009x	009x	HlX	Sea cucumber mantle	Holothuria sp2	2016-07-20	Southern islands, Chutouya E	Taiwan	10-15m	23.2611	119.661	-0.190903	0.143612	-0.150596	0.0927903	3.66	6.87	2055	0.842669	6.4279	51.7	9.29	1.27	0.05	6.25	1.5	4.93	1.75	6.96	1.08	4.55	3.06	0	2.56	0.12	0.02	0.94	0.06	0.52	0.2	0.07	1.99	0.02	0.09	0.08	0.09	0.11	0	0.04	0.05
EHlTw055x	055x	HlX	Sea cucumber mantle	Holothuria sp2	2016-07-21	Tiejan	Taiwan	10-15m	23.2767	119.502	-0.226863	0.126536	-0.146491	0.0506942	6.07	13.5	1883	0.793133	5.98072	58.82	9.5	1.1	0.58	4.79	4.42	1.96	5.99	2.67	0.07	1.85	0.75	0	2.21	0.1	0.01	2.83	0.04	0.13	0.09	0.03	0.98	0.12	0.05	0.08	0.07	0.16	0.02	0.05	0.04
EHsTw440x	440x	HlX	Sea cucumber mantle	Stichopus variegatus	2016-08-04	Siji SE	Taiwan	10-15m	23.2444	119.615	-0.160832	0.077342	0.0404811	-0.00624251	41.97	48.21	919	0.550242	3.75446	73.82	3.99	0.27	0.17	0.75	2.18	0.4	13.26	0.78	0.02	0.14	0.11	0	2.3	0.02	0.39	0.23	0.01	0.08	0.03	0.01	0.11	0	0.02	0	0.02	0	0	0.03	0.46
EHwTw303x	303x	HlX	Sea cucumber mantle	Unidentified	2016-07-29	Shanshui	Taiwan	5-10m	23.5088	119.609	-0.217707	0.0456531	0.158673	-0.194059	29.86	75.52	621	0.395897	2.54614	71.77	4.71	0.08	0.03	0.32	5.15	0.11	17.05	0.32	0	0.03	0.05	0	0.24	0	0.02	0.05	0	0.01	0	0	0.01	0	0	0	0	0	0	0.01	0.02
EDsTw173	173	Urc	Sea urchin	Diadema savigny	2016-07-22	Dongyuping E	Taiwan	10-15m	23.261	119.52	-0.145727	0.0446691	0.171771	-0.0705319	11.46	20.51	579	0.71018	4.51767	52.94	33.49	0.09	0.45	0.12	0.17	0.07	2.81	0.05	0	0.02	0	0	1.63	0	0.01	5.48	0	0.01	0.01	0	0.97	0.12	0.01	0	0	1.14	0.01	0	0.06
EUbTw370	370	Urc	Sea urchin	Diadema savigny	2016-08-02	SouGong Harbor North	Taiwan	1-5m	23.5276	119.605	-0.0941193	0.0489594	0.0949149	-0.182936	28.35	39.81	737	0.601653	3.97247	21.58	54.82	0.5	0.27	0.28	0.24	0.22	3.97	0.43	0	0.06	0.05	0	8.89	0.02	0	4.39	0.02	0.03	0.01	0	3.08	0.02	0	0	0	0.49	0	0	0.02
EUlTw369	369	Urc	Sea urchin	Diadema savigny	2016-08-02	SouGong Harbor North	Taiwan	1-5m	23.5276	119.605	-0.120744	0.0448926	0.0835687	-0.184705	18.15	32.49	832	0.64224	4.31831	20.63	60.3	0.33	0.86	0.21	0.53	0.15	4.08	0.28	0	0.07	0.08	0.01	6.43	0.01	0.04	4.02	0	0.02	0	0.01	1.1	0.13	0.01	0	0	0.34	0	0.01	0.08
EUlTw371	371	Urc	Sea urchin	Diadema savigny	2016-08-02	SouGong Harbor North	Taiwan	1-5m	23.5276	119.605	-0.105105	0.0635184	0.0848855	-0.175482	30.75	41.38	822	0.597404	4.00962	30.01	55.71	0.33	0.2	0.22	0.18	0.19	3.49	0.78	0.01	0.06	0.09	0	4.32	0.05	0.05	2.37	0.01	0.07	0	0	0.94	0.06	0.05	0	0.01	0.46	0	0.02	0.04
EUsTw384	384	Urc	Sea urchin	Diadema savigny	2016-08-02	SouGong Harbor North	Taiwan	1-5m	23.5276	119.605	-0.111154	0.062102	0.0438758	-0.19509	9.04	21.98	852	0.656983	4.43305	33.47	46.83	0.58	1.18	0.47	0.28	0.16	2.83	0.33	0	0.06	0.07	0	1.02	0	0	10.18	0.02	0.06	0.01	0.02	0.4	0.02	0.06	0	0.01	0.69	0	0.03	0
KOH14Sd249	249	Sed	Sediment	NA	2014-08-20	Koh Tao, Nangyuna island, Green Rock	Thailand	15-20m	10.1257	99.8103	-0.242421	0.0819423	-0.133875	0.270887	2.35	5.02	3275	0.891544	7.21622	53.86	5.68	2.68	0.07	7.4	1.4	6.15	0.4	10.93	1.02	2.04	1.63	0.05	2.06	0.73	0	1.21	0.04	0.17	0.19	0.03	0.16	0.06	0.13	0.03	0.29	0.02	0.8	0.06	0.14
PAT14Sd015	015	Sed	Sediment	NA	2014-08-08	S Koh Sak, off Pattaya	Thailand	5-10m	12.9416	100.792	-0.237598	0.0555018	-0.10951	0.255087	2.38	5.35	2953	0.880548	7.03609	48.93	9.54	3.51	0.25	11.06	1.35	5.07	0.87	7.99	0.03	0.25	1.34	0.14	2.97	0.01	0.02	1.08	0.03	0.02	0.52	0	0.48	0.08	0.05	0.02	0.2	0.02	3.16	0.07	0.11
PAT14Sd026	026	Sed	Sediment	NA	2014-08-08	N Koh Sak, off Pattaya	Thailand	5-10m	12.9467	100.79	-0.16318	-0.092403	-0.178073	0.202133	10.4	21.01	2604	0.772756	6.07757	42.75	5.78	3.81	0.3	7.01	21.25	1.88	0.32	6.96	1.86	0.57	0.66	1.81	1.44	0.05	0.02	0.95	0.09	0.05	0.25	0.07	0.27	0.36	0	0.03	0.18	0.03	0.61	0.08	0.06
PAT14Sd056	056	Sed	Sediment	NA	2014-08-09	E Koh Luam, off Pattaya	Thailand	5-10m	12.958	100.657	-0.230272	0.0642106	-0.112257	0.276353	3.12	5.67	2655	0.870515	6.86331	55.35	5.28	3.39	0.29	11.55	1.23	7.14	0.63	8.52	0	0.56	1.77	0.02	1.25	0.12	0.04	0.76	0.03	0.07	0.25	0	0.14	0.03	0.1	0.05	0.24	0.03	0.21	0.02	0.13
PES14Sd016	016	Sed	Sediment	NA	2014-07-25	semi-closed cove. Chingwan	Taiwan	5-10m	23.5293	119.554	-0.250429	0.0567259	-0.141766	0.260977	2.8	6.71	2951	0.87201	6.96727	50.86	7.86	2.99	0.03	12.68	1.03	4.2	0.64	11.51	0.56	0.94	1.42	0.23	1.09	0.09	0.02	0.69	0.05	0.05	0.44	0.01	0.24	0.04	0.15	0.02	0.44	0.01	0.79	0.07	0.19
PES14Sd041	041	Sed	Sediment	NA	2014-07-26	FongGuie	Taiwan	5-10m	23.5379	119.544	-0.0370091	0.186758	-0.215632	0.186469	3.66	9.75	2458	0.795648	6.21171	44.46	4.12	18	0.04	10.55	0.84	3.24	0.75	4.97	0.19	2.72	1.35	0.03	1.01	0.44	0.03	0.33	0.68	2.13	0.1	0.27	0.1	0	0.43	1.8	0.17	0	0.53	0.35	0.02
PHU14Sd108	108	Sed	Sediment	NA	2014-08-14	West of Phi Phi Islands, off east Phuket	Thailand	15-20m	7.79993	98.6268	-0.167146	0.0909894	-0.133662	0.246835	1.49	3.67	3704	0.909432	7.47295	42.59	6.4	11.94	0.53	7.68	1.37	3.41	0.73	10.48	1.55	1.13	1.69	0.43	1.64	0.14	0.01	2.27	0.31	0.16	0.31	0.08	0.65	0.09	0.08	0.1	0.26	0.07	2	0.05	0.18
Tw1Sd045	045	Sed	Sediment	NA	2014-07-25	ShanShuie	Taiwan	10-15m	23.5088	119.609	-0.276136	0.0842626	-0.136229	0.236649	1.87	5.06	3137	0.884427	7.12055	46.82	8.11	1.49	0.03	13.73	0.98	7.9	0.31	12.06	0.1	1.42	2.95	0.03	1.83	0.2	0.03	0.1	0.05	0.04	0.16	0	0.48	0.03	0.02	0.05	0.18	0.01	0.23	0.02	0.09
Tw1Sd084	084	Sed	Sediment	NA	2014-07-28	West side of Dongjiyu, outside fishing harbour	Taiwan	10-15m	23.2552	119.667	-0.266815	0.0790217	-0.116037	0.249425	2.77	5.55	3410	0.889185	7.23305	55.55	6.15	1.67	0.03	9.9	0.34	5.6	0.91	5.92	0.91	0.87	3.11	0.16	1.93	0.1	0.06	0.47	0.08	0.09	0.3	0	0.46	0.09	0.06	0.04	0.46	0.02	1.84	0.06	0.32
CCdTw073	073	Sft	Soft coral	Cladiella sp.	2016-07-21	Toujin	Taiwan	10-15m	23.2891	119.502	-0.055272	0.00840625	0.309384	0.00855528	71.65	97.56	133	0.17965	0.878551	73.6	0.17	0.02	2.89	0.03	0.02	0	23.25	0.01	0	0	0	0	0	0	0	0	0	0	0	0	0	0	0	0	0	0	0	0	0
CCdTw107	107	Sft	Soft coral	Cladiella sp.	2016-07-21	Siyuping S	Taiwan	10-15m	23.2686	119.503	-0.0582659	-0.0018533	0.289551	0.0169449	66.63	95.74	134	0.221825	1.08646	23.39	0.53	0.02	8.62	0.06	0.01	0.04	67.25	0.04	0	0	0.01	0	0	0	0	0.02	0	0	0	0	0.01	0	0	0	0	0	0	0	0
CCdTw165	165	Sft	Soft coral	Cladiella sp.	2016-07-22	Dongyuping E	Taiwan	10-15m	23.261	119.52	-0.0710471	0.0132875	0.28953	-0.004146	89.52	97.45	158	0.106944	0.541412	91.52	0.16	0.01	0.99	0.03	0.02	0.02	7.12	0.04	0	0	0.01	0	0.04	0	0	0.02	0	0	0.01	0	0	0	0	0	0	0.01	0	0	0
CCdTw267	267	Sft	Soft coral	Cladiella sp.	2016-07-27	Shanshui	Taiwan	5-10m	23.5088	119.609	-0.118213	0.012532	0.28615	-0.131531	77	91.31	255	0.200048	1.10852	22.11	0.34	0.03	77.14	0.05	0.06	0.01	0	0.02	0.01	0.02	0	0	0.06	0	0.01	0.06	0	0	0.02	0	0	0	0	0.01	0	0.01	0	0.01	0
PES14As030	030	Spo	Sponge	Aaptos lobata	2014-07-26	FongGuie	Taiwan	5-10m	23.5379	119.544	0.397898	0.178383	-0.113153	-0.00711783	9.81	25.64	381	0.692471	4.11521	45.98	0.21	17.94	0.01	21.39	1.69	1.35	0.62	0.11	0.2	3.93	2.57	0.04	0.01	0.4	0.02	0.02	0.75	1.32	0.05	0.63	0	0.01	0.34	0.38	0	0	0	0.02	0
Tw1As172	172	Spo	Sponge	Aaptos lobata	2014-07-29	North coast of SiYuPing	Taiwan	10-15m	23.2733	119.505	0.394653	0.218016	-0.0975718	-0.00576751	7.39	20.62	320	0.728654	4.20311	44.69	0.12	23.34	0	14.67	0.41	2.14	3.2	0.04	0	4.36	1.32	0.01	0	0.41	0	0.03	0.52	0.81	0.01	0.08	0	0.01	1.29	2.13	0	0	0	0.35	0
PES14Aa014	014	Spo	Sponge	Acanthella cavernosa	2014-07-25	semi-closed cove. Chingwan	Taiwan	5-10m	23.5293	119.554	0.128308	-0.381116	-0.0612174	0.00213712	22.14	53.71	445	0.500732	3.0535	35.98	2.26	5.72	0	23.06	2.47	0.1	0.87	0.33	14.98	5.86	0.04	3.38	0.37	0.1	3.92	0.04	0.03	0.03	0.04	0	0.08	0.24	0	0	0	0.02	0.04	0.01	0
PES14Aa066	066	Spo	Sponge	Acanthella cavernosa	2014-07-27	SouGong	Taiwan	10-15m	23.5197	119.61	0.120471	-0.359207	-0.0481892	-0.0103681	28.89	51.22	469	0.475717	2.92595	49.06	2.59	6.57	0.01	13.47	8.62	0.17	0.69	1.09	9.7	5.94	0.05	1.15	0.37	0.09	0.06	0.06	0.02	0.02	0	0.01	0.02	0.19	0	0	0	0	0.03	0	0
PHU14Ac141	141	Spo	Sponge	Acanthella cavernosa	2014-08-15	Ko Racha Yai, off south Phuket	Thailand	15-20m	7.59985	98.3745	0.134749	-0.0979755	0.078242	0.0295838	44.08	63.79	271	0.446462	2.50113	38.25	0.25	0.21	0	9.84	0.9	46.58	0.01	0.12	0.6	1.09	0.03	0.11	0.04	0	0	0.01	0.02	0.78	1.07	0	0	0.03	0.02	0.01	0	0	0	0	0
PHU14Ac149	149	Spo	Sponge	Acanthella cavernosa	2014-08-15	Ko Racha Yai, off south Phuket	Thailand	15-20m	7.59985	98.3745	0.134196	-0.116661	0.0693253	0.0176219	48.92	59.56	303	0.442936	2.53082	34.31	0.32	0.2	0	3.62	0.78	50.76	0.01	0.04	1.77	1.45	0.04	0.08	0.01	0	0	0.01	0	0.67	5.83	0	0	0.03	0.04	0.01	0	0	0	0	0
PHU14Ac150	150	Spo	Sponge	Acanthella cavernosa	2014-08-15	Ko Racha Yai, off south Phuket	Thailand	15-20m	7.59985	98.3745	0.135489	-0.097272	0.0813681	0.0240318	48.34	61.81	314	0.424322	2.43959	39.69	0.33	0.29	0.01	1.27	0.79	49.61	0	0.09	0.08	2.89	0.06	0	0.02	0.02	0	0.03	0.02	0.37	4.32	0.01	0	0.05	0.02	0	0	0	0	0.01	0.01
PES14Ar147	147	Spo	Sponge	Acanthostylotella cornuta	2014-07-28	Southeastern coast of SiJiYu	Taiwan	10-15m	23.2547	119.667	0.194051	-0.213872	-0.0595603	-0.00473346	13.49	26.58	474	0.65046	4.00762	49.02	1.59	23	0	5.95	1.85	3.51	0.37	0.24	3.09	1.48	7.71	0.12	0.19	0.11	0.05	0.15	0.37	0.86	0.03	0.06	0.01	0.1	0.11	0	0	0	0.02	0	0
PES14Ar178	178	Spo	Sponge	Acanthostylotella cornuta	2014-07-29	southeastern corner of DongYuPing	Taiwan	10-15m	23.2604	119.52	0.20732	-0.0434473	-0.0110728	-0.00506147	12.51	25.86	377	0.648812	3.84891	33.56	0.35	30.25	0	8.1	0.5	6.75	1.38	0.06	6.97	2.39	6.64	0.03	0.58	0.05	0.01	0.02	1.32	0.83	0.01	0.05	0	0.01	0.09	0.01	0.01	0	0	0	0.01
PES14Ac049	049	Spo	Sponge	Agelas cavernosa	2014-07-26	ShanShuie	Taiwan	5-10m	23.5088	119.609	0.195624	-0.0711743	0.0230021	0.00358891	12.89	34.06	291	0.594465	3.37259	36.01	0.38	14.88	0	14.13	0.39	6.06	2.28	0.06	12.98	1.39	8.49	0.03	0.1	0.09	0	0.01	0.81	0.91	0.01	0.06	0.01	0	0.87	0	0	0	0.04	0	0
PES14An048	048	Spo	Sponge	Agelas nemoechinata	2014-07-26	ShanShuie	Taiwan	5-10m	23.5088	119.609	0.214252	-0.102493	-0.0290917	-0.0115597	9.68	27.12	398	0.640591	3.83487	38.94	1.53	23.03	0.01	6.52	0.95	10.2	2	0.15	0.14	1.6	6.74	0.03	0.12	0.1	0.02	0	3.1	2.03	2.24	0.03	0	0.02	0	0.02	0	0	0.45	0.03	0
PES14An177	177	Spo	Sponge	Agelas nemoechinata	2014-07-29	southeastern corner of DongYuPing	Taiwan	10-15m	23.2604	119.52	0.200358	-0.10298	0.0131941	0.00584971	17.52	34.58	333	0.606798	3.52437	48.4	0.53	15.39	0	7.88	0.77	18.49	0.01	0.11	0.12	1.08	4.03	0.03	0.02	0.1	0.02	0.04	1.81	0.72	0.3	0.02	0	0	0	0.02	0	0	0.1	0	0
PES14Ca010	010	Spo	Sponge	Chondrilla australiensis	2014-07-25	semi-closed cove. Chingwan	Taiwan	5-10m	23.5293	119.554	0.0820217	0.00710073	0.0295213	-0.00371528	62.32	70.72	415	0.358601	2.16174	28.93	2.14	0.53	0	1.62	64.65	0.54	0.05	0.26	0.05	0.2	0.2	0.01	0.03	0.08	0.03	0.02	0.2	0.13	0.02	0.09	0	0.02	0.08	0.01	0.01	0	0.05	0.04	0
SPtTw577	577	Spo	Sponge	Cinachyrella sp.	2016-08-07	Aimen	Taiwan	1-5m	23.5508	119.64	0.112505	-0.0458485	-0.134021	-0.226138	32.99	52.74	752	0.539459	3.57269	75.53	8.68	3.9	0.05	2.69	3.57	1.01	0.1	0.35	0.02	0.55	0.65	1.01	0.28	0.19	0.01	0.11	0.24	0.18	0.01	0	0.07	0.22	0.39	0.06	0.01	0.02	0	0.06	0.02
PES14Ea161	161	Spo	Sponge	Echinodictyum asperum	2014-07-29	North coast of SiYuPing	Taiwan	10-15m	23.2733	119.505	-0.0546664	-0.349705	-0.163365	0.0283934	18.48	38.45	1160	0.608385	4.29287	51.28	10.73	0.39	0.05	6.24	21.21	0.28	0.23	3.06	0.04	0.05	0.13	2.95	1.5	0.06	0.1	0.12	0.02	0.07	0.08	0.03	0.12	1	0.05	0	0.03	0	0.04	0.04	0.05
PES14Ea162	162	Spo	Sponge	Echinodictyum asperum	2014-07-29	North coast of SiYuPing	Taiwan	10-15m	23.2733	119.505	0.0743655	-0.463468	-0.115324	0.00824959	25.76	45.14	642	0.562097	3.63373	56.25	9.62	0.27	0.02	4.71	20.36	0.13	0.06	0.87	0.09	0.02	0.06	5.39	0.87	0.02	0.01	0.08	0	0.12	0.04	0.01	0.03	0.92	0	0	0	0	0.02	0	0
PES14Ea179	179	Spo	Sponge	Echinodictyum asperum	2014-07-29	southeastern corner of DongYuPing	Taiwan	10-15m	23.2604	119.52	0.0916325	-0.406812	-0.0859476	-0.00668732	43.39	61.22	603	0.459833	2.94381	76.05	5.44	0.43	0.04	2.11	10.12	0.23	0.56	0.47	0.03	0.06	0.07	2.22	0.48	0.08	0	0.04	0.02	0.07	0.85	0	0.04	0.54	0.01	0.01	0	0	0	0	0
SHcTw178	178	Spo	Sponge	Haliclona cymaeformis	2016-07-24	Wukan Fishing Harbor North	Taiwan	1-5m	23.5445	119.625	-0.091704	-0.00446316	0.215605	-0.207528	36.88	92.13	269	0.285465	1.5971	98.9	0.4	0.07	0.06	0.19	0.05	0.05	0.04	0.05	0	0.03	0.02	0.01	0.06	0.01	0	0.02	0.02	0.02	0	0	0	0	0	0	0	0	0	0	0
SHcTw196	196	Spo	Sponge	Haliclona cymaeformis	2016-07-26	Longmen	Taiwan	1-5m	23.5409	119.659	-0.0875348	-0.0185057	0.192611	-0.211532	39.15	92.69	365	0.272342	1.60679	98.35	0.44	0.11	0.07	0.31	0.2	0.09	0.03	0.14	0	0.03	0.05	0.01	0.03	0.02	0	0.01	0.01	0.03	0	0	0.01	0.02	0	0	0.01	0	0	0.02	0.01
SHcTw269	269	Spo	Sponge	Haliclona cymaeformis	2016-07-27	Shanshui	Taiwan	5-10m	23.5088	119.609	-0.0860261	-0.0888367	0.153213	-0.220445	42.55	91.18	400	0.28526	1.70912	97.6	0.84	0.06	0.04	0.4	0.61	0.04	0.02	0.14	0	0.02	0.03	0.04	0.08	0	0	0.03	0	0	0.01	0	0	0.03	0	0	0	0	0	0	0
SHcTw546	546	Spo	Sponge	Haliclona cymaeformis	2016-08-06	Huayu (Flower Island)	Taiwan	5-10m	23.3987	119.323	0.0665089	-0.192474	-0.0994759	-0.229746	26.02	54.79	720	0.525533	3.45761	80.16	3.95	1.03	0.05	6.57	4.08	0.21	0.16	0.52	0	0.08	0.2	1.13	0.27	0.04	0.01	0.07	0.02	0.2	0	0.01	0.03	1.08	0.04	0.01	0.04	0	0.01	0	0
SPsTw379	379	Spo	Sponge	Hymeniacidon sp.	2016-08-02	SouGong Harbor North	Taiwan	1-5m	23.5276	119.605	-0.0214859	0.0118661	0.0433455	-0.251498	52.46	81.04	546	0.33963	2.14056	93.86	2.12	0.28	0.03	0.27	0.22	0.16	0.06	0.33	0.03	0.3	0.05	0.01	0.09	0.13	0.02	0.04	0	0.15	1.74	0.01	0.02	0	0.02	0	0	0	0	0.03	0
SPsTw380	380	Spo	Sponge	Hymeniacidon sp.	2016-08-02	SouGong Harbor North	Taiwan	1-5m	23.5276	119.605	-0.024833	0.0360113	0.0577422	-0.258924	45.72	83.58	553	0.337542	2.1317	96.23	1.37	0.44	0.03	0.21	0.12	0.1	0.04	0.16	0	0.33	0.09	0.01	0.04	0.05	0	0.14	0	0.08	0.43	0	0.04	0	0.04	0.03	0	0.01	0	0.01	0
KOH14He206	206	Spo	Sponge	Hyrtios erectus	2014-08-20	Koh Tao, Japanese Gardens, Nangyuan	Thailand	15-20m	10.1187	99.8152	0.395402	0.201059	-0.107361	0.019703	7.44	18.68	397	0.73551	4.40124	37.87	0.09	31.05	0	6.9	0.88	5.35	2.72	0.05	0.07	2.05	3.66	0.05	0.02	0.23	0	0	3.21	2.64	0.03	0.52	0	0.01	1.19	0.69	0	0.01	0	0.69	0
KOH14He229	229	Spo	Sponge	Hyrtios erectus	2014-08-20	Koh Tao, Nangyuna island, Green Rock	Thailand	15-20m	10.1257	99.8103	0.378276	0.195395	-0.116431	0.0222581	5.67	14.32	469	0.750416	4.61551	36.44	0.34	26.88	0.01	6.77	3.5	5.26	2.54	0.1	0.9	2.29	4.14	0.04	0.05	0.5	0.03	0.25	4.22	2.16	0.08	1.06	0.03	0.01	1.02	0.39	0	0	0.01	0.97	0
KOH14He256	256	Spo	Sponge	Hyrtios erectus	2014-08-21	Koh Tao, near Shark Island	Thailand	15-20m	10.0628	99.8507	0.375697	0.18788	-0.114052	0.0157515	14.29	23.52	429	0.701005	4.24911	39.23	0.22	30.94	0	8.63	0.55	3.99	1.34	0.19	0.08	2.47	5.97	0.07	0.05	1.7	0	0.04	0.54	0.52	0.06	1.12	0.03	0.03	0.35	0.98	0.01	0	0.02	0.86	0
PAT14He024	024	Spo	Sponge	Hyrtios erectus	2014-08-08	N Koh Sak, off Pattaya	Thailand	5-10m	12.9467	100.79	0.379612	0.179377	-0.110405	0.0126268	6.42	16.91	398	0.714493	4.27728	50.37	1.42	19.43	0	11.06	0.7	5.17	0.52	0.18	0.28	1.78	2.83	0.03	0.04	0.11	0.02	0.23	1.39	2.5	0.02	0.11	0.02	0.04	0.87	0.5	0	0	0	0.36	0
PAT14He044	044	Spo	Sponge	Hyrtios erectus	2014-08-09	E Koh Luam, off Pattaya	Thailand	5-10m	12.958	100.657	0.378561	0.202636	-0.124897	0.011596	6.21	15.86	451	0.724405	4.42718	40.86	0.93	21.78	0	10.97	0.58	5.76	1.75	0.1	0.11	1.88	7.81	0.11	0.03	1.27	0.01	0.03	1.37	2.3	0.02	0.33	0.02	0.01	1.43	0.41	0.05	0	0	0.07	0
PES14He158	158	Spo	Sponge	Hyrtios erectus	2014-07-29	North coast of SiYuPing	Taiwan	10-15m	23.2733	119.505	0.403537	0.205576	-0.111579	-0.000720475	6.13	14.8	364	0.746831	4.40417	32.14	0.2	23.84	0	13.73	0.31	9.65	3.66	0.06	0.07	0.65	5.51	0.02	0.01	1.96	0.31	0	2.8	2.03	0	1.77	0	0	0.19	1.02	0.01	0	0.02	0.04	0
PHU14He131	131	Spo	Sponge	Hyrtios erectus	2014-08-15	Ko Racha Yai, off south Phuket	Thailand	15-20m	7.59985	98.3745	0.369375	0.156203	-0.107729	0.0149372	9.68	19.39	392	0.70426	4.20532	36.65	2.46	20.89	0	15.36	0.62	6.68	1.79	0.14	0.03	2.59	5.24	0.04	0.05	0.02	0	0.04	2.9	1.22	0.1	0.77	0	0.02	0.9	1.48	0	0	0	0	0
PHU14He133	133	Spo	Sponge	Hyrtios erectus	2014-08-15	Ko Racha Yai, off south Phuket	Thailand	15-20m	7.59985	98.3745	0.364789	0.185773	-0.111121	0.0222226	7.89	16.35	438	0.717476	4.36385	42.92	1.18	21.68	0	7.3	0.64	7.76	1.25	0.15	0.11	2.19	5.16	0.04	0.07	0	0.01	0.04	3.04	1.51	0.18	2.43	0.02	0.02	1.32	0.84	0.01	0	0.03	0.08	0
PHU14He148	148	Spo	Sponge	Hyrtios erectus	2014-08-15	Ko Racha Yai, off south Phuket	Thailand	15-20m	7.59985	98.3745	0.377265	0.19349	-0.111219	0.0280703	7.62	17.42	396	0.7204	4.30901	32.73	0.15	30.86	0.01	11.44	0.65	6.03	2.72	0.13	0.01	1.69	4.73	0.03	0.03	0.09	0	0.04	5	0.43	0.14	1.12	0	0.08	1.07	0.81	0	0	0.01	0	0
PES14Js054	054	Spo	Sponge	Jaspis splendens	2014-07-26	ShanShuie	Taiwan	5-10m	23.5088	119.609	0.0498084	-0.354972	-0.112159	-0.0297949	36.09	67.11	699	0.452309	2.96247	42.96	6.62	0.42	0.03	1.21	9.22	0.23	0.02	0.88	0.05	0.26	0.1	0.45	0.83	36.15	0	0.02	0.01	0.12	0	0.02	0.05	0.16	0	0.01	0.03	0.03	0.04	0.01	0.01
PES14Js157	157	Spo	Sponge	Jaspis splendens	2014-07-29	North coast of SiYuPing	Taiwan	10-15m	23.2733	119.505	0.120777	-0.36738	-0.0798742	-0.00936532	28.73	67.89	530	0.436982	2.74113	62.33	4.78	0.39	0.03	0.86	9.35	0.16	0.04	0.7	0.02	0.07	0.15	0.43	0.63	19.69	0.03	0.02	0	0.12	0.01	0	0	0.12	0.01	0.01	0.01	0	0.01	0.02	0
PES14Js180	180	Spo	Sponge	Jaspis splendens	2014-07-29	southeastern corner of DongYuPing	Taiwan	10-15m	23.2604	119.52	0.00727068	-0.167161	-0.0533966	-0.0239471	24.36	68.03	720	0.4324	2.84487	56.05	2.59	0.47	0	0.8	5.64	0.3	0.02	1.25	0.04	0.28	0.08	0.11	0.11	23.04	0.04	0.03	0	0.17	0.01	0.01	0.05	0.01	0	0.02	8.82	0.03	0	0	0
KOH14Nb225	225	Spo	Sponge	Neopetrosia sp.	2014-08-20	Koh Tao, Nangyuna island, Green Rock	Thailand	15-20m	10.1257	99.8103	0.116026	-0.372671	-0.0297014	0.0687355	38.74	50	417	0.550369	3.32042	72.51	6.92	0.28	0.05	2.99	5.92	0.45	0.29	0.86	0.01	0.07	0.07	5.06	0.57	0	0.11	2.13	0.01	0.03	0.02	0.01	0.1	1.29	0.01	0	0	0	0	0	0
PatNe049	049	Spo	Sponge	Neopetrosia sp.	2014-08-09	E Koh Luam, off Pattaya	Thailand	5-10m	12.9416	100.792	0.00914652	-0.361771	-0.0311414	0.035131	21.27	40.51	409	0.642281	3.8625	67.87	6.69	0.21	0.2	9.55	6.15	0.07	0.08	3.04	0	0.05	0.02	1.64	3.05	0.12	0.11	0.31	0	0	0.1	0	0.09	0.45	0.02	0	0	0	0.08	0.09	0
PatNe059	059	Spo	Sponge	Neopetrosia sp.	2014-08-09	E Koh Luam, off Pattaya	Thailand	5-10m	12.9416	100.792	0.0473327	-0.149463	0.082002	-0.00392284	28.38	71.27	403	0.410668	2.46357	58.54	1.77	0.6	0.1	3.94	31.78	0.29	0.2	1.35	0.02	0.03	0.07	0.02	0.26	0	0.29	0.54	0.02	0.01	0	0.01	0.05	0.01	0	0	0	0	0.01	0.02	0.01
PatNe061	061	Spo	Sponge	Neopetrosia sp.	2014-08-09	E Koh Luam, off Pattaya	Thailand	5-10m	12.9416	100.792	0.0114504	-0.313354	-0.0607439	0.0124043	23.63	50.11	679	0.577697	3.76694	69.07	6.42	0.93	0.22	9.83	4.28	0.2	0.14	3.15	0.01	0.04	0.2	0.78	3.14	0	0.1	0.28	0.01	0	0.04	0	0.49	0.32	0	0	0.06	0.03	0.05	0.01	0
SPtTw394	394	Spo	Sponge	Paratetilla sp.	2016-08-03	Aimen	Taiwan	1-5m	23.5508	119.64	0.0861035	-0.0204915	-0.0592271	-0.231403	18.09	37.96	583	0.563855	3.59074	68.56	2.35	7.44	0.03	15.64	1.3	0.2	0.07	0.11	1.72	0.91	0.12	0.3	0.18	0.02	0.02	0.08	0.03	0.5	0.31	0	0	0.09	0	0.01	0	0	0	0	0.01
SPtTw399	399	Spo	Sponge	Paratetilla sp.	2016-08-03	Aimen	Taiwan	1-5m	23.5508	119.64	0.0577139	0.0369576	-0.0298472	-0.240918	26.29	47.05	559	0.521334	3.29804	70.61	1.86	14.25	0.09	8.74	0.52	0.17	0.03	0.2	0.28	1.12	0.08	0.14	0.4	0.04	0	0.05	0.04	1.03	0.23	0	0.01	0.02	0.04	0.01	0	0	0	0	0
PES14Ps127	127	Spo	Sponge	Ptilocaulis spiculifer	2014-07-28	West side of Dongjiyu, outside fishing harbour	Taiwan	10-15m	23.2552	119.667	0.0868311	-0.452568	-0.103932	0.0150123	29.54	46.29	674	0.571546	3.72261	63.99	7.76	0.26	0.04	3.13	15.19	0.11	0.03	1.67	0.84	0.12	0.02	3.44	1.44	0.1	0	0.28	0.01	0.07	0.54	0.01	0.17	0.66	0.01	0.04	0	0.04	0	0.01	0
PES14Ps128	128	Spo	Sponge	Ptilocaulis spiculifer	2014-07-28	West side of Dongjiyu, outside fishing harbour	Taiwan	10-15m	23.2552	119.667	0.0857909	-0.445235	-0.0964288	0.0074877	18.4	41.09	642	0.58137	3.75832	63.33	6.01	0.25	0.03	1.61	17.15	0.02	0.38	0.56	0.29	0.07	0.08	2.2	0.82	0.02	0.02	0.1	0.01	0.18	6.08	0	0.05	0.67	0.01	0	0	0.02	0.02	0.01	0
PES14Px129	129	Spo	Sponge	Ptilocaulis spiculifer	2014-07-28	West side of Dongjiyu, outside fishing harbour	Taiwan	10-15m	23.2552	119.667	0.0980513	-0.456567	-0.101386	0.0137227	28.22	46.48	658	0.561995	3.6469	63.11	7.47	0.39	0.02	2.29	15.85	0.11	0.59	0.63	2.95	0.03	0.06	3.51	1.32	0.04	0.02	0.23	0.02	0.09	0.24	0.02	0.06	0.85	0	0.03	0	0.01	0.03	0	0
PES14Px130	130	Spo	Sponge	Ptilocaulis spiculifer	2014-07-28	West side of Dongjiyu, outside fishing harbour	Taiwan	10-15m	23.2552	119.667	0.0826164	-0.44525	-0.106243	0.012462	26.65	42.94	634	0.581071	3.7491	66.9	6.77	0.31	0.01	2.68	13.86	0.1	0.12	1.47	0.48	0.16	0.04	4.36	1.06	0.08	0.02	0.1	0	0.11	0.54	0	0.05	0.69	0.02	0	0	0.02	0.01	0	0
PES14Sc131	131	Spo	Sponge	Stylissa carteri	2014-07-28	West side of Dongjiyu, outside fishing harbour	Taiwan	10-15m	23.2552	119.667	0.120878	-0.481342	-0.0933242	0.0277408	22.25	37.51	472	0.592582	3.64852	56.36	3.35	0.27	0	3.72	15.03	0.08	2.9	0.7	5.39	1.98	0.04	5.47	0.41	0.02	0.03	0.14	0.01	0.14	3.21	0	0.01	0.67	0	0.02	0	0.01	0.03	0	0
PES14Sc159	159	Spo	Sponge	Stylissa carteri	2014-07-29	North coast of SiYuPing	Taiwan	10-15m	23.2733	119.505	0.146511	-0.366921	-0.0329332	0.0128097	26.14	60	352	0.470976	2.76163	74.16	1.77	0.17	0.02	1.17	4.25	0.08	3.6	2.34	8.64	2.19	0.04	0.66	0.07	0.08	0.04	0.08	0.03	0.03	0.27	0	0	0.25	0	0	0	0	0.06	0	0
PHU14Sc095	095	Spo	Sponge	Stylissa carteri	2014-08-14	West of Phi Phi Islands, off east Phuket	Thailand	15-20m	7.80246	98.6431	0.133882	-0.425087	-0.0744991	0.056988	20.73	48.43	473	0.545755	3.36136	58.13	3.8	0.52	0.13	3.33	23.28	0.16	0	1.14	2.84	2.47	0.12	2.87	0.44	0.01	0	0.12	0.02	0.03	0	0.01	0	0.48	0	0.01	0	0	0.06	0.02	0
PHU14Sc144	144	Spo	Sponge	Stylissa carteri	2014-08-15	Ko Racha Yai, off south Phuket	Thailand	15-20m	7.59985	98.3745	0.114492	-0.263626	0.019465	0.0236702	31.07	68.51	373	0.394323	2.33501	79.46	0.74	0.19	0	0.86	2.16	0.23	0.02	0.65	7	8.04	0.05	0.18	0.08	0.02	0	0.13	0	0	0.05	0	0.01	0.1	0.01	0	0	0	0	0.01	0
Tw1Sc160	160	Spo	Sponge	Stylissa carteri	2014-07-29	North coast of SiYuPing	Taiwan	10-15m	23.2733	119.505	0.0784536	-0.484842	-0.0871854	0.0155412	18.97	36.84	525	0.583784	3.65647	53.7	4.67	0.19	0.01	4.44	11.69	0.05	8.55	1.99	8.6	1.5	0.02	3.04	0.49	0	0.07	0.1	0	0.13	0.05	0	0.08	0.49	0	0	0	0.04	0.03	0	0
Tw1Sc174	174	Spo	Sponge	Stylissa carteri	2014-07-29	North coast of SiYuPing	Taiwan	10-15m	23.2733	119.505	0.0761374	-0.498255	-0.090781	0.0350234	14.17	32.38	535	0.615195	3.86482	54.29	4.37	0.33	0.05	8.59	18.43	0.03	0.83	2.91	0.4	0.26	0.02	6.46	0.98	0	0.14	0.19	0.01	0.1	0.07	0	0.04	1.43	0	0	0	0	0.01	0	0
PES14Su011	011	Spo	Sponge	Suberites diversicolor	2014-07-25	semi-closed cove. Chingwan	Taiwan	5-10m	23.5293	119.554	0.111178	-0.12095	0.10771	0.0122728	58.62	84.46	244	0.294578	1.61935	75.03	1.12	0.32	0	0.16	0.78	0.08	19.02	0.8	2.36	0.05	0.02	0.03	0.03	0.03	0.05	0.02	0	0.01	0	0.02	0	0.01	0	0.03	0	0.02	0	0.01	0
PES14Su012	012	Spo	Sponge	Suberites diversicolor	2014-07-25	semi-closed cove. Chingwan	Taiwan	5-10m	23.5293	119.554	0.0236763	-0.225348	-0.000982409	0.0150869	55.5	71.04	567	0.39245	2.48827	74.14	10.49	0.53	0.03	0.84	3.68	0.15	1.68	5.5	1.5	0.08	0.01	0.01	0.59	0.06	0.12	0.28	0	0.05	0.15	0	0	0.03	0.01	0.01	0	0	0	0.04	0
Tw1Su067	067	Spo	Sponge	Suberites diversicolor	2014-07-22	Sougong	Taiwan	10-15m	23.5186	119.611	0.0103747	-0.238197	0.0545719	-0.0149236	49.6	78.24	399	0.381298	2.28358	62.54	2.25	0.15	0.14	1.02	11.87	0.05	18.57	1.44	0.36	0.16	0.02	0.01	0.18	0.01	0.42	0.24	0	0.02	0.17	0.01	0.06	0.02	0.02	0.02	0.01	0.16	0	0.01	0
KOH143KtXt273	273	Spo	Sponge	Xestospongia testudinaria	2014-08-21	Koh Tao, near Shark Island	Thailand	15-20m	10.0628	99.8507	0.398234	0.206771	-0.134736	0.0238005	9.47	16.15	503	0.733374	4.56202	35.86	0.24	34.22	0	7.13	0.38	6.05	0.55	0.12	0.25	2.73	2.25	0.07	0.02	0.29	0	0.01	1.5	1.26	0.07	2.82	0	0.03	0.75	3.21	0	0	0.05	0.14	0
KOH14XKtXt199	199	Spo	Sponge	Xestospongia testudinaria	2014-08-20	Koh Tao, Japanese Gardens, Nangyuan	Thailand	15-20m	10.1187	99.8152	0.417994	0.214537	-0.111993	0.00786104	16.62	25.09	361	0.713224	4.20009	28.88	0.12	48.27	0	8.69	0.23	3.02	0.44	0.05	0.13	1.79	0.59	0.02	0	0.27	0.01	0.02	0.32	0.76	0.03	0.44	0	0.02	1.11	3.21	0.01	0	1.45	0.12	0
KOH14XKtXt243	243	Spo	Sponge	Xestospongia testudinaria	2014-08-20	Koh Tao, Nangyuna island, Green Rock	Thailand	15-20m	10.1257	99.8103	0.410461	0.226498	-0.115087	0.0103218	9.99	18.39	379	0.749652	4.45109	27.6	0.09	36.7	0	7.16	4.81	4.88	0.51	0.05	8.66	2.02	1.34	0.01	0.09	0.13	0.01	0	0.82	1.29	0.01	0.8	0	0.02	0.55	1.17	0	0	1.08	0.2	0
PAT14XPtXt010	010	Spo	Sponge	Xestospongia testudinaria	2014-08-08	S Koh Sak, off Pattaya	Thailand	5-10m	12.9416	100.792	0.423873	0.21448	-0.130823	0.00415017	12.27	19.14	375	0.750641	4.44899	33.27	0.17	31.24	0.01	9.74	0.27	7.89	1.04	0.02	0.04	2.9	4.3	0.03	0.16	0.89	0	0	1.69	1.84	0.11	0.69	0	0	0.63	2.87	0	0	0	0.2	0
PES14Ps1Xt033	033	Spo	Sponge	Xestospongia testudinaria	2014-07-26	FongGuie	Taiwan	5-10m	23.5379	119.544	0.413353	0.211485	-0.129079	-0.000813706	10.21	24.76	381	0.723493	4.29957	30.85	0.51	24.83	0	14.54	10.83	5.38	0.69	0.03	0.08	2.58	2.15	0.1	0.01	1.18	0	0	1.37	2.32	0.18	1.07	0	0.01	0.44	0.13	0.01	0	0	0.7	0
PES14Ps2Xt001	001	Spo	Sponge	Xestospongia testudinaria	2014-07-25	semi-closed cove. Chingwan	Taiwan	5-10m	23.5293	119.554	0.35206	0.0509391	-0.198292	-0.00151101	4.34	9.84	752	0.784899	5.19818	28.66	2.03	34.85	0	7.52	2.12	2.61	2.73	0.46	1.3	1.68	2.95	0.81	0.17	1.95	0.09	0.04	4.06	1.8	0.57	2.17	0	0.16	0.24	0.29	0.15	0	0.22	0.34	0
PHU141PkXt112	112	Spo	Sponge	Xestospongia testudinaria	2014-08-14	Ko Racha Yai, off south Phuket	Thailand	15-20m	7.59985	98.3745	0.428822	0.22551	-0.137654	0.00738368	8.87	18.08	409	0.767303	4.61434	21.83	0.15	41.16	0	11.19	0.75	4.73	1.09	0.04	0.17	4.36	2.39	0.04	0.01	1.86	0	0.01	2.39	2.47	0.11	2.8	0	0.04	0.56	0.65	0	0	0.55	0.62	0
PHU141PkXt140	140	Spo	Sponge	Xestospongia testudinaria	2014-08-15	Ko Racha Yai, off south Phuket	Thailand	15-20m	7.59985	98.3745	0.403467	0.207296	-0.117824	0.00612288	18.23	26.72	409	0.703024	4.22779	21.32	0.13	44.95	0	10.35	0.34	6.05	0.57	0.04	0.72	2.89	1.26	0.02	0.04	2.19	0.02	0	0.72	0.29	0.2	3.15	0	0	0.76	0.78	0.01	0	3.07	0.12	0
Tw1Xt005	005	Spo	Sponge	Xestospongia testudinaria	2014-07-25	ChingWan	Taiwan	10-15m	23.5293	119.554	0.399897	0.269747	-0.100063	-0.0233049	5.94	15.13	310	0.779598	4.47222	26.99	0.23	33.28	0.09	15.67	0.24	7.08	0.95	0.02	0.03	2.42	8.23	0	0.12	0.58	0	0	1.32	1.57	0.01	0.59	0	0.01	0.27	0.02	0	0	0	0.28	0
CGaTw080	080	Cor	Stony coral	Galaxea astreata	2016-07-21	Toujin	Taiwan	10-15m	23.2891	119.502	-0.130826	0.173474	-0.123385	0.0444977	8.37	12.95	1614	0.825528	6.09774	67.84	6.98	3.75	0.06	2.79	0.18	3.06	1.23	5.4	0.02	2.12	2.53	0.01	0.73	0.34	0.02	0.09	0.5	0.37	0.2	0.04	0.96	0.02	0.14	0.01	0.12	0.02	0	0.02	0.28
CGaTw082	082	Cor	Stony coral	Galaxea astreata	2016-07-21	Toujin	Taiwan	10-15m	23.2891	119.502	-0.277909	0.0909275	-0.0538075	0.0422189	9.8	26.81	1620	0.760877	5.62302	71.29	8.85	0.54	0.13	3.5	0.63	2.29	0.22	6.67	0.01	1.46	0.99	0.02	0.94	0.43	0.02	0.09	0.01	0.1	0.19	0	0.48	0.02	0.18	0.05	0.14	0.02	0.05	0.09	0.29
CGaTw086	086	Cor	Stony coral	Galaxea astreata	2016-07-21	Toujin	Taiwan	10-15m	23.2891	119.502	0.0132571	0.175712	-0.141339	-0.0396722	7.31	12.98	1293	0.753845	5.40109	41.66	11.21	11.99	0.13	13.93	1.67	4.67	1.17	1.24	0.02	2.4	4.32	0.02	0.94	0.53	0.02	0.37	1.61	0.71	0.05	0.37	0.22	0.04	0.44	0.01	0.01	0.01	0	0.02	0.11
CTbTw312	312	Cor	Stony coral	Tubastraea micranthus	2016-07-29	Shanshui	Taiwan	5-10m	23.5088	119.609	-0.047977	0.211218	-0.144605	-0.0987369	17.08	30.01	1403	0.703527	5.09802	66.27	2.48	10.06	0.08	6.56	0.85	2.77	1.16	1.57	0	3.28	2.18	0	0.19	0.37	0.04	0.14	0.76	0.61	0.08	0.06	0.08	0.02	0.14	0.07	0.01	0	0	0.03	0.05
CTbTw314	314	Cor	Stony coral	Tubastrea aurea	2016-07-29	Shanshui	Taiwan	5-10m	23.5088	119.609	-0.249225	0.11958	-0.109369	-0.0637826	3.03	7.57	1888	0.828542	6.24992	66.58	5.82	6.13	0.05	6.23	1.56	1.58	0.06	5.04	0.01	2.75	1.75	0	0.49	0.27	0.13	0.16	0.26	0.15	0.14	0.16	0.28	0	0.06	0	0.01	0.02	0	0.08	0.07
CTbTw315	315	Cor	Stony coral	Tubastrea aurea	2016-07-29	Shanshui	Taiwan	5-10m	23.5088	119.609	-0.323186	0.0991243	-0.0528284	-0.0329398	18.95	23.68	1982	0.750108	5.69472	51.46	31.12	0.49	0.06	1.19	0.62	1.27	2.97	3.91	0	1.18	0.71	0	0.62	0.01	0.05	3.4	0	0.07	0.1	0	0.3	0.01	0.03	0.02	0.12	0.01	0	0.01	0.05
CTbTw317	317	Cor	Stony coral	Tubastrea aurea	2016-07-29	Shanshui	Taiwan	5-10m	23.5088	119.609	-0.178684	0.180668	-0.129051	-0.0157539	2.2	6.1	2120	0.840336	6.43628	61.84	4.8	2.5	0.06	5.25	0.63	4.84	2.87	8.18	0.01	3.88	1.81	0	0.54	0.46	0.16	0.2	0.34	0.45	0.06	0.08	0.17	0	0.4	0.04	0.05	0	0.01	0.06	0.03
KOH14Wt194	194	Wat	Water	NA	2014-08-19	Koh Tao, Ao Leuk Bay, Artificial reef	Thailand	15-20m	10.0722	99.8401	0.081864	-0.460139	-0.0792904	0.0547873	10.31	27.98	475	0.676469	4.16929	43.35	15.3	0.29	0.07	8.87	13.8	0.13	0	0.99	0	0.04	0.04	15.16	0.41	0.02	0	0.02	0.01	0.06	0.02	0	0	1.37	0.02	0	0	0	0	0	0
KOH14Wt250	250	Wat	Water	NA	2014-08-20	Koh Tao, Nangyuna island, Green Rock	Thailand	15-20m	10.1257	99.8103	0.0817766	-0.462687	-0.0609064	0.0487304	15.23	32.86	472	0.636477	3.91878	46.05	8.73	0.17	0.08	7.8	21.37	0.13	0.01	0.32	0	0.02	0.03	11.67	0.36	0	0	0.02	0	0.05	0.06	0	0	1.16	0	0	0	0	0	0.05	0
PAT14Wt042	042	Wat	Water	NA	2014-08-08	S Koh Sak, off Pattaya	Thailand	5-10m	12.9416	100.792	0.0691666	-0.462667	-0.0855241	0.060715	8.27	20.5	433	0.692733	4.2054	36.37	15.57	0.14	1.28	10.19	5.46	0.11	0.01	1.93	0	0.04	0.03	19.5	7.1	0	0.01	0.03	0.01	0	0.01	0	0.05	2.07	0.02	0	0	0	0.03	0	0
PAT14Wt078	078	Wat	Water	NA	2014-08-09	E Koh Luam, off Pattaya	Thailand	5-10m	12.958	100.657	0.0688827	-0.453413	-0.0732577	0.0517629	8.6	21.7	469	0.693457	4.26518	44.28	14.17	0.22	0.22	8.05	9.4	0.17	0.02	2.01	0	0.04	0.03	14.89	4.89	0	0.01	0.03	0.03	0.01	0.01	0	0.03	1.42	0.01	0.01	0	0	0.01	0	0
PES14Wt025	025	Wat	Water	NA	2014-07-25	ShanShuie	Taiwan	5-10m	23.5088	119.609	0.0145991	-0.420259	-0.0999311	0.0151868	7.36	18.48	666	0.743225	4.83192	42.1	21.62	0.16	0.03	7.9	3.37	0.03	0.02	2.51	0.01	0.04	0.06	15.43	2.98	0.05	0.01	0.17	0.02	0.06	0.4	0	0.37	2.56	0	0	0.02	0.05	0	0	0
PES14Wt042	042	Wat	Water	NA	2014-07-26	FongGuie	Taiwan	5-10m	23.5379	119.544	0.0277928	-0.43546	-0.0905863	0.00952873	16.12	30.71	712	0.648503	4.25942	45.12	30.8	0.17	0.07	6.17	4.93	0.04	0.07	1.59	0.02	0.03	0.05	6.44	2.07	0.01	0	0.1	0	0.05	0.21	0.01	0.14	1.73	0.01	0.02	0	0.01	0.03	0.02	0
PES14Wt096	096	Wat	Water	NA	2014-07-29	North coast of SiYuPing	Taiwan	10-15m	23.2733	119.505	0.0706007	-0.488972	-0.0971706	0.0343647	13.07	21.15	545	0.703737	4.4341	46.43	22.73	0.26	0	4.75	7.19	0.04	0.01	0.94	0.01	0.04	0.05	11.11	2.55	0.03	0.01	0.02	0	0.08	0.03	0.01	0	2.89	0	0	0	0.01	0.01	0.01	0
PHU14Wt082	082	Wat	Water	NA	2014-08-14	West of Phi Phi Islands, off east Phuket	Thailand	5-10m	7.80246	98.6431	0.0896384	-0.466149	-0.0853666	0.0666811	18.59	36.57	498	0.641098	3.9816	47.18	6.55	0.22	0.11	6.27	20.31	0.16	0.01	1.69	0	0.05	0.02	13.51	1.74	0	0	0.05	0.02	0.04	0.01	0.02	0.03	1.98	0.01	0.01	0	0	0	0	0
PHU14Wt127	127	Wat	Water	NA	2014-08-15	Ko Racha Yai, off south Phuket	Thailand	15-20m	7.59985	98.3745	0.0873278	-0.487783	-0.0801365	0.0562583	15.65	33.25	469	0.638506	3.92719	45.87	5.75	0.26	0	7.55	14.4	0.1	0	1.42	0.01	0.01	0.06	20.26	1	0.01	0	0.09	0.01	0.11	0.07	0.01	0	3	0	0	0	0	0.01	0	0
PHU14Wt128	128	Wat	Water	NA	2014-08-15	Ko Racha Yai, off south Phuket	Thailand	15-20m	7.59985	98.3745	0.0925643	-0.493462	-0.0898353	0.0676696	13.36	31.86	471	0.662507	4.07763	47.05	8.25	0.34	0.01	5.57	16.83	0.11	0.02	1.33	0.03	0.01	0.04	16.24	0.73	0.01	0.01	0.12	0	0.08	0.01	0.01	0	3.14	0	0	0	0	0.01	0.02	0
[truncated: 206 more columns]
