# Supplementary material for: The sponge microbiome within the greater coral reef microbial metacommunity
Source: Nat Commun. 2019 Apr 9;10:1644. doi: 10.1038/s41467-019-09537-8 (PMC6456735; doi:10.1038/s41467-019-09537-8)
Supplement: Supplementary file 6 — Supplementary Data 2 [file 41467_2019_9537_MOESM6_ESM.xls]

## Sheet: emmeans
Num	Variable	Contrast	Estimate	SE	Z ratio	P	Sig.
1	Proteobacteria	Alg - Cht	-0.0151289	0.548955	-0.0275594	0.990042
2	Proteobacteria	Alg - Cor	-0.334575	0.400086	-0.836258	0.695498
3	Proteobacteria	Alg - HlG	-0.387631	0.300676	-1.2892	0.460435
4	Proteobacteria	Alg - HlX	-0.260635	0.313038	-0.8326	0.695498
5	Proteobacteria	Alg - Sed	0.151626	0.360901	0.420134	0.840675
6	Proteobacteria	Alg - Den	-0.480478	0.35866	-1.33965	0.443586
7	Proteobacteria	Alg - NdG	0.117331	0.273145	0.429556	0.840675
8	Proteobacteria	Alg - NdX	-0.250781	0.284816	-0.880499	0.685798
9	Proteobacteria	Alg - Plt	-1.3092	0.468737	-2.79304	0.079193
10	Proteobacteria	Alg - Sft	0.00607695	0.486896	0.012481	0.990042
11	Proteobacteria	Alg - Spo	-0.0244329	0.23953	-0.102003	0.984168
12	Proteobacteria	Alg - Urc	0.878769	0.471016	1.86569	0.28005
13	Proteobacteria	Alg - Wat	0.338131	0.350273	0.965336	0.64741
14	Proteobacteria	Cht - Cor	-0.319446	0.609167	-0.524398	0.814927
15	Proteobacteria	Cht - HlG	-0.372502	0.549019	-0.678486	0.780829
16	Proteobacteria	Cht - HlX	-0.245507	0.555885	-0.44165	0.840675
17	Proteobacteria	Cht - Sed	0.166755	0.584179	0.285452	0.924324
18	Proteobacteria	Cht - Den	-0.465349	0.582797	-0.798476	0.702511
19	Proteobacteria	Cht - NdG	0.13246	0.534438	0.247849	0.924861
20	Proteobacteria	Cht - NdX	-0.235652	0.540496	-0.435991	0.840675
21	Proteobacteria	Cht - Plt	-1.29407	0.6563	-1.97177	0.236248
22	Proteobacteria	Cht - Sft	0.0212058	0.669391	0.0316793	0.990042
23	Proteobacteria	Cht - Spo	-0.00930402	0.518064	-0.0179592	0.990042
24	Proteobacteria	Cht - Urc	0.893898	0.65793	1.35865	0.440483
25	Proteobacteria	Cht - Wat	0.35326	0.577674	0.611521	0.793835
26	Proteobacteria	Cor - HlG	-0.0530556	0.400173	-0.132582	0.980743
27	Proteobacteria	Cor - HlX	0.0739396	0.409543	0.180542	0.950758
28	Proteobacteria	Cor - Sed	0.486201	0.447193	1.08723	0.572753
29	Proteobacteria	Cor - Den	-0.145903	0.445387	-0.327588	0.901778
30	Proteobacteria	Cor - NdG	0.451906	0.379922	1.18947	0.519931
31	Proteobacteria	Cor - NdX	0.0837945	0.388398	0.215744	0.931556
32	Proteobacteria	Cor - Plt	-0.974626	0.538003	-1.81156	0.289767
33	Proteobacteria	Cor - Sft	0.340652	0.553896	0.615011	0.793835
34	Proteobacteria	Cor - Spo	0.310142	0.356521	0.869912	0.685798
35	Proteobacteria	Cor - Urc	1.21334	0.53999	2.24698	0.186865
36	Proteobacteria	Cor - Wat	0.672706	0.438661	1.53354	0.392687
37	Proteobacteria	HlG - HlX	0.126995	0.31315	0.405542	0.842462
38	Proteobacteria	HlG - Sed	0.539257	0.360997	1.4938	0.396961
39	Proteobacteria	HlG - Den	-0.0928477	0.358757	-0.258804	0.924861
40	Proteobacteria	HlG - NdG	0.504961	0.273273	1.84783	0.28005
41	Proteobacteria	HlG - NdX	0.13685	0.284939	0.480279	0.840675
42	Proteobacteria	HlG - Plt	-0.921571	0.468812	-1.96576	0.236248
43	Proteobacteria	HlG - Sft	0.393708	0.486968	0.808487	0.702511
44	Proteobacteria	HlG - Spo	0.363198	0.239676	1.51537	0.39336
45	Proteobacteria	HlG - Urc	1.2664	0.471091	2.68823	0.0876007
46	Proteobacteria	HlG - Wat	0.725762	0.350373	2.0714	0.217953
47	Proteobacteria	HlX - Sed	0.412262	0.371357	1.11015	0.564908
48	Proteobacteria	HlX - Den	-0.219843	0.36918	-0.59549	0.796634
49	Proteobacteria	HlX - NdG	0.377966	0.286818	1.31779	0.449191
50	Proteobacteria	HlX - NdX	0.00985491	0.297955	0.0330752	0.990042
51	Proteobacteria	HlX - Plt	-1.04857	0.476835	-2.19901	0.193688
52	Proteobacteria	HlX - Sft	0.266712	0.494697	0.539143	0.814183
53	Proteobacteria	HlX - Spo	0.236203	0.255013	0.926238	0.658027
54	Proteobacteria	HlX - Urc	1.1394	0.479075	2.37834	0.158256
55	Proteobacteria	HlX - Wat	0.598766	0.361037	1.65846	0.340285
56	Proteobacteria	Sed - Den	-0.632105	0.410548	-1.53966	0.392687
57	Proteobacteria	Sed - NdG	-0.0342956	0.33841	-0.101343	0.984168
58	Proteobacteria	Sed - NdX	-0.402407	0.347899	-1.15668	0.536042
59	Proteobacteria	Sed - Plt	-1.46083	0.509537	-2.86697	0.0754242
60	Proteobacteria	Sed - Sft	-0.145549	0.52629	-0.276557	0.924324
61	Proteobacteria	Sed - Spo	-0.176059	0.31191	-0.564455	0.813944
62	Proteobacteria	Sed - Urc	0.727143	0.511634	1.42122	0.40366
63	Proteobacteria	Sed - Wat	0.186504	0.403242	0.462512	0.840675
64	Proteobacteria	Den - NdG	0.597809	0.336019	1.77909	0.297628
65	Proteobacteria	Den - NdX	0.229698	0.345574	0.664686	0.780829
66	Proteobacteria	Den - Plt	-0.828723	0.507952	-1.6315	0.346424
67	Proteobacteria	Den - Sft	0.486555	0.524756	0.927203	0.658027
68	Proteobacteria	Den - Spo	0.456045	0.309315	1.47437	0.399208
69	Proteobacteria	Den - Urc	1.35925	0.510056	2.6649	0.0876007
70	Proteobacteria	Den - Wat	0.818609	0.401238	2.04021	0.221234
71	Proteobacteria	NdG - NdX	-0.368111	0.255719	-1.43951	0.403056
72	Proteobacteria	NdG - Plt	-1.42653	0.451649	-3.1585	0.0481036	*
73	Proteobacteria	NdG - Sft	-0.111254	0.470468	-0.236475	0.924861
74	Proteobacteria	NdG - Spo	-0.141764	0.204075	-0.694663	0.780829
75	Proteobacteria	NdG - Urc	0.761439	0.454014	1.67713	0.340285
76	Proteobacteria	NdG - Wat	0.2208	0.327052	0.675122	0.780829
77	Proteobacteria	NdX - Plt	-1.05842	0.458801	-2.30693	0.174215
78	Proteobacteria	NdX - Sft	0.256857	0.477339	0.538103	0.814183
79	Proteobacteria	NdX - Spo	0.226348	0.219452	1.03142	0.598112
80	Proteobacteria	NdX - Urc	1.12955	0.46113	2.44953	0.144634
81	Proteobacteria	NdX - Wat	0.588911	0.336861	1.74823	0.30494
82	Proteobacteria	Plt - Sft	1.31528	0.605348	2.17276	0.193688
83	Proteobacteria	Plt - Spo	1.28477	0.432149	2.97297	0.0670967
84	Proteobacteria	Plt - Urc	2.18797	0.592651	3.69184	0.0202602	*
85	Proteobacteria	Plt - Wat	1.64733	0.502065	3.28111	0.0470464	*
86	Proteobacteria	Sft - Spo	-0.0305098	0.451782	-0.0675322	0.990042
87	Proteobacteria	Sft - Urc	0.872692	0.607115	1.43744	0.403056
88	Proteobacteria	Sft - Wat	0.332054	0.51906	0.639722	0.792236
89	Proteobacteria	Spo - Urc	0.903202	0.434621	2.07814	0.217953
90	Proteobacteria	Spo - Wat	0.362564	0.299549	1.21036	0.514466
91	Proteobacteria	Urc - Wat	-0.540639	0.504194	-1.07228	0.573488
92	Bacteroidetes	Alg - Cht	0.106595	0.417339	0.255417	0.82256
93	Bacteroidetes	Alg - Cor	0.651321	0.347085	1.87654	0.100233
94	Bacteroidetes	Alg - HlG	0.794853	0.257829	3.08286	0.00565353	**
95	Bacteroidetes	Alg - HlX	0.369191	0.246212	1.49948	0.184411
96	Bacteroidetes	Alg - Sed	1.13244	0.368833	3.07035	0.00572257	**
97	Bacteroidetes	Alg - Den	1.68236	0.434653	3.87058	0.000380018	***
98	Bacteroidetes	Alg - NdG	3.08748	0.517033	5.97154	1.8538e-08	***
99	Bacteroidetes	Alg - NdX	1.56884	0.303157	5.17499	1.22006e-06	***
100	Bacteroidetes	Alg - Plt	1.82991	0.542011	3.37616	0.00230655	**
101	Bacteroidetes	Alg - Sft	4.28008	2.26994	1.88555	0.100026
102	Bacteroidetes	Alg - Spo	2.0748	0.24951	8.31552	2.07816e-15	***
103	Bacteroidetes	Alg - Urc	-1.53526	0.271464	-5.65549	1.01011e-07	***
104	Bacteroidetes	Alg - Wat	0.212702	0.269944	0.787949	0.489952
105	Bacteroidetes	Cht - Cor	0.544725	0.495407	1.09955	0.343181
106	Bacteroidetes	Cht - HlG	0.688258	0.437534	1.57304	0.169833
107	Bacteroidetes	Cht - HlX	0.262596	0.430791	0.609567	0.601653
108	Bacteroidetes	Cht - Sed	1.02585	0.510879	2.00801	0.0846349
109	Bacteroidetes	Cht - Den	1.57577	0.560253	2.81259	0.0120866	*
110	Bacteroidetes	Cht - NdG	2.98089	0.626325	4.75933	9.30302e-06	***
111	Bacteroidetes	Cht - NdX	1.46224	0.465687	3.13996	0.00480504	**
112	Bacteroidetes	Cht - Plt	1.72332	0.647098	2.66315	0.018063	*
113	Bacteroidetes	Cht - Sft	4.17348	2.2973	1.81669	0.11058
114	Bacteroidetes	Cht - Spo	1.96821	0.432684	4.54884	2.4497e-05	***
115	Bacteroidetes	Cht - Urc	-1.64186	0.445705	-3.68373	0.000746992	***
116	Bacteroidetes	Cht - Wat	0.106107	0.444781	0.23856	0.82256
117	Bacteroidetes	Cor - HlG	0.143532	0.371123	0.386751	0.731076
118	Bacteroidetes	Cor - HlX	-0.282129	0.363149	-0.776898	0.491197
119	Bacteroidetes	Cor - Sed	0.481124	0.455295	1.05673	0.357929
120	Bacteroidetes	Cor - Den	1.03104	0.510078	2.02134	0.0837296
121	Bacteroidetes	Cor - NdG	2.43616	0.581876	4.18674	0.000111967	***
122	Bacteroidetes	Cor - NdX	0.917516	0.403932	2.27146	0.0467517	*
123	Bacteroidetes	Cor - Plt	1.17859	0.604179	1.95074	0.0911577
124	Bacteroidetes	Cor - Sft	3.62876	2.28558	1.58767	0.167619
125	Bacteroidetes	Cor - Spo	1.42348	0.365392	3.89577	0.000356316	***
126	Bacteroidetes	Cor - Urc	-2.18658	0.380722	-5.74326	6.50115e-08	***
127	Bacteroidetes	Cor - Wat	-0.438619	0.37964	-1.15536	0.327
128	Bacteroidetes	HlG - HlX	-0.425662	0.279079	-1.52524	0.178079
129	Bacteroidetes	HlG - Sed	0.337591	0.391538	0.862219	0.44759
130	Bacteroidetes	HlG - Den	0.887508	0.454079	1.95452	0.0911577
131	Bacteroidetes	HlG - NdG	2.29263	0.533468	4.2976	7.14175e-05	***
132	Bacteroidetes	HlG - NdX	0.773984	0.330407	2.34252	0.0405356	*
133	Bacteroidetes	HlG - Plt	1.03506	0.55771	1.85592	0.103132
134	Bacteroidetes	HlG - Sft	3.48522	2.27374	1.53282	0.178079
135	Bacteroidetes	HlG - Spo	1.27995	0.281992	4.53896	2.4497e-05	***
136	Bacteroidetes	HlG - Urc	-2.33011	0.301591	-7.72608	2.01855e-13	***
137	Bacteroidetes	HlG - Wat	-0.582151	0.300223	-1.93906	0.0918648
138	Bacteroidetes	HlX - Sed	0.763253	0.383988	1.9877	0.0869972
139	Bacteroidetes	HlX - Den	1.31317	0.447585	2.9339	0.00870307	**
140	Bacteroidetes	HlX - NdG	2.71829	0.527951	5.14876	1.32566e-06	***
141	Bacteroidetes	HlX - NdX	1.19965	0.321424	3.73228	0.000639534	***
142	Bacteroidetes	HlX - Plt	1.46072	0.552435	2.64415	0.0186312	*
143	Bacteroidetes	HlX - Sft	3.91089	2.27245	1.721	0.129297
144	Bacteroidetes	HlX - Spo	1.70561	0.271411	6.28424	2.99815e-09	***
145	Bacteroidetes	HlX - Urc	-1.90445	0.291722	-6.52832	7.56577e-10	***
146	Bacteroidetes	HlX - Wat	-0.156489	0.290308	-0.539046	0.646709
147	Bacteroidetes	Sed - Den	0.549916	0.525118	1.04722	0.357929
148	Bacteroidetes	Sed - NdG	1.95504	0.595104	3.2852	0.00309124	**
149	Bacteroidetes	Sed - NdX	0.436392	0.422765	1.03223	0.361561
150	Bacteroidetes	Sed - Plt	0.69747	0.616929	1.13055	0.331723
151	Bacteroidetes	Sed - Sft	3.14763	2.28898	1.37512	0.229664
152	Bacteroidetes	Sed - Spo	0.942359	0.38611	2.44065	0.0317653	*
153	Bacteroidetes	Sed - Urc	-2.66771	0.400648	-6.65848	3.59669e-10	***
154	Bacteroidetes	Sed - Wat	-0.919742	0.399619	-2.30155	0.0441781	*
155	Bacteroidetes	Den - NdG	1.40512	0.637993	2.20241	0.0546719
156	Bacteroidetes	Den - NdX	-0.113524	0.481265	-0.235887	0.82256
157	Bacteroidetes	Den - Plt	0.147554	0.658398	0.224111	0.822671
158	Bacteroidetes	Den - Sft	2.59772	2.30051	1.12919	0.331723
159	Bacteroidetes	Den - Spo	0.392443	0.449407	0.873245	0.446284
160	Bacteroidetes	Den - Urc	-3.21762	0.461957	-6.96519	4.97391e-11	***
161	Bacteroidetes	Den - Wat	-1.46966	0.461066	-3.18752	0.0042123	**
162	Bacteroidetes	NdG - NdX	-1.51865	0.556791	-2.7275	0.0152824	*
163	Bacteroidetes	NdG - Plt	-1.25757	0.715463	-1.7577	0.121537
164	Bacteroidetes	NdG - Sft	1.19259	2.31748	0.514607	0.657397
165	Bacteroidetes	NdG - Spo	-1.01268	0.529497	-1.91253	0.0958212
166	Bacteroidetes	NdG - Urc	-4.62274	0.540189	-8.55764	3.49445e-16	***
167	Bacteroidetes	NdG - Wat	-2.87478	0.539427	-5.32932	5.60669e-07	***
168	Bacteroidetes	NdX - Plt	0.261078	0.580059	0.450089	0.696691
169	Bacteroidetes	NdX - Sft	2.71124	2.27932	1.18949	0.313476
170	Bacteroidetes	NdX - Spo	0.505967	0.323957	1.56184	0.170916
171	Bacteroidetes	NdX - Urc	-3.1041	0.341153	-9.09884	4.15419e-18	***
172	Bacteroidetes	NdX - Wat	-1.35613	0.339945	-3.98928	0.000251292	***
173	Bacteroidetes	Plt - Sft	2.45016	2.32318	1.05466	0.357929
174	Bacteroidetes	Plt - Spo	0.244889	0.553913	0.442107	0.696691
175	Bacteroidetes	Plt - Urc	-3.36518	0.564143	-5.96512	1.8538e-08	***
176	Bacteroidetes	Plt - Wat	-1.61721	0.563413	-2.87039	0.0103631	*
177	Bacteroidetes	Sft - Spo	-2.20527	2.27281	-0.970285	0.392251
178	Bacteroidetes	Sft - Urc	-5.81534	2.27532	-2.55583	0.0235125	*
179	Bacteroidetes	Sft - Wat	-4.06737	2.27514	-1.78774	0.115817
180	Bacteroidetes	Spo - Urc	-3.61007	0.29451	-12.2579	1.38735e-32	***
181	Bacteroidetes	Spo - Wat	-1.8621	0.29311	-6.35292	2.13613e-09	***
182	Bacteroidetes	Urc - Wat	1.74796	0.312011	5.60225	1.28361e-07	***
183	Tenericutes	Alg - Cht	0.991418	1.13243	0.875481	0.722601
184	Tenericutes	Alg - Cor	5.50009	6.33717	0.86791	0.722601
185	Tenericutes	Alg - HlG	4.53825	2.46314	1.84247	0.57291
186	Tenericutes	Alg - HlX	5.36352	4.05094	1.32402	0.624134
187	Tenericutes	Alg - Sed	4.73728	3.82825	1.23745	0.633827
188	Tenericutes	Alg - Den	6.23668	7.65625	0.814587	0.741041
189	Tenericutes	Alg - NdG	-0.680065	0.374327	-1.81677	0.57291
190	Tenericutes	Alg - NdX	1.34185	0.563104	2.38296	0.57291
191	Tenericutes	Alg - Plt	0.741236	0.712818	1.03987	0.722601
192	Tenericutes	Alg - Sft	-0.370361	0.651832	-0.568185	0.850192
193	Tenericutes	Alg - Spo	6.53141	3.54394	1.84298	0.57291
194	Tenericutes	Alg - Urc	3.51119	2.80201	1.2531	0.633827
195	Tenericutes	Alg - Wat	4.66765	3.51019	1.32974	0.624134
196	Tenericutes	Cht - Cor	4.50867	6.4225	0.702012	0.784341
197	Tenericutes	Cht - HlG	3.54684	2.67503	1.32591	0.624134
198	Tenericutes	Cht - HlX	4.3721	4.18316	1.04517	0.722601
199	Tenericutes	Cht - Sed	3.74586	3.9679	0.944041	0.722601
200	Tenericutes	Cht - Den	5.24526	7.72702	0.678821	0.787262
201	Tenericutes	Cht - NdG	-1.67148	1.10854	-1.50782	0.624134
202	Tenericutes	Cht - NdX	0.350436	1.18568	0.295557	0.984515
203	Tenericutes	Cht - Plt	-0.250182	1.26367	-0.197981	0.984515
204	Tenericutes	Cht - Sft	-1.36178	1.2303	-1.10687	0.720896
205	Tenericutes	Cht - Spo	5.53999	3.69435	1.49958	0.624134
206	Tenericutes	Cht - Urc	2.51977	2.98999	0.842737	0.726864
207	Tenericutes	Cht - Wat	3.67623	3.66199	1.00389	0.722601
208	Tenericutes	Cor - HlG	-0.961838	6.78477	-0.141764	0.984515
209	Tenericutes	Cor - HlX	-0.13657	7.50841	-0.018189	0.989266
210	Tenericutes	Cor - Sed	-0.762811	7.39064	-0.103213	0.984515
211	Tenericutes	Cor - Den	0.736589	9.92896	0.0741859	0.989266
212	Tenericutes	Cor - NdG	-6.18016	6.33295	-0.975874	0.722601
213	Tenericutes	Cor - NdX	-4.15824	6.3469	-0.65516	0.790257
214	Tenericutes	Cor - Plt	-4.75886	6.36193	-0.74802	0.765829
215	Tenericutes	Cor - Sft	-5.87045	6.35539	-0.923697	0.722601
216	Tenericutes	Cor - Spo	1.03131	7.24745	0.1423	0.984515
217	Tenericutes	Cor - Urc	-1.9889	6.91501	-0.287621	0.984515
218	Tenericutes	Cor - Wat	-0.83244	7.23101	-0.115121	0.984515
219	Tenericutes	HlG - HlX	0.825267	4.72054	0.174825	0.984515
220	Tenericutes	HlG - Sed	0.199026	4.53088	0.0439265	0.989266
221	Tenericutes	HlG - Den	1.69843	8.03066	0.211493	0.984515
222	Tenericutes	HlG - NdG	-5.21832	2.45225	-2.12797	0.57291
223	Tenericutes	HlG - NdX	-3.1964	2.48807	-1.28469	0.624134
224	Tenericutes	HlG - Plt	-3.79702	2.52616	-1.50308	0.624134
225	Tenericutes	HlG - Sft	-4.90862	2.50964	-1.95591	0.57291
226	Tenericutes	HlG - Spo	1.99315	4.29335	0.464241	0.928019
227	Tenericutes	HlG - Urc	-1.02707	3.70468	-0.277235	0.984515
228	Tenericutes	HlG - Wat	0.129398	4.26554	0.0303357	0.989266
229	Tenericutes	HlX - Sed	-0.626241	5.55626	-0.112709	0.984515
230	Tenericutes	HlX - Den	0.873159	8.6507	0.100935	0.984515
231	Tenericutes	HlX - NdG	-6.04359	4.04433	-1.49434	0.624134
232	Tenericutes	HlX - NdX	-4.02167	4.06615	-0.989061	0.722601
233	Tenericutes	HlX - Plt	-4.62229	4.08957	-1.13026	0.720896
234	Tenericutes	HlX - Sft	-5.73388	4.07938	-1.40558	0.624134
235	Tenericutes	HlX - Spo	1.16788	5.36432	0.217713	0.984515
236	Tenericutes	HlX - Urc	-1.85233	4.90589	-0.377574	0.984515
237	Tenericutes	HlX - Wat	-0.695869	5.34209	-0.130262	0.984515
238	Tenericutes	Sed - Den	1.4994	8.54868	0.175396	0.984515
239	Tenericutes	Sed - NdG	-5.41735	3.82126	-1.41769	0.624134
240	Tenericutes	Sed - NdX	-3.39543	3.84434	-0.883227	0.722601
241	Tenericutes	Sed - Plt	-3.99604	3.86911	-1.03281	0.722601
242	Tenericutes	Sed - Sft	-5.10764	3.85834	-1.32379	0.624134
243	Tenericutes	Sed - Spo	1.79412	5.19821	0.345143	0.984515
244	Tenericutes	Sed - Urc	-1.22609	4.72368	-0.259563	0.984515
245	Tenericutes	Sed - Wat	-0.0696281	5.17526	-0.013454	0.989266
246	Tenericutes	Den - NdG	-6.91675	7.65275	-0.903825	0.722601
247	Tenericutes	Den - NdX	-4.89483	7.6643	-0.638653	0.793291
248	Tenericutes	Den - Plt	-5.49545	7.67675	-0.715855	0.784341
249	Tenericutes	Den - Sft	-6.60704	7.67133	-0.861264	0.722601
250	Tenericutes	Den - Spo	0.294724	8.4252	0.0349813	0.989266
251	Tenericutes	Den - Urc	-2.72549	8.14099	-0.334786	0.984515
252	Tenericutes	Den - Wat	-1.56903	8.41106	-0.186544	0.984515
253	Tenericutes	NdG - NdX	2.02192	0.513384	3.93842	0.00746392	**
254	Tenericutes	NdG - Plt	1.4213	0.67423	2.10804	0.57291
255	Tenericutes	NdG - Sft	0.309704	0.609394	0.508216	0.897233
256	Tenericutes	NdG - Spo	7.21147	3.53638	2.03923	0.57291
257	Tenericutes	NdG - Urc	4.19125	2.79244	1.50093	0.624134
258	Tenericutes	NdG - Wat	5.34772	3.50256	1.5268	0.624134
259	Tenericutes	NdX - Plt	-0.600618	0.794702	-0.755778	0.765829
260	Tenericutes	NdX - Sft	-1.71222	0.740491	-2.31227	0.57291
261	Tenericutes	NdX - Spo	5.18955	3.56131	1.4572	0.624134
262	Tenericutes	NdX - Urc	2.16933	2.82395	0.768191	0.765829
263	Tenericutes	NdX - Wat	3.3258	3.52773	0.942759	0.722601
264	Tenericutes	Plt - Sft	-1.1116	0.859854	-1.29277	0.624134
265	Tenericutes	Plt - Spo	5.79017	3.58803	1.61375	0.624134
266	Tenericutes	Plt - Urc	2.76995	2.85757	0.969337	0.722601
267	Tenericutes	Plt - Wat	3.92642	3.5547	1.10457	0.720896
268	Tenericutes	Sft - Spo	6.90177	3.57641	1.9298	0.57291
269	Tenericutes	Sft - Urc	3.88155	2.84298	1.36531	0.624134
270	Tenericutes	Sft - Wat	5.03801	3.54298	1.42197	0.624134
271	Tenericutes	Spo - Urc	-3.02022	4.49634	-0.671705	0.787262
272	Tenericutes	Spo - Wat	-1.86375	4.96863	-0.375104	0.984515
273	Tenericutes	Urc - Wat	1.15646	4.46979	0.258729	0.984515
274	Chloroflexi	Alg - Cht	-0.514043	1.31671	-0.390399	0.763349
275	Chloroflexi	Alg - Cor	-2.16015	0.766652	-2.81764	0.0169325	*
276	Chloroflexi	Alg - HlG	-0.177798	0.774893	-0.229449	0.838531
277	Chloroflexi	Alg - HlX	-0.69066	0.761956	-0.90643	0.456381
278	Chloroflexi	Alg - Sed	-2.242	0.721415	-3.10778	0.0100904	*
279	Chloroflexi	Alg - Den	-3.1036	0.661917	-4.68881	7.22662e-05	***
280	Chloroflexi	Alg - NdG	-1.92731	0.634401	-3.03799	0.0114065	*
281	Chloroflexi	Alg - NdX	-2.71715	0.621363	-4.37288	0.000185087	***
282	Chloroflexi	Alg - Plt	1.54752	1.42057	1.08936	0.392429
283	Chloroflexi	Alg - Sft	3.37437	2.77858	1.21442	0.335038
284	Chloroflexi	Alg - Spo	-3.01998	0.584224	-5.16921	1.06965e-05	***
285	Chloroflexi	Alg - Urc	0.467469	1.30602	0.357934	0.771244
286	Chloroflexi	Alg - Wat	0.962931	1.09926	0.875981	0.468577
287	Chloroflexi	Cht - Cor	-1.64611	1.29509	-1.27104	0.314206
288	Chloroflexi	Cht - HlG	0.336245	1.29998	0.258653	0.832496
289	Chloroflexi	Cht - HlX	-0.176617	1.29232	-0.136667	0.901197
290	Chloroflexi	Cht - Sed	-1.72795	1.26883	-1.36184	0.281527
291	Chloroflexi	Cht - Den	-2.58956	1.23598	-2.09515	0.0822957
292	Chloroflexi	Cht - NdG	-1.41326	1.22146	-1.15703	0.357155
293	Chloroflexi	Cht - NdX	-2.2031	1.21474	-1.81364	0.132202
294	Chloroflexi	Cht - Plt	2.06156	1.76282	1.16947	0.355508
295	Chloroflexi	Cht - Sft	3.88841	2.96816	1.31004	0.303624
296	Chloroflexi	Cht - Spo	-2.50593	1.19617	-2.09497	0.0822957
297	Chloroflexi	Cht - Urc	0.981512	1.67188	0.58707	0.633765
298	Chloroflexi	Cht - Wat	1.47697	1.51587	0.974338	0.437803
299	Chloroflexi	Cor - HlG	1.98235	0.737552	2.68774	0.0233795	*
300	Chloroflexi	Cor - HlX	1.46949	0.723948	2.02982	0.0876378
301	Chloroflexi	Cor - Sed	-0.0818488	0.681149	-0.120163	0.904354
302	Chloroflexi	Cor - Den	-0.943454	0.617784	-1.52716	0.21355
303	Chloroflexi	Cor - NdG	0.232841	0.588208	0.395848	0.763349
304	Chloroflexi	Cor - NdX	-0.556997	0.574122	-0.970173	0.437803
305	Chloroflexi	Cor - Plt	3.70767	1.40055	2.64729	0.0238446	*
306	Chloroflexi	Cor - Sft	5.53452	2.7684	1.99918	0.0921912
307	Chloroflexi	Cor - Spo	-0.859829	0.533706	-1.61105	0.195045
308	Chloroflexi	Cor - Urc	2.62762	1.28422	2.04609	0.0876378
309	Chloroflexi	Cor - Wat	3.12308	1.07326	2.90989	0.0131607	*
310	Chloroflexi	HlG - HlX	-0.512862	0.732669	-0.699991	0.579446
311	Chloroflexi	HlG - Sed	-2.0642	0.690411	-2.98981	0.0127013	*
312	Chloroflexi	HlG - Den	-2.9258	0.627981	-4.65906	7.22662e-05	***
313	Chloroflexi	HlG - NdG	-1.74951	0.598909	-2.92116	0.0131607	*
314	Chloroflexi	HlG - NdX	-2.53935	0.585081	-4.34017	0.000185087	***
315	Chloroflexi	HlG - Plt	1.72532	1.40508	1.22791	0.332877
316	Chloroflexi	HlG - Sft	3.55217	2.77069	1.28205	0.313518
317	Chloroflexi	HlG - Spo	-2.84218	0.545477	-5.21045	1.06965e-05	***
318	Chloroflexi	HlG - Urc	0.645267	1.28915	0.500536	0.692833
319	Chloroflexi	HlG - Wat	1.14073	1.07917	1.05705	0.404963
320	Chloroflexi	HlX - Sed	-1.55134	0.675859	-2.29536	0.0564531
321	Chloroflexi	HlX - Den	-2.41294	0.611946	-3.94306	0.000732081	***
322	Chloroflexi	HlX - NdG	-1.23665	0.582074	-2.12455	0.0805203
323	Chloroflexi	HlX - NdX	-2.02649	0.567836	-3.56879	0.00271965	**
324	Chloroflexi	HlX - Plt	2.23818	1.39799	1.601	0.195163
325	Chloroflexi	HlX - Sft	4.06503	2.7671	1.46906	0.234643
326	Chloroflexi	HlX - Spo	-2.32932	0.526937	-4.42048	0.000179235	***
327	Chloroflexi	HlX - Urc	1.15813	1.28142	0.903788	0.456381
328	Chloroflexi	HlX - Wat	1.65359	1.06991	1.54554	0.213508
329	Chloroflexi	Sed - Den	-0.861605	0.560662	-1.53676	0.213508
330	Chloroflexi	Sed - NdG	0.31469	0.527895	0.596123	0.633765
331	Chloroflexi	Sed - NdX	-0.475149	0.512153	-0.927748	0.456381
332	Chloroflexi	Sed - Plt	3.78952	1.37631	2.75338	0.0198793	*
333	Chloroflexi	Sed - Sft	5.61637	2.75621	2.03771	0.0876378
334	Chloroflexi	Sed - Spo	-0.77798	0.466397	-1.66807	0.176991
335	Chloroflexi	Sed - Urc	2.70947	1.25773	2.15424	0.0767867
336	Chloroflexi	Sed - Wat	3.20493	1.04143	3.07742	0.0105559	*
337	Chloroflexi	Den - NdG	1.17629	0.443132	2.6545	0.0238446	*
338	Chloroflexi	Den - NdX	0.386456	0.424256	0.910903	0.456381
339	Chloroflexi	Den - Plt	4.65112	1.34608	3.45531	0.00333459	**
340	Chloroflexi	Den - Sft	6.47797	2.74124	2.36315	0.0499677	*
341	Chloroflexi	Den - Spo	0.0836249	0.367721	0.227414	0.838531
342	Chloroflexi	Den - Urc	3.57107	1.22458	2.91617	0.0131607	*
343	Chloroflexi	Den - Wat	4.06653	1.00114	4.06192	0.000492119	***
344	Chloroflexi	NdG - NdX	-0.789838	0.379901	-2.07906	0.0834792
345	Chloroflexi	NdG - Plt	3.47483	1.33276	2.60723	0.0259569	*
346	Chloroflexi	NdG - Sft	5.30168	2.73473	1.93865	0.101734
347	Chloroflexi	NdG - Spo	-1.09267	0.315516	-3.46312	0.00333459	**
348	Chloroflexi	NdG - Urc	2.39478	1.20992	1.97928	0.0945309
349	Chloroflexi	NdG - Wat	2.89024	0.98316	2.93974	0.0131607	*
350	Chloroflexi	NdX - Plt	4.26466	1.32661	3.21472	0.00742639	**
351	Chloroflexi	NdX - Sft	6.09152	2.73173	2.22991	0.0650989
352	Chloroflexi	NdX - Spo	-0.302831	0.288406	-1.05002	0.404963
353	Chloroflexi	NdX - Urc	3.18461	1.20314	2.64692	0.0238446	*
354	Chloroflexi	NdX - Wat	3.68008	0.974798	3.77522	0.00132255	**
355	Chloroflexi	Plt - Sft	1.82685	3.01567	0.605785	0.633765
356	Chloroflexi	Plt - Spo	-4.5675	1.30962	-3.48764	0.00333459	**
357	Chloroflexi	Plt - Urc	-1.08005	1.75484	-0.615468	0.633765
358	Chloroflexi	Plt - Wat	-0.584589	1.60691	-0.363796	0.771244
359	Chloroflexi	Sft - Spo	-6.39435	2.72352	-2.34782	0.0505413
360	Chloroflexi	Sft - Urc	-2.9069	2.96344	-0.980923	0.437803
361	Chloroflexi	Sft - Wat	-2.41144	2.8783	-0.837799	0.487934
362	Chloroflexi	Spo - Urc	3.48745	1.18439	2.94452	0.0131607	*
363	Chloroflexi	Spo - Wat	3.98291	0.951555	4.18568	0.000323405	***
364	Chloroflexi	Urc - Wat	0.495462	1.50659	0.328862	0.785415
365	Actinobacteria	Alg - Cht	-0.500076	0.62506	-0.800044	0.528155
366	Actinobacteria	Alg - Cor	-0.518409	0.455457	-1.13822	0.380455
367	Actinobacteria	Alg - HlG	-0.413612	0.357225	-1.15785	0.374506
368	Actinobacteria	Alg - HlX	-0.40497	0.372806	-1.08628	0.394367
369	Actinobacteria	Alg - Sed	-1.10906	0.387919	-2.85899	0.0129837	*
370	Actinobacteria	Alg - Den	-0.168051	0.430105	-0.390721	0.772394
371	Actinobacteria	Alg - NdG	0.790235	0.377145	2.09531	0.0730905
372	Actinobacteria	Alg - NdX	0.179797	0.364962	0.492647	0.716783
373	Actinobacteria	Alg - Plt	2.43392	0.814929	2.98666	0.0102663	*
374	Actinobacteria	Alg - Sft	4.36897	1.67273	2.61188	0.0221463	*
375	Actinobacteria	Alg - Spo	-0.702396	0.293063	-2.39674	0.0367145	*
376	Actinobacteria	Alg - Urc	2.55779	0.976643	2.61896	0.0221463	*
377	Actinobacteria	Alg - Wat	-0.778802	0.394086	-1.97623	0.091245
378	Actinobacteria	Cht - Cor	-0.0183335	0.673637	-0.0272157	0.980281
379	Actinobacteria	Cht - HlG	0.0864639	0.611518	0.141392	0.917818
380	Actinobacteria	Cht - HlX	0.0951054	0.620749	0.153211	0.917818
381	Actinobacteria	Cht - Sed	-0.60898	0.629941	-0.966725	0.440917
382	Actinobacteria	Cht - Den	0.332024	0.656761	0.505548	0.71537
383	Actinobacteria	Cht - NdG	1.29031	0.623364	2.06991	0.0760847
384	Actinobacteria	Cht - NdX	0.679873	0.61607	1.10357	0.393019
385	Actinobacteria	Cht - Plt	2.93399	0.954177	3.07489	0.00890517	**
386	Actinobacteria	Cht - Sft	4.86904	1.74481	2.79059	0.0145541	*
387	Actinobacteria	Cht - Spo	-0.20232	0.576395	-0.35101	0.795517
388	Actinobacteria	Cht - Urc	3.05786	1.09553	2.79123	0.0145541	*
389	Actinobacteria	Cht - Wat	-0.278726	0.633757	-0.4398	0.741574
390	Actinobacteria	Cor - HlG	0.104797	0.436688	0.239982	0.857457
391	Actinobacteria	Cor - HlX	0.113439	0.449523	0.252354	0.857457
392	Actinobacteria	Cor - Sed	-0.590646	0.462133	-1.27809	0.310355
393	Actinobacteria	Cor - Den	0.350358	0.498073	0.703426	0.592472
394	Actinobacteria	Cor - NdG	1.30864	0.453128	2.88802	0.0129837	*
395	Actinobacteria	Cor - NdX	0.698207	0.443039	1.57595	0.190335
396	Actinobacteria	Cor - Plt	2.95233	0.852758	3.46209	0.00432372	**
397	Actinobacteria	Cor - Sft	4.88738	1.69148	2.88941	0.0129837	*
398	Actinobacteria	Cor - Spo	-0.183987	0.385969	-0.476687	0.720703
399	Actinobacteria	Cor - Urc	3.0762	1.00842	3.0505	0.00890517	**
400	Actinobacteria	Cor - Wat	-0.260393	0.467322	-0.557202	0.682369
401	Actinobacteria	HlG - HlX	0.0086415	0.349627	0.0247163	0.980281
402	Actinobacteria	HlG - Sed	-0.695443	0.365699	-1.90168	0.106252
403	Actinobacteria	HlG - Den	0.24556	0.410177	0.598669	0.666598
404	Actinobacteria	HlG - NdG	1.20385	0.35425	3.3983	0.00442922	**
405	Actinobacteria	HlG - NdX	0.593409	0.341251	1.73893	0.143584
406	Actinobacteria	HlG - Plt	2.84753	0.80459	3.53911	0.00432372	**
407	Actinobacteria	HlG - Sft	4.78258	1.66771	2.86774	0.0129837	*
408	Actinobacteria	HlG - Spo	-0.288784	0.262946	-1.09826	0.393019
409	Actinobacteria	HlG - Urc	2.9714	0.968032	3.06953	0.00890517	**
410	Actinobacteria	HlG - Wat	-0.36519	0.372234	-0.981077	0.440917
411	Actinobacteria	HlX - Sed	-0.704085	0.380933	-1.84831	0.117493
412	Actinobacteria	HlX - Den	0.236919	0.423816	0.559014	0.682369
413	Actinobacteria	HlX - NdG	1.19521	0.369956	3.23066	0.00669226	**
414	Actinobacteria	HlX - NdX	0.584768	0.357528	1.63558	0.171765
415	Actinobacteria	HlX - Plt	2.83889	0.811627	3.49777	0.00432372	**
416	Actinobacteria	HlX - Sft	4.77394	1.67112	2.85673	0.0129837	*
417	Actinobacteria	HlX - Spo	-0.297425	0.283752	-1.04819	0.406125
418	Actinobacteria	HlX - Urc	2.96276	0.973889	3.04219	0.00890517	**
419	Actinobacteria	HlX - Wat	-0.373832	0.387212	-0.965446	0.440917
420	Actinobacteria	Sed - Den	0.941004	0.437169	2.1525	0.0663629
421	Actinobacteria	Sed - NdG	1.89929	0.385181	4.93091	3.72411e-05	***
422	Actinobacteria	Sed - NdX	1.28885	0.37326	3.45296	0.00432372	**
423	Actinobacteria	Sed - Plt	3.54297	0.818679	4.32767	0.000457105	***
424	Actinobacteria	Sed - Sft	5.47802	1.67456	3.27133	0.00649404	**
425	Actinobacteria	Sed - Spo	0.406659	0.303334	1.34063	0.282477
426	Actinobacteria	Sed - Urc	3.66684	0.979774	3.74254	0.00236819	**
427	Actinobacteria	Sed - Wat	0.330253	0.401783	0.82197	0.519577
428	Actinobacteria	Den - NdG	0.958286	0.427637	2.24088	0.0542394
429	Actinobacteria	Den - NdX	0.347849	0.416932	0.834305	0.517943
430	Actinobacteria	Den - Plt	2.60197	0.839491	3.09946	0.00890517	**
431	Actinobacteria	Den - Sft	4.53702	1.68483	2.69286	0.0184187	*
432	Actinobacteria	Den - Spo	-0.534344	0.355699	-1.50224	0.216182
433	Actinobacteria	Den - Urc	2.72584	0.997229	2.73341	0.0167766	*
434	Actinobacteria	Den - Wat	-0.610751	0.44265	-1.37976	0.267668
435	Actinobacteria	NdG - NdX	-0.610437	0.36205	-1.68606	0.157593
436	Actinobacteria	NdG - Plt	1.64368	0.813629	2.02019	0.0839599
437	Actinobacteria	NdG - Sft	3.57873	1.67209	2.14027	0.0668706
438	Actinobacteria	NdG - Spo	-1.49263	0.289429	-5.15716	2.28164e-05	***
439	Actinobacteria	NdG - Urc	1.76755	0.975558	1.81184	0.124922
440	Actinobacteria	NdG - Wat	-1.56904	0.391391	-4.00888	0.00111035	**
441	Actinobacteria	NdX - Plt	2.25412	0.808054	2.78957	0.0145541	*
442	Actinobacteria	NdX - Sft	4.18917	1.66939	2.5094	0.0282183	*
443	Actinobacteria	NdX - Spo	-0.882193	0.273364	-3.22717	0.00669226	**
444	Actinobacteria	NdX - Urc	2.37799	0.970913	2.44923	0.0325693	*
445	Actinobacteria	NdX - Wat	-0.9586	0.379665	-2.52486	0.027718	*
446	Actinobacteria	Plt - Sft	1.93505	1.82147	1.06235	0.403306
447	Actinobacteria	Plt - Spo	-3.13631	0.778229	-4.03007	0.00111035	**
448	Actinobacteria	Plt - Urc	0.123869	1.21391	0.102041	0.939369
449	Actinobacteria	Plt - Wat	-3.21272	0.821619	-3.91023	0.00139848	**
450	Actinobacteria	Sft - Spo	-5.07136	1.65516	-3.06398	0.00890517	**
451	Actinobacteria	Sft - Urc	-1.81118	1.89934	-0.953583	0.442383
452	Actinobacteria	Sft - Wat	-5.14777	1.676	-3.07147	0.00890517	**
453	Actinobacteria	Spo - Urc	3.26018	0.946236	3.44543	0.00432372	**
454	Actinobacteria	Spo - Wat	-0.0764063	0.311182	-0.245536	0.857457
455	Actinobacteria	Urc - Wat	-3.33659	0.982232	-3.39695	0.00442922	**
456	Cyanobacteria	Alg - Cht	-0.903021	0.947075	-0.953484	0.69135
457	Cyanobacteria	Alg - Cor	0.879986	1.323	0.665142	0.809083
458	Cyanobacteria	Alg - HlG	-0.371361	0.658657	-0.563815	0.809083
459	Cyanobacteria	Alg - HlX	0.32949	0.816574	0.403502	0.809083
460	Cyanobacteria	Alg - Sed	-0.472898	0.758613	-0.623371	0.809083
461	Cyanobacteria	Alg - Den	-0.657097	0.706775	-0.929711	0.69135
462	Cyanobacteria	Alg - NdG	0.173528	0.679854	0.255243	0.842353
463	Cyanobacteria	Alg - NdX	0.765258	0.827188	0.925132	0.69135
464	Cyanobacteria	Alg - Plt	1.23417	1.54025	0.801284	0.769801
465	Cyanobacteria	Alg - Sft	4.351	9.08938	0.478691	0.809083
466	Cyanobacteria	Alg - Spo	-1.15912	0.533752	-2.17165	0.271495
467	Cyanobacteria	Alg - Urc	2.02787	2.59895	0.780266	0.776595
468	Cyanobacteria	Alg - Wat	-1.82689	0.590309	-3.0948	0.0488941	*
469	Cyanobacteria	Cht - Cor	1.78301	1.45801	1.22291	0.689137
470	Cyanobacteria	Cht - HlG	0.53166	0.899599	0.590996	0.809083
471	Cyanobacteria	Cht - HlX	1.23251	1.0209	1.20727	0.689137
472	Cyanobacteria	Cht - Sed	0.430123	0.975163	0.441078	0.809083
473	Cyanobacteria	Cht - Den	0.245924	0.935404	0.262907	0.842353
474	Cyanobacteria	Cht - NdG	1.07655	0.915233	1.17626	0.689137
475	Cyanobacteria	Cht - NdX	1.66828	1.02941	1.62061	0.503376
476	Cyanobacteria	Cht - Plt	2.1372	1.65765	1.28929	0.689137
477	Cyanobacteria	Cht - Sft	5.25402	9.11001	0.576731	0.809083
478	Cyanobacteria	Cht - Spo	-0.256102	0.812613	-0.315159	0.842353
479	Cyanobacteria	Cht - Urc	2.93089	2.6702	1.09763	0.69135
480	Cyanobacteria	Cht - Wat	-0.923868	0.850832	-1.08584	0.69135
481	Cyanobacteria	Cor - HlG	-1.25135	1.28944	-0.970454	0.69135
482	Cyanobacteria	Cor - HlX	-0.550496	1.37682	-0.399832	0.809083
483	Cyanobacteria	Cor - Sed	-1.35288	1.34325	-1.00717	0.69135
484	Cyanobacteria	Cor - Den	-1.53708	1.31467	-1.16917	0.689137
485	Cyanobacteria	Cor - NdG	-0.706457	1.3004	-0.543262	0.809083
486	Cyanobacteria	Cor - NdX	-0.114728	1.38314	-0.0829471	0.933894
487	Cyanobacteria	Cor - Plt	0.354189	1.89768	0.186643	0.871085
488	Cyanobacteria	Cor - Sft	3.47102	9.15673	0.379068	0.811671
489	Cyanobacteria	Cor - Spo	-2.03911	1.23034	-1.65736	0.503376
490	Cyanobacteria	Cor - Urc	1.14789	2.82549	0.406261	0.809083
491	Cyanobacteria	Cor - Wat	-2.70687	1.25591	-2.15531	0.271495
492	Cyanobacteria	HlG - HlX	0.700851	0.761	0.92096	0.69135
493	Cyanobacteria	HlG - Sed	-0.101537	0.698443	-0.145376	0.894241
494	Cyanobacteria	HlG - Den	-0.285736	0.641762	-0.445236	0.809083
495	Cyanobacteria	HlG - NdG	0.544889	0.611988	0.89036	0.693221
496	Cyanobacteria	HlG - NdX	1.13662	0.772378	1.47158	0.611577
497	Cyanobacteria	HlG - Plt	1.60554	1.51152	1.0622	0.69135
498	Cyanobacteria	HlG - Sft	4.72237	9.08455	0.519824	0.809083
499	Cyanobacteria	HlG - Spo	-0.787762	0.444093	-1.77387	0.45784
500	Cyanobacteria	HlG - Urc	2.39923	2.58203	0.929205	0.69135
501	Cyanobacteria	HlG - Wat	-1.45553	0.510679	-2.85018	0.0652503
502	Cyanobacteria	HlX - Sed	-0.802387	0.848991	-0.945107	0.69135
503	Cyanobacteria	HlX - Den	-0.986586	0.803008	-1.22861	0.689137
504	Cyanobacteria	HlX - NdG	-0.155961	0.779418	-0.2001	0.870087
505	Cyanobacteria	HlX - NdX	0.435769	0.910786	0.478454	0.809083
506	Cyanobacteria	HlX - Plt	0.904685	1.58671	0.570164	0.809083
507	Cyanobacteria	HlX - Sft	4.02151	9.09737	0.442053	0.809083
508	Cyanobacteria	HlX - Spo	-1.48861	0.655883	-2.26963	0.26424
509	Cyanobacteria	HlX - Urc	1.69838	2.62675	0.646571	0.809083
510	Cyanobacteria	HlX - Wat	-2.15638	0.702678	-3.0688	0.0488941	*
511	Cyanobacteria	Sed - Den	-0.184199	0.743992	-0.247582	0.842353
512	Cyanobacteria	Sed - NdG	0.646426	0.718466	0.899731	0.693221
513	Cyanobacteria	Sed - NdX	1.23816	0.859204	1.44105	0.618679
514	Cyanobacteria	Sed - Plt	1.70707	1.55768	1.09591	0.69135
515	Cyanobacteria	Sed - Sft	4.8239	9.09235	0.530545	0.809083
516	Cyanobacteria	Sed - Spo	-0.686225	0.582137	-1.1788	0.689137
517	Cyanobacteria	Sed - Urc	2.50077	2.60932	0.9584	0.69135
518	Cyanobacteria	Sed - Wat	-1.35399	0.634395	-2.1343	0.271495
519	Cyanobacteria	Den - NdG	0.830625	0.663499	1.25189	0.689137
520	Cyanobacteria	Den - NdX	1.42236	0.813799	1.7478	0.45784
521	Cyanobacteria	Den - Plt	1.89127	1.5331	1.23363	0.689137
522	Cyanobacteria	Den - Sft	5.0081	9.08817	0.551057	0.809083
523	Cyanobacteria	Den - Spo	-0.502026	0.512757	-0.979071	0.69135
524	Cyanobacteria	Den - Urc	2.68497	2.59472	1.03478	0.69135
525	Cyanobacteria	Den - Wat	-1.16979	0.571397	-2.04725	0.284434
526	Cyanobacteria	NdG - NdX	0.59173	0.790531	0.748522	0.794754
527	Cyanobacteria	NdG - Plt	1.06065	1.52087	0.697392	0.809083
528	Cyanobacteria	NdG - Sft	4.17748	9.08612	0.459765	0.809083
529	Cyanobacteria	NdG - Spo	-1.33265	0.474964	-2.8058	0.0652503
530	Cyanobacteria	NdG - Urc	1.85434	2.58752	0.71665	0.809083
531	Cyanobacteria	NdG - Wat	-2.00042	0.53774	-3.72004	0.0131244	*
532	Cyanobacteria	NdX - Plt	0.468916	1.5922	0.294509	0.842353
533	Cyanobacteria	NdX - Sft	3.58575	9.09833	0.39411	0.809083
534	Cyanobacteria	NdX - Spo	-1.92438	0.669051	-2.87629	0.0652503
535	Cyanobacteria	NdX - Urc	1.26261	2.63007	0.480068	0.809083
536	Cyanobacteria	NdX - Wat	-2.59215	0.714985	-3.62546	0.0131244	*
537	Cyanobacteria	Plt - Sft	3.11683	9.19063	0.339131	0.835506
538	Cyanobacteria	Plt - Spo	-2.3933	1.46142	-1.63765	0.503376
539	Cyanobacteria	Plt - Urc	0.793698	2.9335	0.270564	0.842353
540	Cyanobacteria	Plt - Wat	-3.06106	1.48301	-2.06409	0.284434
541	Cyanobacteria	Sft - Spo	-5.51013	9.07635	-0.607086	0.809083
542	Cyanobacteria	Sft - Urc	-2.32313	9.42602	-0.246459	0.842353
543	Cyanobacteria	Sft - Wat	-6.17789	9.07986	-0.680396	0.809083
544	Cyanobacteria	Spo - Urc	3.18699	2.55302	1.24832	0.689137
545	Cyanobacteria	Spo - Wat	-0.667766	0.334446	-1.99664	0.298121
546	Cyanobacteria	Urc - Wat	-3.85476	2.56544	-1.50257	0.604922
547	Acidobacteria	Alg - Cht	-0.563246	1.27296	-0.442471	0.737044
548	Acidobacteria	Alg - Cor	-1.4855	0.813663	-1.82569	0.218089
549	Acidobacteria	Alg - HlG	-0.501696	0.729972	-0.687281	0.630471
550	Acidobacteria	Alg - HlX	-1.32985	0.697257	-1.90725	0.211334
551	Acidobacteria	Alg - Sed	-2.01224	0.720599	-2.79246	0.0935401
552	Acidobacteria	Alg - Den	-0.84244	0.806096	-1.04509	0.456332
553	Acidobacteria	Alg - NdG	-1.13578	0.648795	-1.7506	0.23488
554	Acidobacteria	Alg - NdX	-0.803692	0.682595	-1.17741	0.398269
555	Acidobacteria	Alg - Plt	1.10869	1.26713	0.874958	0.542583
556	Acidobacteria	Alg - Sft	3.6336	2.88752	1.25838	0.364446
557	Acidobacteria	Alg - Spo	-1.98985	0.581191	-3.42376	0.0425921	*
558	Acidobacteria	Alg - Urc	1.4332	1.56373	0.916528	0.527492
559	Acidobacteria	Alg - Wat	1.87083	1.27972	1.4619	0.296942
560	Acidobacteria	Cht - Cor	-0.922249	1.29158	-0.714046	0.630471
561	Acidobacteria	Cht - HlG	0.0615503	1.24056	0.0496148	0.96376
562	Acidobacteria	Cht - HlX	-0.7666	1.2216	-0.627538	0.652134
563	Acidobacteria	Cht - Sed	-1.449	1.23507	-1.17321	0.398269
564	Acidobacteria	Cht - Den	-0.279193	1.28683	-0.216962	0.879651
565	Acidobacteria	Cht - NdG	-0.572536	1.1946	-0.47927	0.735285
566	Acidobacteria	Cht - NdX	-0.240445	1.21329	-0.198176	0.881661
567	Acidobacteria	Cht - Plt	1.67193	1.61609	1.03455	0.456332
568	Acidobacteria	Cht - Sft	4.19684	3.05678	1.37296	0.328693
569	Acidobacteria	Cht - Spo	-1.42661	1.15928	-1.2306	0.375111
570	Acidobacteria	Cht - Urc	1.99645	1.85779	1.07464	0.443292
571	Acidobacteria	Cht - Wat	2.43407	1.62598	1.49698	0.296942
572	Acidobacteria	Cor - HlG	0.9838	0.761989	1.29109	0.357942
573	Acidobacteria	Cor - HlX	0.155649	0.730709	0.213011	0.879651
574	Acidobacteria	Cor - Sed	-0.526746	0.753015	-0.699516	0.630471
575	Acidobacteria	Cor - Den	0.643056	0.8352	0.769943	0.599424
576	Acidobacteria	Cor - NdG	0.349713	0.684619	0.510814	0.729773
577	Acidobacteria	Cor - NdX	0.681804	0.716732	0.951267	0.509404
578	Acidobacteria	Cor - Plt	2.59418	1.28584	2.0175	0.203683
579	Acidobacteria	Cor - Sft	5.11909	2.89578	1.76778	0.233865
580	Acidobacteria	Cor - Spo	-0.504359	0.620927	-0.812268	0.574455
581	Acidobacteria	Cor - Urc	2.9187	1.57893	1.84853	0.217476
582	Acidobacteria	Cor - Wat	3.35632	1.29825	2.58527	0.098385
583	Acidobacteria	HlG - HlX	-0.82815	0.636198	-1.30172	0.357942
584	Acidobacteria	HlG - Sed	-1.51055	0.661698	-2.28283	0.149379
585	Acidobacteria	HlG - Den	-0.340744	0.753904	-0.451973	0.737044
586	Acidobacteria	HlG - NdG	-0.634086	0.582679	-1.08823	0.441423
587	Acidobacteria	HlG - NdX	-0.301996	0.620094	-0.487016	0.735285
588	Acidobacteria	HlG - Plt	1.61038	1.23458	1.30439	0.357942
589	Acidobacteria	HlG - Sft	4.13529	2.87339	1.43917	0.296942
590	Acidobacteria	HlG - Spo	-1.48816	0.506323	-2.93915	0.0748735
591	Acidobacteria	HlG - Urc	1.9349	1.53748	1.25849	0.364446
592	Acidobacteria	HlG - Wat	2.37252	1.2475	1.90182	0.211334
593	Acidobacteria	HlX - Sed	-0.682396	0.625421	-1.0911	0.441423
594	Acidobacteria	HlX - Den	0.487407	0.722273	0.674823	0.631677
595	Acidobacteria	HlX - NdG	0.194064	0.541131	0.358626	0.78926
596	Acidobacteria	HlX - NdX	0.526155	0.581227	0.905248	0.527705
597	Acidobacteria	HlX - Plt	2.43853	1.21553	2.00615	0.203683
598	Acidobacteria	HlX - Sft	4.96344	2.86525	1.73229	0.236663
599	Acidobacteria	HlX - Spo	-0.660009	0.457898	-1.44139	0.296942
600	Acidobacteria	HlX - Urc	2.76305	1.52222	1.81515	0.218089
601	Acidobacteria	HlX - Wat	3.20067	1.22865	2.60504	0.098385
602	Acidobacteria	Sed - Den	1.1698	0.744832	1.57056	0.290623
603	Acidobacteria	Sed - NdG	0.876459	0.570893	1.53524	0.290623
604	Acidobacteria	Sed - NdX	1.20855	0.609033	1.98438	0.203683
605	Acidobacteria	Sed - Plt	3.12093	1.22907	2.53927	0.101087
606	Acidobacteria	Sed - Sft	5.64584	2.87102	1.96649	0.203683
607	Acidobacteria	Sed - Spo	0.0223869	0.492714	0.045436	0.96376
608	Acidobacteria	Sed - Urc	3.44545	1.53305	2.24745	0.149379
609	Acidobacteria	Sed - Wat	3.88307	1.24204	3.12636	0.0536858
610	Acidobacteria	Den - NdG	-0.293343	0.675607	-0.434191	0.737044
611	Acidobacteria	Den - NdX	0.038748	0.708129	0.0547187	0.96376
612	Acidobacteria	Den - Plt	1.95113	1.28107	1.52305	0.290623
613	Acidobacteria	Den - Sft	4.47604	2.89366	1.54684	0.290623
614	Acidobacteria	Den - Spo	-1.14742	0.610977	-1.878	0.211334
615	Acidobacteria	Den - Urc	2.27564	1.57504	1.44481	0.296942
616	Acidobacteria	Den - Wat	2.71327	1.29352	2.09758	0.192396
617	Acidobacteria	NdG - NdX	0.332091	0.522103	0.636064	0.652134
618	Acidobacteria	NdG - Plt	2.24447	1.18839	1.88866	0.211334
619	Acidobacteria	NdG - Sft	4.76938	2.85385	1.67121	0.253408
620	Acidobacteria	NdG - Spo	-0.854072	0.380049	-2.24727	0.149379
621	Acidobacteria	NdG - Urc	2.56899	1.50064	1.71193	0.239659
622	Acidobacteria	NdG - Wat	3.00661	1.20181	2.50174	0.102238
623	Acidobacteria	NdX - Plt	1.91238	1.20718	1.58417	0.290623
624	Acidobacteria	NdX - Sft	4.43729	2.86172	1.55057	0.290623
625	Acidobacteria	NdX - Spo	-1.18616	0.435247	-2.72527	0.0935401
626	Acidobacteria	NdX - Urc	2.2369	1.51556	1.47596	0.296942
627	Acidobacteria	NdX - Wat	2.67452	1.22039	2.19153	0.1616
628	Acidobacteria	Plt - Sft	2.52491	3.05436	0.826658	0.571803
629	Acidobacteria	Plt - Spo	-3.09854	1.15288	-2.68766	0.0935401
630	Acidobacteria	Plt - Urc	0.324518	1.85381	0.175055	0.89039
631	Acidobacteria	Plt - Wat	0.76214	1.62143	0.470043	0.735285
632	Acidobacteria	Sft - Spo	-5.62345	2.83924	-1.98062	0.203683
633	Acidobacteria	Sft - Urc	-2.20039	3.18885	-0.690028	0.630471
634	Acidobacteria	Sft - Wat	-1.76277	3.05961	-0.576143	0.684949
635	Acidobacteria	Spo - Urc	3.42306	1.47267	2.32439	0.149379
636	Acidobacteria	Spo - Wat	3.86068	1.1667	3.30906	0.0425921	*
637	Acidobacteria	Urc - Wat	0.437622	1.86243	0.234973	0.879651
638	Spirochaetae	Alg - Cht	-0.937193	1.77432	-0.528199	0.705973
639	Spirochaetae	Alg - Cor	-2.45427	1.08874	-2.25423	0.0594739
640	Spirochaetae	Alg - HlG	-4.15269	0.880012	-4.71891	3.0825e-05	***
641	Spirochaetae	Alg - HlX	-3.18466	0.923082	-3.45003	0.00384709	**
642	Spirochaetae	Alg - Sed	-1.64849	1.12518	-1.46509	0.239802
643	Spirochaetae	Alg - Den	-1.37296	1.13354	-1.21121	0.316138
644	Spirochaetae	Alg - NdG	-1.18653	0.97086	-1.22215	0.316138
645	Spirochaetae	Alg - NdX	-1.20813	0.992409	-1.21737	0.316138
646	Spirochaetae	Alg - Plt	-3.36268	1.0027	-3.35362	0.00426962	**
647	Spirochaetae	Alg - Sft	-5.3249	0.947503	-5.61993	5.79461e-07	***
648	Spirochaetae	Alg - Spo	-2.55994	0.862771	-2.96711	0.0130265	*
649	Spirochaetae	Alg - Urc	-3.36442	1.06312	-3.16467	0.00784912	**
650	Spirochaetae	Alg - Wat	1.94443	1.95051	0.996883	0.402955
651	Spirochaetae	Cht - Cor	-1.51707	1.71718	-0.883468	0.457407
652	Spirochaetae	Cht - HlG	-3.2155	1.59304	-2.01847	0.0943427
653	Spirochaetae	Cht - HlX	-2.24747	1.61723	-1.3897	0.258283
654	Spirochaetae	Cht - Sed	-0.711296	1.74051	-0.40867	0.776664
655	Spirochaetae	Cht - Den	-0.43577	1.74593	-0.249592	0.880291
656	Spirochaetae	Cht - NdG	-0.24934	1.64497	-0.151577	0.906083
657	Spirochaetae	Cht - NdX	-0.270934	1.65778	-0.163432	0.906083
658	Spirochaetae	Cht - Plt	-2.42548	1.66396	-1.45766	0.239802
659	Spirochaetae	Cht - Sft	-4.38771	1.63129	-2.68971	0.0224406	*
660	Spirochaetae	Cht - Spo	-1.62275	1.58358	-1.02473	0.397138
661	Spirochaetae	Cht - Urc	-2.42723	1.70105	-1.4269	0.249615
662	Spirochaetae	Cht - Wat	2.88162	2.35963	1.22122	0.316138
663	Spirochaetae	Cor - HlG	-1.69843	0.75824	-2.23996	0.0600925
664	Spirochaetae	Cor - HlX	-0.730393	0.807828	-0.904143	0.449982
665	Spirochaetae	Cor - Sed	0.805778	1.03273	0.78024	0.521154
666	Spirochaetae	Cor - Den	1.0813	1.04184	1.03788	0.394762
667	Spirochaetae	Cor - NdG	1.26773	0.862019	1.47066	0.239802
668	Spirochaetae	Cor - NdX	1.24614	0.886218	1.40613	0.254935
669	Spirochaetae	Cor - Plt	-0.908409	0.897728	-1.0119	0.399358
670	Spirochaetae	Cor - Sft	-2.87064	0.835625	-3.43532	0.00384709	**
671	Spirochaetae	Cor - Spo	-0.10567	0.73816	-0.143154	0.906083
672	Spirochaetae	Cor - Urc	-0.910156	0.964743	-0.943419	0.43065
673	Spirochaetae	Cor - Wat	4.39869	1.89868	2.31671	0.0533504
674	Spirochaetae	HlG - HlX	0.968033	0.491584	1.96921	0.102927
675	Spirochaetae	HlG - Sed	2.5042	0.809693	3.09278	0.00902218	**
676	Spirochaetae	HlG - Den	2.77973	0.821275	3.38465	0.00405343	**
677	Spirochaetae	HlG - NdG	2.96616	0.57632	5.14673	4.82427e-06	***
678	Spirochaetae	HlG - NdX	2.94457	0.611924	4.81198	2.26652e-05	***
679	Spirochaetae	HlG - Plt	0.790017	0.628477	1.25703	0.311401
680	Spirochaetae	HlG - Sft	-1.17221	0.536038	-2.1868	0.0670992
681	Spirochaetae	HlG - Spo	1.59276	0.36599	4.3519	0.00013646	***
682	Spirochaetae	HlG - Urc	0.788269	0.720969	1.09335	0.367
683	Spirochaetae	HlG - Wat	6.09712	1.78719	3.41157	0.00391851	**
684	Spirochaetae	HlX - Sed	1.53617	0.856307	1.79395	0.140995
685	Spirochaetae	HlX - Den	1.8117	0.867267	2.08897	0.081479
686	Spirochaetae	HlX - NdG	1.99813	0.640159	3.1213	0.00862375	**
687	Spirochaetae	HlX - NdX	1.97653	0.672391	2.93956	0.0135955	*
688	Spirochaetae	HlX - Plt	-0.178016	0.687491	-0.258936	0.880291
689	Spirochaetae	HlX - Sft	-2.14024	0.604149	-3.54257	0.00300485	**
690	Spirochaetae	HlX - Spo	0.624722	0.460009	1.35806	0.269057
691	Spirochaetae	HlX - Urc	-0.179764	0.772953	-0.232567	0.884105
692	Spirochaetae	HlX - Wat	5.12909	1.80879	2.83565	0.0166467	*
693	Spirochaetae	Sed - Den	0.275526	1.07986	0.255149	0.880291
694	Spirochaetae	Sed - NdG	0.461956	0.907608	0.508983	0.712559
695	Spirochaetae	Sed - NdX	0.440362	0.930622	0.473191	0.732696
696	Spirochaetae	Sed - Plt	-1.71419	0.941589	-1.82052	0.135865
697	Spirochaetae	Sed - Sft	-3.67641	0.882578	-4.16554	0.000282661	***
698	Spirochaetae	Sed - Spo	-0.911449	0.790921	-1.15239	0.339995
699	Spirochaetae	Sed - Urc	-1.71593	1.00569	-1.70623	0.156957
700	Spirochaetae	Sed - Wat	3.59292	1.91981	1.8715	0.123914
701	Spirochaetae	Den - NdG	0.18643	0.917955	0.203093	0.89829
702	Spirochaetae	Den - NdX	0.164836	0.940717	0.175224	0.906083
703	Spirochaetae	Den - Plt	-1.98971	0.951568	-2.09098	0.081479
704	Spirochaetae	Den - Sft	-3.95194	0.893216	-4.4244	0.000110011	***
705	Spirochaetae	Den - Spo	-1.18697	0.802774	-1.47859	0.239802
706	Spirochaetae	Den - Urc	-1.99146	1.01503	-1.96196	0.102927
707	Spirochaetae	Den - Wat	3.31739	1.92472	1.72357	0.156957
708	Spirochaetae	NdG - NdX	-0.0215941	0.736614	-0.0293154	0.987464
709	Spirochaetae	NdG - Plt	-2.17614	0.750422	-2.89989	0.0147692	*
710	Spirochaetae	NdG - Sft	-4.13837	0.674897	-6.13186	7.90421e-08	***
711	Spirochaetae	NdG - Spo	-1.37341	0.549634	-2.49876	0.0343672	*
712	Spirochaetae	NdG - Urc	-2.17789	0.829425	-2.62578	0.026223	*
713	Spirochaetae	NdG - Wat	3.13096	1.83363	1.70752	0.156957
714	Spirochaetae	NdX - Plt	-2.15455	0.7781	-2.76899	0.0189518	*
715	Spirochaetae	NdX - Sft	-4.11678	0.705544	-5.8349	2.44897e-07	***
716	Spirochaetae	NdX - Spo	-1.35181	0.58686	-2.30347	0.0537221
717	Spirochaetae	NdX - Urc	-2.1563	0.854548	-2.52332	0.0330594	*
718	Spirochaetae	NdX - Wat	3.15255	1.84513	1.70858	0.156957
719	Spirochaetae	Plt - Sft	-1.96223	0.719948	-2.72551	0.0208655	*
720	Spirochaetae	Plt - Spo	0.802738	0.6041	1.32882	0.278928
721	Spirochaetae	Plt - Urc	-0.00174774	0.866479	-0.00201706	0.998391
722	Spirochaetae	Plt - Wat	5.3071	1.85069	2.86764	0.0156803	*
723	Spirochaetae	Sft - Spo	2.76497	0.507238	5.45102	1.13935e-06	***
724	Spirochaetae	Sft - Urc	1.96048	0.801959	2.44461	0.0388108	*
725	Spirochaetae	Sft - Wat	7.26933	1.82137	3.99113	0.000544006	***
726	Spirochaetae	Spo - Urc	-0.804486	0.699822	-1.14956	0.339995
727	Spirochaetae	Spo - Wat	4.50436	1.77876	2.5323	0.0330594	*
728	Spirochaetae	Urc - Wat	5.30885	1.88411	2.8177	0.016929	*
729	Planctomycetes	Alg - Cht	0.0909036	0.809692	0.112269	0.931073
730	Planctomycetes	Alg - Cor	-0.618304	0.513079	-1.20509	0.324429
731	Planctomycetes	Alg - HlG	-0.582293	0.401719	-1.4495	0.235
732	Planctomycetes	Alg - HlX	-0.879988	0.404539	-2.17529	0.0728214
733	Planctomycetes	Alg - Sed	-1.27468	0.434827	-2.93148	0.0126725	*
734	Planctomycetes	Alg - Den	0.996144	0.599365	1.662	0.182973
735	Planctomycetes	Alg - NdG	1.26678	0.459494	2.75691	0.0204224	*
736	Planctomycetes	Alg - NdX	1.46795	0.496886	2.9543	0.0126725	*
737	Planctomycetes	Alg - Plt	2.14465	0.875188	2.4505	0.0370914	*
738	Planctomycetes	Alg - Sft	4.4954	1.97495	2.27621	0.0577179
739	Planctomycetes	Alg - Spo	1.25942	0.377515	3.33607	0.00483275	**
740	Planctomycetes	Alg - Urc	1.88533	0.959272	1.96538	0.109578
741	Planctomycetes	Alg - Wat	0.514533	0.550097	0.935349	0.44809
742	Planctomycetes	Cht - Cor	-0.709208	0.854195	-0.830264	0.499749
743	Planctomycetes	Cht - HlG	-0.673196	0.792324	-0.849647	0.493047
744	Planctomycetes	Cht - HlX	-0.970891	0.793758	-1.22316	0.324429
745	Planctomycetes	Cht - Sed	-1.36559	0.809613	-1.68672	0.177466
746	Planctomycetes	Cht - Den	0.905241	0.908646	0.996252	0.425544
747	Planctomycetes	Cht - NdG	1.17588	0.823125	1.42856	0.240258
748	Planctomycetes	Cht - NdX	1.37704	0.844568	1.63047	0.183887
749	Planctomycetes	Cht - Plt	2.05374	1.11011	1.85003	0.137377
750	Planctomycetes	Cht - Sft	4.4045	2.0897	2.10772	0.0839476
751	Planctomycetes	Cht - Spo	1.16851	0.780331	1.49746	0.222163
752	Planctomycetes	Cht - Urc	1.79443	1.17754	1.52388	0.21584
753	Planctomycetes	Cht - Wat	0.423629	0.87693	0.483082	0.694614
754	Planctomycetes	Cor - HlG	0.0360116	0.485208	0.0742189	0.95129
755	Planctomycetes	Cor - HlX	-0.261683	0.487544	-0.536737	0.664468
756	Planctomycetes	Cor - Sed	-0.65638	0.512954	-1.27961	0.299381
757	Planctomycetes	Cor - Den	1.61445	0.658245	2.45266	0.0370914	*
758	Planctomycetes	Cor - NdG	1.88509	0.534025	3.52996	0.00266677	**
759	Planctomycetes	Cor - NdX	2.08625	0.566519	3.68258	0.00161617	**
760	Planctomycetes	Cor - Plt	2.76295	0.916516	3.01462	0.0111497	*
761	Planctomycetes	Cor - Sft	5.11371	1.99361	2.56505	0.0293365	*
762	Planctomycetes	Cor - Spo	1.87772	0.465366	4.03493	0.00049702	***
763	Planctomycetes	Cor - Urc	2.50364	0.997121	2.51087	0.0332109	*
764	Planctomycetes	Cor - Wat	1.13284	0.613722	1.84585	0.137377
765	Planctomycetes	HlG - HlX	-0.297695	0.368548	-0.807749	0.508672
766	Planctomycetes	HlG - Sed	-0.692391	0.40156	-1.72425	0.167484
767	Planctomycetes	HlG - Den	1.57844	0.575687	2.74183	0.0205373	*
768	Planctomycetes	HlG - NdG	1.84908	0.428148	4.31878	0.000158638	***
769	Planctomycetes	HlG - NdX	2.05024	0.468051	4.38038	0.000134762	***
770	Planctomycetes	HlG - Plt	2.72694	0.859145	3.17401	0.00684077	**
771	Planctomycetes	HlG - Sft	5.0777	1.96789	2.58027	0.0289801	*
772	Planctomycetes	HlG - Spo	1.84171	0.338665	5.43815	9.79818e-07	***
773	Planctomycetes	HlG - Urc	2.46763	0.944658	2.61219	0.0272891	*
774	Planctomycetes	HlG - Wat	1.09683	0.524197	2.09239	0.0849416
775	Planctomycetes	HlX - Sed	-0.394696	0.404381	-0.976052	0.42775
776	Planctomycetes	HlX - Den	1.87613	0.577658	3.24783	0.00556968	**
777	Planctomycetes	HlX - NdG	2.14677	0.430795	4.98328	8.12679e-06	***
778	Planctomycetes	HlX - NdX	2.34794	0.470473	4.99059	8.12679e-06	***
779	Planctomycetes	HlX - Plt	3.02463	0.860467	3.51511	0.00266677	**
780	Planctomycetes	HlX - Sft	5.37539	1.96847	2.73074	0.0205373	*
781	Planctomycetes	HlX - Spo	2.1394	0.342004	6.25549	1.80301e-08	***
782	Planctomycetes	HlX - Urc	2.76532	0.94586	2.9236	0.0126725	*
783	Planctomycetes	HlX - Wat	1.39452	0.526361	2.64936	0.0253056	*
784	Planctomycetes	Sed - Den	2.27083	0.599259	3.7894	0.00114519	**
785	Planctomycetes	Sed - NdG	2.54147	0.459355	5.53269	7.66516e-07	***
786	Planctomycetes	Sed - NdX	2.74263	0.496757	5.52108	7.66516e-07	***
787	Planctomycetes	Sed - Plt	3.41933	0.875115	3.90729	0.000772146	***
788	Planctomycetes	Sed - Sft	5.77009	1.97492	2.92168	0.0126725	*
789	Planctomycetes	Sed - Spo	2.5341	0.377345	6.7156	1.70437e-09	***
790	Planctomycetes	Sed - Urc	3.16002	0.959205	3.29441	0.00527946	**
791	Planctomycetes	Sed - Wat	1.78922	0.54998	3.25324	0.00556968	**
792	Planctomycetes	Den - NdG	0.27064	0.617391	0.438361	0.707792
793	Planctomycetes	Den - NdX	0.471803	0.645703	0.730682	0.549514
794	Planctomycetes	Den - Plt	1.1485	0.967466	1.18712	0.329251
795	Planctomycetes	Den - Sft	3.49926	2.01754	1.73442	0.167484
796	Planctomycetes	Den - Spo	0.263272	0.559065	0.470914	0.694614
797	Planctomycetes	Den - Urc	0.889189	1.04414	0.851595	0.493047
798	Planctomycetes	Den - Wat	-0.481612	0.68749	-0.700536	0.564191
799	Planctomycetes	NdG - NdX	0.201163	0.518486	0.387982	0.730123
800	Planctomycetes	NdG - Plt	0.877862	0.88763	0.988995	0.425544
801	Planctomycetes	NdG - Sft	3.22862	1.9805	1.63021	0.183887
802	Planctomycetes	NdG - Spo	-0.00736847	0.405524	-0.0181702	0.985503
803	Planctomycetes	NdG - Urc	0.618549	0.970636	0.637261	0.595999
804	Planctomycetes	NdG - Wat	-0.752252	0.569683	-1.32047	0.283126
805	Planctomycetes	NdX - Plt	0.676699	0.90755	0.745632	0.545868
806	Planctomycetes	NdX - Sft	3.02746	1.9895	1.52171	0.21584
807	Planctomycetes	NdX - Spo	-0.208532	0.447449	-0.466046	0.694614
808	Planctomycetes	NdX - Urc	0.417385	0.988886	0.422076	0.712095
809	Planctomycetes	NdX - Wat	-0.953415	0.60025	-1.58836	0.196357
810	Planctomycetes	Plt - Sft	2.35076	2.11594	1.11098	0.367555
811	Planctomycetes	Plt - Spo	-0.88523	0.848098	-1.04378	0.402825
812	Planctomycetes	Plt - Urc	-0.259313	1.2235	-0.211944	0.86052
813	Planctomycetes	Plt - Wat	-1.63011	0.937741	-1.73834	0.167484
814	Planctomycetes	Sft - Spo	-3.23599	1.9631	-1.64841	0.183887
815	Planctomycetes	Sft - Urc	-2.61007	2.15208	-1.21281	0.324429
816	Planctomycetes	Sft - Wat	-3.98087	2.00346	-1.987	0.106748
817	Planctomycetes	Spo - Urc	0.625917	0.934621	0.669701	0.579461
818	Planctomycetes	Spo - Wat	-0.744884	0.505887	-1.47243	0.22897
819	Planctomycetes	Urc - Wat	-1.3708	1.01666	-1.34833	0.273851
820	Thaumarchaeota	Alg - Cht	23.0788	1247.79	0.0184958	0.98549
821	Thaumarchaeota	Alg - Cor	-1.22378	3.1972	-0.382765	0.98549
822	Thaumarchaeota	Alg - HlG	-1.32914	2.56033	-0.519127	0.980968
823	Thaumarchaeota	Alg - HlX	-4.44531	2.22558	-1.99737	0.181148
824	Thaumarchaeota	Alg - Sed	-5.45949	2.22604	-2.45256	0.0717098
825	Thaumarchaeota	Alg - Den	-4.17869	2.31081	-1.80832	0.221403
826	Thaumarchaeota	Alg - NdG	-5.72273	2.1393	-2.67505	0.0501004
827	Thaumarchaeota	Alg - NdX	-7.90714	2.1159	-3.73701	0.00282437	**
828	Thaumarchaeota	Alg - Plt	-0.887303	3.35956	-0.264113	0.98549
829	Thaumarchaeota	Alg - Sft	0.162519	4.97476	0.0326687	0.98549
830	Thaumarchaeota	Alg - Spo	-6.36544	2.11211	-3.01379	0.0234789	*
831	Thaumarchaeota	Alg - Urc	0.385662	4.75407	0.0811225	0.98549
832	Thaumarchaeota	Alg - Wat	-1.00063	2.99316	-0.334306	0.98549
833	Thaumarchaeota	Cht - Cor	-24.3026	1247.79	-0.0194766	0.98549
834	Thaumarchaeota	Cht - HlG	-24.4079	1247.79	-0.019561	0.98549
835	Thaumarchaeota	Cht - HlX	-27.5241	1247.78	-0.0220584	0.98549
836	Thaumarchaeota	Cht - Sed	-28.5383	1247.78	-0.0228712	0.98549
837	Thaumarchaeota	Cht - Den	-27.2575	1247.78	-0.0218447	0.98549
838	Thaumarchaeota	Cht - NdG	-28.8015	1247.78	-0.0230821	0.98549
839	Thaumarchaeota	Cht - NdX	-30.9859	1247.78	-0.0248328	0.98549
840	Thaumarchaeota	Cht - Plt	-23.9661	1247.79	-0.0192069	0.98549
841	Thaumarchaeota	Cht - Sft	-22.9163	1247.79	-0.0183655	0.98549
842	Thaumarchaeota	Cht - Spo	-29.4442	1247.78	-0.0235972	0.98549
843	Thaumarchaeota	Cht - Urc	-22.6931	1247.79	-0.0181867	0.98549
844	Thaumarchaeota	Cht - Wat	-24.0794	1247.79	-0.0192977	0.98549
845	Thaumarchaeota	Cor - HlG	-0.105361	2.8203	-0.0373578	0.98549
846	Thaumarchaeota	Cor - HlX	-3.22154	2.52033	-1.27822	0.406812
847	Thaumarchaeota	Cor - Sed	-4.23572	2.52073	-1.68035	0.265091
848	Thaumarchaeota	Cor - Den	-2.95491	2.5959	-1.1383	0.473563
849	Thaumarchaeota	Cor - NdG	-4.49895	2.44447	-1.84046	0.221403
850	Thaumarchaeota	Cor - NdX	-6.68336	2.42402	-2.75714	0.0442176	*
851	Thaumarchaeota	Cor - Plt	0.336472	3.56167	0.0944704	0.98549
852	Thaumarchaeota	Cor - Sft	1.38629	5.11342	0.271109	0.98549
853	Thaumarchaeota	Cor - Spo	-5.14166	2.42071	-2.12403	0.145892
854	Thaumarchaeota	Cor - Urc	1.60944	4.89898	0.328525	0.98549
855	Thaumarchaeota	Cor - Wat	0.223144	3.21836	0.0693345	0.98549
856	Thaumarchaeota	HlG - HlX	-3.11618	1.63867	-1.90165	0.200261
857	Thaumarchaeota	HlG - Sed	-4.13035	1.63929	-2.5196	0.0669011
858	Thaumarchaeota	HlG - Den	-2.84955	1.75268	-1.62582	0.286754
859	Thaumarchaeota	HlG - NdG	-4.39359	1.51942	-2.89163	0.0317053	*
860	Thaumarchaeota	HlG - NdX	-6.578	1.48629	-4.42577	0.000218622	***
861	Thaumarchaeota	HlG - Plt	0.441833	3.00311	0.147125	0.98549
862	Thaumarchaeota	HlG - Sft	1.49165	4.74133	0.314607	0.98549
863	Thaumarchaeota	HlG - Spo	-5.0363	1.48089	-3.40086	0.00873258	**
864	Thaumarchaeota	HlG - Urc	1.7148	4.50924	0.380285	0.98549
865	Thaumarchaeota	HlG - Wat	0.328504	2.58671	0.126997	0.98549
866	Thaumarchaeota	HlX - Sed	-1.01418	1.04173	-0.97355	0.556583
867	Thaumarchaeota	HlX - Den	0.266629	1.21236	0.219925	0.98549
868	Thaumarchaeota	HlX - NdG	-1.27742	0.840568	-1.5197	0.325035
869	Thaumarchaeota	HlX - NdX	-3.46182	0.779097	-4.44338	0.000218622	***
870	Thaumarchaeota	HlX - Plt	3.55801	2.72335	1.30649	0.400555
871	Thaumarchaeota	HlX - Sft	4.60783	4.56926	1.00844	0.537832
872	Thaumarchaeota	HlX - Spo	-1.92012	0.768738	-2.49776	0.0669011
873	Thaumarchaeota	HlX - Urc	4.83098	4.32795	1.11623	0.481072
874	Thaumarchaeota	HlX - Wat	3.44468	2.25588	1.52698	0.325035
875	Thaumarchaeota	Sed - Den	1.28081	1.2132	1.05573	0.518929
876	Thaumarchaeota	Sed - NdG	-0.263239	0.841774	-0.31272	0.98549
877	Thaumarchaeota	Sed - NdX	-2.44765	0.780398	-3.13641	0.0172931	*
878	Thaumarchaeota	Sed - Plt	4.57219	2.72372	1.67866	0.265091
879	Thaumarchaeota	Sed - Sft	5.62201	4.56949	1.23034	0.43239
880	Thaumarchaeota	Sed - Spo	-0.905948	0.770056	-1.17647	0.453876
881	Thaumarchaeota	Sed - Urc	5.84515	4.32819	1.35048	0.383198
882	Thaumarchaeota	Sed - Wat	4.45886	2.25633	1.97616	0.182519
883	Thaumarchaeota	Den - NdG	-1.54404	1.04556	-1.47676	0.343686
884	Thaumarchaeota	Den - NdX	-3.72845	0.996815	-3.74037	0.00282437	**
885	Thaumarchaeota	Den - Plt	3.29138	2.79343	1.17826	0.453876
886	Thaumarchaeota	Den - Sft	4.3412	4.61138	0.941411	0.57329
887	Thaumarchaeota	Den - Spo	-2.18675	0.988739	-2.21166	0.129269
888	Thaumarchaeota	Den - Urc	4.56435	4.37239	1.0439	0.518929
889	Thaumarchaeota	Den - Wat	3.17805	2.34001	1.35814	0.383198
890	Thaumarchaeota	NdG - NdX	-2.18441	0.479972	-4.55111	0.000218622	***
891	Thaumarchaeota	NdG - Plt	4.83543	2.6533	1.82242	0.221403
892	Thaumarchaeota	NdG - Sft	5.88525	4.52786	1.29978	0.400555
893	Thaumarchaeota	NdG - Spo	-0.642709	0.462967	-1.38824	0.375521
894	Thaumarchaeota	NdG - Urc	6.10839	4.28422	1.42579	0.359169
895	Thaumarchaeota	NdG - Wat	4.7221	2.1708	2.17528	0.134721
896	Thaumarchaeota	NdX - Plt	7.01983	2.63447	2.66461	0.0501004
897	Thaumarchaeota	NdX - Sft	8.06966	4.51686	1.78656	0.224491
898	Thaumarchaeota	NdX - Spo	1.5417	0.338786	4.55065	0.000218622	***
899	Thaumarchaeota	NdX - Urc	8.2928	4.27259	1.94093	0.19025
900	Thaumarchaeota	NdX - Wat	6.9065	2.14774	3.2157	0.0148018	*
901	Thaumarchaeota	Plt - Sft	1.04982	5.21648	0.201251	0.98549
902	Thaumarchaeota	Plt - Spo	-5.47814	2.63142	-2.08181	0.154532
903	Thaumarchaeota	Plt - Urc	1.27297	5.00646	0.254265	0.98549
904	Thaumarchaeota	Plt - Wat	-0.113329	3.37971	-0.0335321	0.98549
905	Thaumarchaeota	Sft - Spo	-6.52796	4.51508	-1.44581	0.354972
906	Thaumarchaeota	Sft - Urc	0.223144	6.20695	0.0359506	0.98549
907	Thaumarchaeota	Sft - Wat	-1.16315	4.98839	-0.233172	0.98549
908	Thaumarchaeota	Spo - Urc	6.7511	4.27071	1.58079	0.304919
909	Thaumarchaeota	Spo - Wat	5.36481	2.14401	2.50223	0.0669011
910	Thaumarchaeota	Urc - Wat	-1.38629	4.76833	-0.290729	0.98549
911	Nitrospirae	Alg - Cht	-0.0549589	1.26796	-0.0433442	0.976154
912	Nitrospirae	Alg - Cor	-3.15365	0.608867	-5.17953	2.89178e-06	***
913	Nitrospirae	Alg - HlG	-0.37982	0.663066	-0.572824	0.652855
914	Nitrospirae	Alg - HlX	-3.09369	0.553546	-5.58886	6.93304e-07	***
915	Nitrospirae	Alg - Sed	-2.41638	0.6214	-3.88861	0.000448358	***
916	Nitrospirae	Alg - Den	-3.02584	0.582477	-5.19478	2.89178e-06	***
917	Nitrospirae	Alg - NdG	-3.23578	0.528068	-6.12758	7.77437e-08	***
918	Nitrospirae	Alg - NdX	-1.98899	0.563388	-3.53041	0.00145218	**
919	Nitrospirae	Alg - Plt	1.1978	1.15671	1.03552	0.398289
920	Nitrospirae	Alg - Sft	3.03608	2.2437	1.35316	0.254229
921	Nitrospirae	Alg - Spo	-2.68376	0.514058	-5.22073	2.89178e-06	***
922	Nitrospirae	Alg - Urc	0.656537	1.18838	0.552466	0.660466
923	Nitrospirae	Alg - Wat	1.17979	1.00189	1.17756	0.324577
924	Nitrospirae	Cht - Cor	-3.09869	1.21851	-2.54302	0.0217408	*
925	Nitrospirae	Cht - HlG	-0.324861	1.24647	-0.260624	0.840567
926	Nitrospirae	Cht - HlX	-3.03873	1.19183	-2.54964	0.0217408	*
927	Nitrospirae	Cht - Sed	-2.36143	1.22482	-1.92798	0.0891093
928	Nitrospirae	Cht - Den	-2.97088	1.20554	-2.46436	0.0260216	*
929	Nitrospirae	Cht - NdG	-3.18082	1.18021	-2.69513	0.0158451	*
930	Nitrospirae	Cht - NdX	-1.93403	1.19643	-1.6165	0.172226
931	Nitrospirae	Cht - Plt	1.25276	1.56589	0.800031	0.521028
932	Nitrospirae	Cht - Sft	3.09104	2.47956	1.24661	0.293049
933	Nitrospirae	Cht - Spo	-2.6288	1.17401	-2.23917	0.0431734	*
934	Nitrospirae	Cht - Urc	0.711496	1.58943	0.447643	0.726236
935	Nitrospirae	Cht - Wat	1.23474	1.45528	0.84846	0.49387
936	Nitrospirae	Cor - HlG	2.77383	0.562744	4.92911	6.83385e-06	***
937	Nitrospirae	Cor - HlX	0.0599536	0.428297	0.139981	0.908645
938	Nitrospirae	Cor - Sed	0.737262	0.512994	1.43717	0.224768
939	Nitrospirae	Cor - Den	0.127807	0.465085	0.274803	0.838771
940	Nitrospirae	Cor - NdG	-0.0821308	0.394817	-0.208022	0.873612
941	Nitrospirae	Cor - NdX	1.16465	0.440943	2.64128	0.0178952	*
942	Nitrospirae	Cor - Plt	4.35145	1.10227	3.9477	0.000398906	***
943	Nitrospirae	Cor - Sft	6.18973	2.21613	2.79304	0.0128421	*
944	Nitrospirae	Cor - Spo	0.469886	0.375873	1.25012	0.293049
945	Nitrospirae	Cor - Urc	3.81018	1.13546	3.35564	0.0024847	**
946	Nitrospirae	Cor - Wat	4.33343	0.938518	4.61731	2.7212e-05	***
947	Nitrospirae	HlG - HlX	-2.71387	0.50237	-5.40214	1.49807e-06	***
948	Nitrospirae	HlG - Sed	-2.03656	0.576281	-3.53398	0.00145218	**
949	Nitrospirae	HlG - Den	-2.64602	0.53408	-4.95435	6.60411e-06	***
950	Nitrospirae	HlG - NdG	-2.85596	0.474149	-6.02333	7.77437e-08	***
951	Nitrospirae	HlG - NdX	-1.60917	0.513194	-3.1356	0.00487704	**
952	Nitrospirae	HlG - Plt	1.57762	1.13311	1.39229	0.240466
953	Nitrospirae	HlG - Sft	3.4159	2.23162	1.53068	0.197452
954	Nitrospirae	HlG - Spo	-2.30394	0.458495	-5.025	5.72644e-06	***
955	Nitrospirae	HlG - Urc	1.03636	1.16542	0.889257	0.472524
956	Nitrospirae	HlG - Wat	1.55961	0.974553	1.60033	0.174857
957	Nitrospirae	HlX - Sed	0.677308	0.445934	1.51885	0.198657
958	Nitrospirae	HlX - Den	0.0678532	0.38987	0.174041	0.891214
959	Nitrospirae	HlX - NdG	-0.142084	0.302613	-0.469525	0.717545
960	Nitrospirae	HlX - NdX	1.1047	0.360728	3.06242	0.00587635	**
961	Nitrospirae	HlX - Plt	4.2915	1.07271	4.00062	0.00033818	***
962	Nitrospirae	HlX - Sft	6.12978	2.20157	2.78428	0.0128471	*
963	Nitrospirae	HlX - Spo	0.409933	0.277443	1.47754	0.211623
964	Nitrospirae	HlX - Urc	3.75023	1.10678	3.38842	0.00228464	**
965	Nitrospirae	HlX - Wat	4.27348	0.90361	4.72934	1.70815e-05	***
966	Nitrospirae	Sed - Den	-0.609455	0.481377	-1.26607	0.29218
967	Nitrospirae	Sed - NdG	-0.819392	0.413883	-1.97977	0.0804335
968	Nitrospirae	Sed - NdX	0.427392	0.458094	0.93298	0.449656
969	Nitrospirae	Sed - Plt	3.61419	1.10925	3.25824	0.00329085	**
970	Nitrospirae	Sed - Sft	5.45247	2.2196	2.45651	0.0260547	*
971	Nitrospirae	Sed - Spo	-0.267375	0.395853	-0.67544	0.590195
972	Nitrospirae	Sed - Urc	3.07292	1.14223	2.69029	0.0158451	*
973	Nitrospirae	Sed - Wat	3.59617	0.946697	3.79865	0.000601789	***
974	Nitrospirae	Den - NdG	-0.209938	0.352762	-0.595126	0.643719
975	Nitrospirae	Den - NdX	1.03685	0.403721	2.56822	0.0211412	*
976	Nitrospirae	Den - Plt	4.22364	1.08792	3.88231	0.000448358	***
977	Nitrospirae	Den - Sft	6.06192	2.20902	2.74417	0.014155	*
978	Nitrospirae	Den - Spo	0.34208	0.331423	1.03216	0.398289
979	Nitrospirae	Den - Urc	3.68238	1.12153	3.28336	0.00311155	**
980	Nitrospirae	Den - Wat	4.20563	0.921617	4.56331	3.27292e-05	***
981	Nitrospirae	NdG - NdX	1.24678	0.320261	3.89303	0.000448358	***
982	Nitrospirae	NdG - Plt	4.43358	1.05978	4.18347	0.000163282	***
983	Nitrospirae	NdG - Sft	6.27186	2.1953	2.85695	0.0108122	*
984	Nitrospirae	NdG - Spo	0.552017	0.222299	2.48322	0.0252094	*
985	Nitrospirae	NdG - Urc	3.89231	1.09426	3.55703	0.00142212	**
986	Nitrospirae	NdG - Wat	4.41556	0.88823	4.97119	6.60411e-06	***
987	Nitrospirae	NdX - Plt	3.1868	1.07782	2.95671	0.00808451	**
988	Nitrospirae	NdX - Sft	5.02508	2.20406	2.27991	0.0395724	*
989	Nitrospirae	NdX - Spo	-0.694767	0.296593	-2.3425	0.034179	*
990	Nitrospirae	NdX - Urc	2.64553	1.11173	2.37964	0.0315395	*
991	Nitrospirae	NdX - Wat	3.16878	0.909672	3.48343	0.00166845	**
992	Nitrospirae	Plt - Sft	1.83828	2.42456	0.758192	0.536823
993	Nitrospirae	Plt - Spo	-3.88156	1.05287	-3.68664	0.000899075	***
994	Nitrospirae	Plt - Urc	-0.541267	1.50217	-0.360322	0.77849
995	Nitrospirae	Plt - Wat	-0.0180185	1.35944	-0.0132543	0.989425
996	Nitrospirae	Sft - Spo	-5.71984	2.19197	-2.60945	0.0191921	*
997	Nitrospirae	Sft - Urc	-2.37955	2.43982	-0.975295	0.428238
998	Nitrospirae	Sft - Wat	-1.8563	2.35463	-0.788361	0.522323
999	Nitrospirae	Spo - Urc	3.3403	1.08757	3.07135	0.00587622	**
1000	Nitrospirae	Spo - Wat	3.86355	0.879974	4.39052	6.86004e-05	***
1001	Nitrospirae	Urc - Wat	0.523248	1.38648	0.377392	0.773919
1002	Gemmatimonadetes	Alg - Cht	-0.861	1.07799	-0.798709	0.51501
1003	Gemmatimonadetes	Alg - Cor	-2.38059	0.656733	-3.6249	0.00526109	**
1004	Gemmatimonadetes	Alg - HlG	-0.70954	0.642174	-1.1049	0.401595
1005	Gemmatimonadetes	Alg - HlX	-1.9385	0.595592	-3.25474	0.00860002	**
1006	Gemmatimonadetes	Alg - Sed	-2.23729	0.633377	-3.53233	0.00535497	**
1007	Gemmatimonadetes	Alg - Den	-1.76134	0.65029	-2.70855	0.0239676	*
1008	Gemmatimonadetes	Alg - NdG	-1.68486	0.563848	-2.98814	0.0150247	*
1009	Gemmatimonadetes	Alg - NdX	-1.83975	0.569626	-3.22975	0.00860002	**
1010	Gemmatimonadetes	Alg - Plt	1.48294	1.2299	1.20574	0.351532
1011	Gemmatimonadetes	Alg - Sft	3.63137	2.59366	1.4001	0.272132
1012	Gemmatimonadetes	Alg - Spo	-2.23523	0.519581	-4.30198	0.00154044	**
1013	Gemmatimonadetes	Alg - Urc	1.18037	1.33038	0.887242	0.506132
1014	Gemmatimonadetes	Alg - Wat	1.52724	1.07382	1.42224	0.266914
1015	Gemmatimonadetes	Cht - Cor	-1.51959	1.04748	-1.45071	0.262044
1016	Gemmatimonadetes	Cht - HlG	0.151459	1.03841	0.145856	0.903901
1017	Gemmatimonadetes	Cht - HlX	-1.0775	1.01027	-1.06654	0.410198
1018	Gemmatimonadetes	Cht - Sed	-1.37629	1.033	-1.33233	0.296971
1019	Gemmatimonadetes	Cht - Den	-0.900343	1.04345	-0.86285	0.506132
1020	Gemmatimonadetes	Cht - NdG	-0.823858	0.991888	-0.830596	0.506132
1021	Gemmatimonadetes	Cht - NdX	-0.978749	0.995184	-0.983486	0.448614
1022	Gemmatimonadetes	Cht - Plt	2.34394	1.476	1.58804	0.208515
1023	Gemmatimonadetes	Cht - Sft	4.49237	2.71901	1.65221	0.186723
1024	Gemmatimonadetes	Cht - Spo	-1.37423	0.96741	-1.42052	0.266914
1025	Gemmatimonadetes	Cht - Urc	2.04137	1.56071	1.30797	0.304743
1026	Gemmatimonadetes	Cht - Wat	2.38824	1.34871	1.77076	0.151536
1027	Gemmatimonadetes	Cor - HlG	1.67105	0.589527	2.83456	0.0208792	*
1028	Gemmatimonadetes	Cor - HlX	0.442097	0.53841	0.821116	0.506132
1029	Gemmatimonadetes	Cor - Sed	0.143298	0.579932	0.247095	0.88195
1030	Gemmatimonadetes	Cor - Den	0.619249	0.598358	1.03491	0.420992
1031	Gemmatimonadetes	Cor - NdG	0.695734	0.503071	1.38297	0.275767
1032	Gemmatimonadetes	Cor - NdX	0.540843	0.509538	1.06144	0.410198
1033	Gemmatimonadetes	Cor - Plt	3.86353	1.20325	3.21093	0.00860002	**
1034	Gemmatimonadetes	Cor - Sft	6.01197	2.58113	2.3292	0.0582651
1035	Gemmatimonadetes	Cor - Spo	0.145364	0.452902	0.320962	0.830363
1036	Gemmatimonadetes	Cor - Urc	3.56096	1.30578	2.72707	0.0239676	*
1037	Gemmatimonadetes	Cor - Wat	3.90783	1.04319	3.74603	0.00526109	**
1038	Gemmatimonadetes	HlG - HlX	-1.22895	0.520552	-2.36087	0.0553041
1039	Gemmatimonadetes	HlG - Sed	-1.52775	0.563392	-2.71171	0.0239676	*
1040	Gemmatimonadetes	HlG - Den	-1.0518	0.582341	-1.80616	0.143361
1041	Gemmatimonadetes	HlG - NdG	-0.975318	0.48391	-2.01549	0.0950149
1042	Gemmatimonadetes	HlG - NdX	-1.13021	0.49063	-2.30359	0.0590029
1043	Gemmatimonadetes	HlG - Plt	2.19248	1.19536	1.83416	0.141009
1044	Gemmatimonadetes	HlG - Sft	4.34092	2.57747	1.68418	0.178412
1045	Gemmatimonadetes	HlG - Spo	-1.52569	0.431519	-3.53562	0.00535497	**
1046	Gemmatimonadetes	HlG - Urc	1.88991	1.29852	1.45543	0.262044
1047	Gemmatimonadetes	HlG - Wat	2.23678	1.03409	2.16304	0.0731303
1048	Gemmatimonadetes	HlX - Sed	-0.298799	0.50966	-0.586271	0.642406
1049	Gemmatimonadetes	HlX - Den	0.177152	0.530532	0.333914	0.82961
1050	Gemmatimonadetes	HlX - NdG	0.253637	0.420134	0.603706	0.637045
1051	Gemmatimonadetes	HlX - NdX	0.098746	0.427856	0.230792	0.88195
1052	Gemmatimonadetes	HlX - Plt	3.42144	1.171	2.92182	0.0175932	*
1053	Gemmatimonadetes	HlX - Sft	5.56987	2.56626	2.17043	0.0731303
1054	Gemmatimonadetes	HlX - Spo	-0.296733	0.358541	-0.827612	0.506132
1055	Gemmatimonadetes	HlX - Urc	3.11886	1.27613	2.44401	0.0472066	*
1056	Gemmatimonadetes	HlX - Wat	3.46574	1.00583	3.44566	0.00647992	**
1057	Gemmatimonadetes	Sed - Den	0.475951	0.572626	0.831173	0.506132
1058	Gemmatimonadetes	Sed - NdG	0.552436	0.472174	1.16998	0.367045
1059	Gemmatimonadetes	Sed - NdX	0.397545	0.479059	0.829846	0.506132
1060	Gemmatimonadetes	Sed - Plt	3.72023	1.19066	3.12452	0.0101293	*
1061	Gemmatimonadetes	Sed - Sft	5.86867	2.57529	2.27884	0.0601723
1062	Gemmatimonadetes	Sed - Spo	0.00206602	0.418316	0.00493891	0.996059
1063	Gemmatimonadetes	Sed - Urc	3.41766	1.29419	2.64077	0.0278792	*
1064	Gemmatimonadetes	Sed - Wat	3.76453	1.02865	3.65968	0.00526109	**
1065	Gemmatimonadetes	Den - NdG	0.0764852	0.49463	0.154631	0.903901
1066	Gemmatimonadetes	Den - NdX	-0.0784061	0.501206	-0.156435	0.903901
1067	Gemmatimonadetes	Den - Plt	3.24428	1.19974	2.70415	0.0239676	*
1068	Gemmatimonadetes	Den - Sft	5.39272	2.5795	2.09061	0.0831816
1069	Gemmatimonadetes	Den - Spo	-0.473885	0.443507	-1.06849	0.410198
1070	Gemmatimonadetes	Den - Urc	2.94171	1.30255	2.25842	0.0604634
1071	Gemmatimonadetes	Den - Wat	3.28858	1.03915	3.16469	0.00941852	**
1072	Gemmatimonadetes	NdG - NdX	-0.154891	0.382434	-0.405014	0.779719
1073	Gemmatimonadetes	NdG - Plt	3.1678	1.15517	2.74227	0.0239676	*
1074	Gemmatimonadetes	NdG - Sft	5.31623	2.55907	2.0774	0.0838183
1075	Gemmatimonadetes	NdG - Spo	-0.55037	0.302898	-1.81702	0.143148
1076	Gemmatimonadetes	NdG - Urc	2.86523	1.26162	2.27106	0.0601723
1077	Gemmatimonadetes	NdG - Wat	3.2121	0.987361	3.25322	0.00860002	**
1078	Gemmatimonadetes	NdX - Plt	3.32269	1.15801	2.86932	0.0197016	*
1079	Gemmatimonadetes	NdX - Sft	5.47112	2.56035	2.13686	0.0760881
1080	Gemmatimonadetes	NdX - Spo	-0.395479	0.313521	-1.26141	0.325029
1081	Gemmatimonadetes	NdX - Urc	3.02012	1.26422	2.38892	0.0530241
1082	Gemmatimonadetes	NdX - Wat	3.36699	0.990671	3.3987	0.00684605	**
1083	Gemmatimonadetes	Plt - Sft	2.14843	2.78273	0.77206	0.520093
1084	Gemmatimonadetes	Plt - Spo	-3.71817	1.13423	-3.27816	0.00860002	**
1085	Gemmatimonadetes	Plt - Urc	-0.302571	1.66926	-0.181261	0.903901
1086	Gemmatimonadetes	Plt - Wat	0.0443003	1.47296	0.0300757	0.986851
1087	Gemmatimonadetes	Sft - Spo	-5.8666	2.54969	-2.30091	0.0590029
1088	Gemmatimonadetes	Sft - Urc	-2.45101	2.82858	-0.866515	0.506132
1089	Gemmatimonadetes	Sft - Wat	-2.10413	2.71736	-0.774331	0.520093
1090	Gemmatimonadetes	Spo - Urc	3.4156	1.24247	2.74903	0.0239676	*
1091	Gemmatimonadetes	Spo - Wat	3.76247	0.962767	3.90797	0.00423485	**
1092	Gemmatimonadetes	Urc - Wat	0.346871	1.55784	0.222661	0.88195
1093	Euryarchaeota	Alg - Cht	27.3026	1560.17	0.0174997	0.997826
1094	Euryarchaeota	Alg - Cor	0.336472	1.79802	0.187135	0.997826
1095	Euryarchaeota	Alg - HlG	1.09861	1.4832	0.740704	0.852192
1096	Euryarchaeota	Alg - HlX	0.76214	1.48971	0.511602	0.997826
1097	Euryarchaeota	Alg - Sed	-3.47266	1.05467	-3.29264	0.00371871	**
1098	Euryarchaeota	Alg - Den	-3.72328	1.02719	-3.62472	0.00138545	**
1099	Euryarchaeota	Alg - NdG	-0.325422	1.13946	-0.285594	0.997826
1100	Euryarchaeota	Alg - NdX	-1.19942	1.09025	-1.10013	0.601957
1101	Euryarchaeota	Alg - Plt	1.25276	2.15095	0.582422	0.997826
1102	Euryarchaeota	Alg - Sft	27.3026	1351.15	0.020207	0.997826
1103	Euryarchaeota	Alg - Spo	-4.56468	0.926061	-4.92913	6.83293e-06	***
1104	Euryarchaeota	Alg - Urc	1.60944	2.67952	0.600644	0.9975
1105	Euryarchaeota	Alg - Wat	-7.27386	0.933793	-7.78958	1.52958e-13	***
1106	Euryarchaeota	Cht - Cor	-26.9661	1560.17	-0.0172841	0.997826
1107	Euryarchaeota	Cht - HlG	-26.204	1560.17	-0.0167956	0.997826
1108	Euryarchaeota	Cht - HlX	-26.5404	1560.17	-0.0170112	0.997826
1109	Euryarchaeota	Cht - Sed	-30.7752	1560.17	-0.0197256	0.997826
1110	Euryarchaeota	Cht - Den	-31.0259	1560.17	-0.0198862	0.997826
1111	Euryarchaeota	Cht - NdG	-27.628	1560.17	-0.0177083	0.997826
1112	Euryarchaeota	Cht - NdX	-28.502	1560.17	-0.0182685	0.997826
1113	Euryarchaeota	Cht - Plt	-26.0498	1560.17	-0.0166968	0.997826
1114	Euryarchaeota	Cht - Sft	4.25615e-12	2063.91	2.06218e-15	1
1115	Euryarchaeota	Cht - Spo	-31.8673	1560.17	-0.0204255	0.997826
1116	Euryarchaeota	Cht - Urc	-25.6931	1560.17	-0.0164681	0.997826
1117	Euryarchaeota	Cht - Wat	-34.5764	1560.17	-0.022162	0.997826
1118	Euryarchaeota	Cor - HlG	0.76214	1.93998	0.392859	0.997826
1119	Euryarchaeota	Cor - HlX	0.425668	1.94497	0.218856	0.997826
1120	Euryarchaeota	Cor - Sed	-3.80913	1.63585	-2.32854	0.0548303
1121	Euryarchaeota	Cor - Den	-4.05975	1.61826	-2.50871	0.0380233	*
1122	Euryarchaeota	Cor - NdG	-0.661895	1.69175	-0.391248	0.997826
1123	Euryarchaeota	Cor - NdX	-1.53589	1.65901	-0.925787	0.716992
1124	Euryarchaeota	Cor - Plt	0.916291	2.48802	0.368281	0.997826
1125	Euryarchaeota	Cor - Sft	26.9661	1351.15	0.0199579	0.997826
1126	Euryarchaeota	Cor - Spo	-4.90115	1.55604	-3.14977	0.00571902	**
1127	Euryarchaeota	Cor - Urc	1.27297	2.95694	0.430501	0.997826
1128	Euryarchaeota	Cor - Wat	-7.61033	1.56065	-4.87638	8.19369e-06	***
1129	Euryarchaeota	HlG - HlX	-0.336472	1.65829	-0.202904	0.997826
1130	Euryarchaeota	HlG - Sed	-4.57127	1.28179	-3.56631	0.00164733	**
1131	Euryarchaeota	HlG - Den	-4.82189	1.25928	-3.82909	0.000688487	***
1132	Euryarchaeota	HlG - NdG	-1.42403	1.35242	-1.05295	0.618719
1133	Euryarchaeota	HlG - NdX	-2.29803	1.31123	-1.75258	0.195956
1134	Euryarchaeota	HlG - Plt	0.154151	2.27096	0.067879	0.997826
1135	Euryarchaeota	HlG - Sft	26.204	1351.15	0.0193939	0.997826
1136	Euryarchaeota	HlG - Spo	-5.66329	1.17824	-4.80656	1.07485e-05	***
1137	Euryarchaeota	HlG - Urc	0.510826	2.77678	0.183964	0.997826
1138	Euryarchaeota	HlG - Wat	-8.37247	1.18433	-7.06938	2.8325e-11	***
1139	Euryarchaeota	HlX - Sed	-4.2348	1.28933	-3.2845	0.00371871	**
1140	Euryarchaeota	HlX - Den	-4.48542	1.26695	-3.54034	0.00173164	**
1141	Euryarchaeota	HlX - NdG	-1.08756	1.35956	-0.799938	0.838282
1142	Euryarchaeota	HlX - NdX	-1.96156	1.31859	-1.48761	0.319323
1143	Euryarchaeota	HlX - Plt	0.490623	2.27522	0.215637	0.997826
1144	Euryarchaeota	HlX - Sft	26.5404	1351.15	0.0196429	0.997826
1145	Euryarchaeota	HlX - Spo	-5.32682	1.18643	-4.48978	4.63431e-05	***
1146	Euryarchaeota	HlX - Urc	0.847298	2.78026	0.304755	0.997826
1147	Euryarchaeota	HlX - Wat	-8.036	1.19248	-6.73891	1.81523e-10	***
1148	Euryarchaeota	Sed - Den	-0.250625	0.705857	-0.355064	0.997826
1149	Euryarchaeota	Sed - NdG	3.14723	0.861094	3.65493	0.00130058	**
1150	Euryarchaeota	Sed - NdX	2.27324	0.794838	2.86	0.0137682	*
1151	Euryarchaeota	Sed - Plt	4.72542	2.01735	2.34239	0.0544888
1152	Euryarchaeota	Sed - Sft	30.7752	1351.15	0.0227771	0.997826
1153	Euryarchaeota	Sed - Spo	-1.09202	0.548365	-1.99141	0.120732
1154	Euryarchaeota	Sed - Urc	5.08209	2.57351	1.97477	0.122076
1155	Euryarchaeota	Sed - Wat	-3.8012	0.561324	-6.77184	1.65298e-10	***
1156	Euryarchaeota	Den - NdG	3.39786	0.827207	4.10763	0.000227355	***
1157	Euryarchaeota	Den - NdX	2.52386	0.757995	3.32966	0.00344032	**
1158	Euryarchaeota	Den - Plt	4.97604	2.00312	2.48414	0.039392	*
1159	Euryarchaeota	Den - Sft	31.0259	1351.15	0.0229626	0.997826
1160	Euryarchaeota	Den - Spo	-0.841398	0.49345	-1.70513	0.211144
1161	Euryarchaeota	Den - Urc	5.33272	2.56237	2.08117	0.100149
1162	Euryarchaeota	Den - Wat	-3.55057	0.507813	-6.9919	4.11311e-11	***
1163	Euryarchaeota	NdG - NdX	-0.873995	0.904326	-0.96646	0.690388
1164	Euryarchaeota	NdG - Plt	1.57819	2.06295	0.765015	0.852192
1165	Euryarchaeota	NdG - Sft	27.628	1351.15	0.0204478	0.997826
1166	Euryarchaeota	NdG - Spo	-4.23926	0.697669	-6.07631	1.24342e-08	***
1167	Euryarchaeota	NdG - Urc	1.93486	2.6094	0.741496	0.852192
1168	Euryarchaeota	NdG - Wat	-6.94843	0.7079	-9.81556	4.39095e-21	***
1169	Euryarchaeota	NdX - Plt	2.45218	2.03618	1.2043	0.519775
1170	Euryarchaeota	NdX - Sft	28.502	1351.15	0.0210947	0.997826
1171	Euryarchaeota	NdX - Spo	-3.36526	0.614025	-5.48066	3.85611e-07	***
1172	Euryarchaeota	NdX - Urc	2.80885	2.58829	1.08522	0.601957
1173	Euryarchaeota	NdX - Wat	-6.07444	0.625626	-9.70938	8.34165e-21	***
1174	Euryarchaeota	Plt - Sft	26.0498	1351.15	0.0192798	0.997826
1175	Euryarchaeota	Plt - Spo	-5.81744	1.9532	-2.97842	0.0097652	**
1176	Euryarchaeota	Plt - Urc	0.356675	3.1839	0.112025	0.997826
1177	Euryarchaeota	Plt - Wat	-8.52662	1.95687	-4.35727	7.98964e-05	***
1178	Euryarchaeota	Sft - Spo	-31.8673	1351.15	-0.0235853	0.997826
1179	Euryarchaeota	Sft - Urc	-25.6931	1351.15	-0.0190158	0.997826
1180	Euryarchaeota	Sft - Wat	-34.5764	1351.15	-0.0255904	0.997826
1181	Euryarchaeota	Spo - Urc	6.17412	2.52353	2.44662	0.0423305	*
1182	Euryarchaeota	Spo - Wat	-2.70918	0.24565	-11.0286	2.53154e-26	***
1183	Euryarchaeota	Urc - Wat	-8.88329	2.52638	-3.51622	0.00181065	**
1184	Verrucomicrobia	Alg - Cht	0.168445	0.722361	0.233187	0.885023
1185	Verrucomicrobia	Alg - Cor	0.979126	0.601183	1.62867	0.162206
1186	Verrucomicrobia	Alg - HlG	-0.431313	0.358151	-1.20428	0.31503
1187	Verrucomicrobia	Alg - HlX	-0.0557233	0.391286	-0.142411	0.916986
1188	Verrucomicrobia	Alg - Sed	0.000734058	0.458749	0.00160013	0.998723
1189	Verrucomicrobia	Alg - Den	1.37709	0.565083	2.43697	0.032873	*
1190	Verrucomicrobia	Alg - NdG	3.01411	0.536432	5.61881	2.52565e-07	***
1191	Verrucomicrobia	Alg - NdX	1.47592	0.436516	3.38114	0.00298592	**
1192	Verrucomicrobia	Alg - Plt	2.87251	0.903646	3.1788	0.00538309	**
1193	Verrucomicrobia	Alg - Sft	4.215	1.6185	2.60426	0.0226447	*
1194	Verrucomicrobia	Alg - Spo	1.50758	0.338517	4.45349	5.91389e-05	***
1195	Verrucomicrobia	Alg - Urc	-0.96858	0.474765	-2.04013	0.0800366
1196	Verrucomicrobia	Alg - Wat	-0.34224	0.420916	-0.813085	0.518787
1197	Verrucomicrobia	Cht - Cor	0.81068	0.858815	0.943952	0.448752
1198	Verrucomicrobia	Cht - HlG	-0.599758	0.710222	-0.844466	0.503545
1199	Verrucomicrobia	Cht - HlX	-0.224169	0.727494	-0.308138	0.851555
1200	Verrucomicrobia	Cht - Sed	-0.167711	0.765894	-0.218975	0.885023
1201	Verrucomicrobia	Cht - Den	1.20865	0.833944	1.44931	0.209371
1202	Verrucomicrobia	Cht - NdG	2.84566	0.814802	3.49246	0.00219101	**
1203	Verrucomicrobia	Cht - NdX	1.30747	0.752788	1.73684	0.141504
1204	Verrucomicrobia	Cht - Plt	2.70406	1.09212	2.47598	0.0302279	*
1205	Verrucomicrobia	Cht - Sft	4.04655	1.7308	2.33796	0.0401004	*
1206	Verrucomicrobia	Cht - Spo	1.33914	0.700526	1.91162	0.103861
1207	Verrucomicrobia	Cht - Urc	-1.13703	0.775593	-1.46601	0.206044
1208	Verrucomicrobia	Cht - Wat	-0.510686	0.74385	-0.686544	0.574432
1209	Verrucomicrobia	Cor - HlG	-1.41044	0.586542	-2.40467	0.0342565	*
1210	Verrucomicrobia	Cor - HlX	-1.03485	0.607342	-1.7039	0.148083
1211	Verrucomicrobia	Cor - Sed	-0.978392	0.652848	-1.49865	0.196624
1212	Verrucomicrobia	Cor - Den	0.397965	0.73149	0.544047	0.66704
1213	Verrucomicrobia	Cor - NdG	2.03498	0.70959	2.86783	0.0113971	*
1214	Verrucomicrobia	Cor - NdX	0.496794	0.637421	0.779382	0.535861
1215	Verrucomicrobia	Cor - Plt	1.89338	1.01604	1.86349	0.111328
1216	Verrucomicrobia	Cor - Sft	3.23587	1.68383	1.92173	0.103588
1217	Verrucomicrobia	Cor - Spo	0.528458	0.574763	0.919436	0.458675
1218	Verrucomicrobia	Cor - Urc	-1.94771	0.664199	-2.93241	0.0105541	*
1219	Verrucomicrobia	Cor - Wat	-1.32137	0.626841	-2.10798	0.0693043
1220	Verrucomicrobia	HlG - HlX	0.37559	0.368395	1.01953	0.412112
1221	Verrucomicrobia	HlG - Sed	0.432047	0.439388	0.983293	0.429234
1222	Verrucomicrobia	HlG - Den	1.8084	0.549481	3.29111	0.00394831	**
1223	Verrucomicrobia	HlG - NdG	3.44542	0.519971	6.62618	2.29328e-09	***
1224	Verrucomicrobia	HlG - NdX	1.90723	0.416121	4.58336	3.78529e-05	***
1225	Verrucomicrobia	HlG - Plt	3.30382	0.893972	3.69566	0.00117397	**
1226	Verrucomicrobia	HlG - Sft	4.64631	1.61312	2.88033	0.0112971	*
1227	Verrucomicrobia	HlG - Spo	1.9389	0.311776	6.21888	1.51887e-08	***
1228	Verrucomicrobia	HlG - Urc	-0.537268	0.456083	-1.178	0.324334
1229	Verrucomicrobia	HlG - Wat	0.0890725	0.399726	0.222834	0.885023
1230	Verrucomicrobia	HlX - Sed	0.0564573	0.466791	0.120948	0.924041
1231	Verrucomicrobia	HlX - Den	1.43281	0.571631	2.50654	0.0284481	*
1232	Verrucomicrobia	HlX - NdG	3.06983	0.543325	5.65008	2.52565e-07	***
1233	Verrucomicrobia	HlX - NdX	1.53164	0.44496	3.44221	0.00250028	**
1234	Verrucomicrobia	HlX - Plt	2.92823	0.907755	3.2258	0.00476321	**
1235	Verrucomicrobia	HlX - Sft	4.27072	1.6208	2.63495	0.021271	*
1236	Verrucomicrobia	HlX - Spo	1.56331	0.349337	4.47506	5.7928e-05	***
1237	Verrucomicrobia	HlX - Urc	-0.912857	0.482539	-1.89178	0.106507
1238	Verrucomicrobia	HlX - Wat	-0.286517	0.429666	-0.666836	0.581567
1239	Verrucomicrobia	Sed - Den	1.37636	0.619765	2.22077	0.0533186
1240	Verrucomicrobia	Sed - NdG	3.01337	0.593758	5.07509	4.40569e-06	***
1241	Verrucomicrobia	Sed - NdX	1.47519	0.505307	2.91938	0.0106386	*
1242	Verrucomicrobia	Sed - Plt	2.87177	0.93881	3.05895	0.00748608	**
1243	Verrucomicrobia	Sed - Sft	4.21427	1.63839	2.5722	0.0242002	*
1244	Verrucomicrobia	Sed - Spo	1.50685	0.423536	3.55778	0.00189077	**
1245	Verrucomicrobia	Sed - Urc	-0.969314	0.538693	-1.79938	0.125927
1246	Verrucomicrobia	Sed - Wat	-0.342974	0.491894	-0.697253	0.573943
1247	Verrucomicrobia	Den - NdG	1.63702	0.679276	2.40994	0.0342565	*
1248	Verrucomicrobia	Den - NdX	0.0988292	0.603493	0.163762	0.916986
1249	Verrucomicrobia	Den - Plt	1.49542	0.995105	1.50277	0.196624
1250	Verrucomicrobia	Den - Sft	2.83791	1.67129	1.69804	0.148083
1251	Verrucomicrobia	Den - Spo	0.130493	0.53689	0.243054	0.885023
1252	Verrucomicrobia	Den - Urc	-2.34567	0.631711	-3.7132	0.00116396	**
1253	Verrucomicrobia	Den - Wat	-1.71933	0.592307	-2.90277	0.0108577	*
1254	Verrucomicrobia	NdG - NdX	-1.53819	0.576753	-2.66698	0.0198994	*
1255	Verrucomicrobia	NdG - Plt	-0.141601	0.979119	-0.14462	0.916986
1256	Verrucomicrobia	NdG - Sft	1.20089	1.66182	0.722637	0.562647
1257	Verrucomicrobia	NdG - Spo	-1.50652	0.506647	-2.97352	0.00956824	**
1258	Verrucomicrobia	NdG - Urc	-3.98269	0.606217	-6.56974	2.29328e-09	***
1259	Verrucomicrobia	NdG - Wat	-3.35635	0.565038	-5.94004	6.48256e-08	***
1260	Verrucomicrobia	NdX - Plt	1.39659	0.928149	1.5047	0.196624
1261	Verrucomicrobia	NdX - Sft	2.73908	1.63231	1.67804	0.149015
1262	Verrucomicrobia	NdX - Spo	0.0316639	0.399347	0.079289	0.947212
1263	Verrucomicrobia	NdX - Urc	-2.4445	0.51989	-4.70196	2.3449e-05	***
1264	Verrucomicrobia	NdX - Wat	-1.81816	0.471227	-3.85835	0.000692528	***
1265	Verrucomicrobia	Plt - Sft	1.34249	1.81396	0.740089	0.557219
1266	Verrucomicrobia	Plt - Spo	-1.36492	0.886289	-1.54004	0.19056
1267	Verrucomicrobia	Plt - Urc	-3.84109	0.946739	-4.05718	0.000322853	***
1268	Verrucomicrobia	Plt - Wat	-3.21475	0.920915	-3.49082	0.00219101	**
1269	Verrucomicrobia	Sft - Spo	-2.70742	1.60887	-1.6828	0.149015
1270	Verrucomicrobia	Sft - Urc	-5.18358	1.64295	-3.15505	0.00561652	**
1271	Verrucomicrobia	Sft - Wat	-4.55724	1.6282	-2.79894	0.0137226	*
1272	Verrucomicrobia	Spo - Urc	-2.47616	0.440833	-5.61702	2.52565e-07	***
1273	Verrucomicrobia	Spo - Wat	-1.84982	0.382233	-4.83952	1.31602e-05	***
1274	Verrucomicrobia	Urc - Wat	0.62634	0.506863	1.23572	0.303188
1275	Tectomicrobia	Alg - Cht	-0.310566	3.39132	-0.0915767	0.987912
1276	Tectomicrobia	Alg - Cor	-2.38312	1.84805	-1.28953	0.957278
1277	Tectomicrobia	Alg - HlG	0.490794	2.08278	0.235644	0.987912
1278	Tectomicrobia	Alg - HlX	-1.15346	1.79352	-0.643127	0.987912
1279	Tectomicrobia	Alg - Sed	-1.88345	1.84747	-1.01947	0.966417
1280	Tectomicrobia	Alg - Den	-1.97537	1.79161	-1.10257	0.957278
1281	Tectomicrobia	Alg - NdG	-1.12347	1.64263	-0.683944	0.987912
1282	Tectomicrobia	Alg - NdX	-2.54103	1.54652	-1.64306	0.875393
1283	Tectomicrobia	Alg - Plt	1.02224	3.1501	0.32451	0.987912
1284	Tectomicrobia	Alg - Sft	26.4584	1678.92	0.0157591	0.987912
1285	Tectomicrobia	Alg - Spo	-3.87994	1.42887	-2.7154	0.200794
1286	Tectomicrobia	Alg - Urc	0.685767	3.37359	0.203275	0.987912
1287	Tectomicrobia	Alg - Wat	0.893406	2.68111	0.333223	0.987912
1288	Tectomicrobia	Cht - Cor	-2.07255	3.31444	-0.62531	0.987912
1289	Tectomicrobia	Cht - HlG	0.801361	3.45082	0.232223	0.987912
1290	Tectomicrobia	Cht - HlX	-0.842893	3.28434	-0.25664	0.987912
1291	Tectomicrobia	Cht - Sed	-1.57288	3.31411	-0.474601	0.987912
1292	Tectomicrobia	Cht - Den	-1.6648	3.2833	-0.507051	0.987912
1293	Tectomicrobia	Cht - NdG	-0.812901	3.20444	-0.25368	0.987912
1294	Tectomicrobia	Cht - NdX	-2.23047	3.15625	-0.706682	0.987912
1295	Tectomicrobia	Cht - Plt	1.33281	4.1825	0.318662	0.987912
1296	Tectomicrobia	Cht - Sft	26.7689	1678.93	0.0159441	0.987912
1297	Tectomicrobia	Cht - Spo	-3.56938	3.1003	-1.1513	0.957278
1298	Tectomicrobia	Cht - Urc	0.996333	4.35331	0.228868	0.987912
1299	Tectomicrobia	Cht - Wat	1.20397	3.84168	0.313397	0.987912
1300	Tectomicrobia	Cor - HlG	2.87391	1.95509	1.46996	0.957278
1301	Tectomicrobia	Cor - HlX	1.22966	1.64351	0.748191	0.987912
1302	Tectomicrobia	Cor - Sed	0.499669	1.70222	0.293539	0.987912
1303	Tectomicrobia	Cor - Den	0.40775	1.64142	0.248413	0.987912
1304	Tectomicrobia	Cor - NdG	1.25965	1.47738	0.852625	0.987912
1305	Tectomicrobia	Cor - NdX	-0.157916	1.36973	-0.11529	0.987912
1306	Tectomicrobia	Cor - Plt	3.40536	3.06718	1.11026	0.957278
1307	Tectomicrobia	Cor - Sft	28.8415	1678.92	0.0171786	0.987912
1308	Tectomicrobia	Cor - Spo	-1.49683	1.23534	-1.21167	0.957278
1309	Tectomicrobia	Cor - Urc	3.06888	3.29629	0.931011	0.987912
1310	Tectomicrobia	Cor - Wat	3.27652	2.58316	1.26841	0.957278
1311	Tectomicrobia	HlG - HlX	-1.64425	1.90363	-0.863748	0.987912
1312	Tectomicrobia	HlG - Sed	-2.37424	1.95454	-1.21473	0.957278
1313	Tectomicrobia	HlG - Den	-2.46616	1.90183	-1.29673	0.957278
1314	Tectomicrobia	HlG - NdG	-1.61426	1.76219	-0.916053	0.987912
1315	Tectomicrobia	HlG - NdX	-3.03183	1.67297	-1.81224	0.875393
1316	Tectomicrobia	HlG - Plt	0.531445	3.21407	0.16535	0.987912
1317	Tectomicrobia	HlG - Sft	25.9676	1678.92	0.0154668	0.987912
1318	Tectomicrobia	HlG - Spo	-4.37074	1.56485	-2.79308	0.200794
1319	Tectomicrobia	HlG - Urc	0.194973	3.4334	0.0567871	0.987912
1320	Tectomicrobia	HlG - Wat	0.402612	2.75598	0.146087	0.987912
1321	Tectomicrobia	HlX - Sed	-0.729988	1.64285	-0.444341	0.987912
1322	Tectomicrobia	HlX - Den	-0.821907	1.57977	-0.52027	0.987912
1323	Tectomicrobia	HlX - NdG	0.0299919	1.40856	0.0212926	0.987912
1324	Tectomicrobia	HlX - NdX	-1.38757	1.2952	-1.07132	0.957278
1325	Tectomicrobia	HlX - Plt	2.1757	3.03463	0.716957	0.987912
1326	Tectomicrobia	HlX - Sft	27.6118	1678.92	0.0164461	0.987912
1327	Tectomicrobia	HlX - Spo	-2.72649	1.15216	-2.36641	0.408628
1328	Tectomicrobia	HlX - Urc	1.83923	3.26603	0.563138	0.987912
1329	Tectomicrobia	HlX - Wat	2.04687	2.54443	0.804448	0.987912
1330	Tectomicrobia	Sed - Den	-0.0919195	1.64077	-0.0560222	0.987912
1331	Tectomicrobia	Sed - NdG	0.75998	1.47665	0.514664	0.987912
1332	Tectomicrobia	Sed - NdX	-0.657585	1.36894	-0.48036	0.987912
1333	Tectomicrobia	Sed - Plt	2.90569	3.06683	0.947457	0.987912
1334	Tectomicrobia	Sed - Sft	28.3418	1678.92	0.0168809	0.987912
1335	Tectomicrobia	Sed - Spo	-1.9965	1.23447	-1.61729	0.875393
1336	Tectomicrobia	Sed - Urc	2.56921	3.29597	0.779502	0.987912
1337	Tectomicrobia	Sed - Wat	2.77685	2.58275	1.07515	0.957278
1338	Tectomicrobia	Den - NdG	0.851899	1.40613	0.605847	0.987912
1339	Tectomicrobia	Den - NdX	-0.565666	1.29256	-0.437633	0.987912
1340	Tectomicrobia	Den - Plt	2.99761	3.0335	0.988167	0.979981
1341	Tectomicrobia	Den - Sft	28.4337	1678.92	0.0169357	0.987912
1342	Tectomicrobia	Den - Spo	-1.90458	1.14919	-1.65733	0.875393
1343	Tectomicrobia	Den - Urc	2.66113	3.26498	0.815053	0.987912
1344	Tectomicrobia	Den - Wat	2.86877	2.54309	1.12807	0.957278
1345	Tectomicrobia	NdG - NdX	-1.41756	1.07661	-1.3167	0.957278
1346	Tectomicrobia	NdG - Plt	2.14571	2.94796	0.72786	0.987912
1347	Tectomicrobia	NdG - Sft	27.5818	1678.92	0.0164283	0.987912
1348	Tectomicrobia	NdG - Spo	-2.75648	0.899447	-3.06464	0.198321
1349	Tectomicrobia	NdG - Urc	1.80923	3.18567	0.567929	0.987912
1350	Tectomicrobia	NdG - Wat	2.01687	2.44042	0.826444	0.987912
1351	Tectomicrobia	NdX - Plt	3.56327	2.89551	1.23062	0.957278
1352	Tectomicrobia	NdX - Sft	28.9994	1678.92	0.0172726	0.987912
1353	Tectomicrobia	NdX - Spo	-1.33891	0.70888	-1.88877	0.875393
1354	Tectomicrobia	NdX - Urc	3.2268	3.13719	1.02856	0.966417
1355	Tectomicrobia	NdX - Wat	3.43444	2.3768	1.44498	0.957278
1356	Tectomicrobia	Plt - Sft	25.4361	1678.92	0.0151502	0.987912
1357	Tectomicrobia	Plt - Spo	-4.90218	2.83442	-1.72952	0.875393
1358	Tectomicrobia	Plt - Urc	-0.336472	4.16814	-0.0807248	0.987912
1359	Tectomicrobia	Plt - Wat	-0.128833	3.63051	-0.0354862	0.987912
1360	Tectomicrobia	Sft - Spo	-30.3383	1678.92	-0.0180701	0.987912
1361	Tectomicrobia	Sft - Urc	-25.7726	1678.93	-0.0153506	0.987912
1362	Tectomicrobia	Sft - Wat	-25.5649	1678.92	-0.015227	0.987912
1363	Tectomicrobia	Spo - Urc	4.56571	3.08089	1.48194	0.957278
1364	Tectomicrobia	Spo - Wat	4.77335	2.30198	2.07359	0.693742
1365	Tectomicrobia	Urc - Wat	0.207639	3.82604	0.0542701	0.987912
1366	SBR1093	Alg - Cht	-0.322331	1.39753	-0.230644	0.978137
1367	SBR1093	Alg - Cor	-2.03593	0.793545	-2.56561	0.0468628	*
1368	SBR1093	Alg - HlG	-0.498788	0.763049	-0.653677	0.765772
1369	SBR1093	Alg - HlX	-1.46555	0.719772	-2.03613	0.12252
1370	SBR1093	Alg - Sed	-1.9069	0.761292	-2.50482	0.0484723	*
1371	SBR1093	Alg - Den	-2.78998	0.69044	-4.04088	0.000807635	***
1372	SBR1093	Alg - NdG	-2.80926	0.62388	-4.50289	0.000346007	***
1373	SBR1093	Alg - NdX	-2.63397	0.636271	-4.1397	0.000632937	***
1374	SBR1093	Alg - Plt	1.07151	1.31424	0.815308	0.650431
1375	SBR1093	Alg - Sft	27.8261	976.291	0.0285018	0.978137
1376	SBR1093	Alg - Spo	-2.68214	0.599225	-4.47603	0.000346007	***
1377	SBR1093	Alg - Urc	0.188494	1.26034	0.149559	0.978137
1378	SBR1093	Alg - Wat	-0.162903	0.927886	-0.175564	0.978137
1379	SBR1093	Cht - Cor	-1.71359	1.38275	-1.23926	0.399746
1380	SBR1093	Cht - HlG	-0.176456	1.36548	-0.129227	0.978137
1381	SBR1093	Cht - HlX	-1.14322	1.34177	-0.852018	0.640581
1382	SBR1093	Cht - Sed	-1.58457	1.3645	-1.16128	0.434834
1383	SBR1093	Cht - Den	-2.46765	1.32627	-1.8606	0.158748
1384	SBR1093	Cht - NdG	-2.48693	1.29287	-1.92357	0.141462
1385	SBR1093	Cht - NdX	-2.31163	1.29889	-1.77969	0.175294
1386	SBR1093	Cht - Plt	1.39384	1.7348	0.803462	0.650431
1387	SBR1093	Cht - Sft	28.1484	976.291	0.028832	0.978137
1388	SBR1093	Cht - Spo	-2.35981	1.28115	-1.84194	0.161054
1389	SBR1093	Cht - Urc	0.510826	1.69433	0.301492	0.978137
1390	SBR1093	Cht - Wat	0.159428	1.46399	0.1089	0.978137
1391	SBR1093	Cor - HlG	1.53714	0.735637	2.08953	0.115036
1392	SBR1093	Cor - HlX	0.570378	0.690645	0.825862	0.650431
1393	SBR1093	Cor - Sed	0.129025	0.733815	0.175828	0.978137
1394	SBR1093	Cor - Den	-0.754059	0.66002	-1.14248	0.434834
1395	SBR1093	Cor - NdG	-0.773334	0.590038	-1.31065	0.367825
1396	SBR1093	Cor - NdX	-0.59804	0.603125	-0.99157	0.541631
1397	SBR1093	Cor - Plt	3.10744	1.29852	2.39307	0.0608181
1398	SBR1093	Cor - Sft	29.862	976.291	0.0305872	0.978137
1399	SBR1093	Cor - Spo	-0.646218	0.563905	-1.14597	0.434834
1400	SBR1093	Cor - Urc	2.22442	1.24393	1.78821	0.175294
1401	SBR1093	Cor - Wat	1.87302	0.905479	2.06854	0.117053
1402	SBR1093	HlG - HlX	-0.96676	0.655378	-1.47512	0.289919
1403	SBR1093	HlG - Sed	-1.40811	0.700723	-2.00951	0.122664
1404	SBR1093	HlG - Den	-2.2912	0.623021	-3.67756	0.00267854	**
1405	SBR1093	HlG - NdG	-2.31047	0.548338	-4.21359	0.000613042	***
1406	SBR1093	HlG - NdX	-2.13518	0.562395	-3.79658	0.00190719	**
1407	SBR1093	HlG - Plt	1.5703	1.28011	1.22669	0.400288
1408	SBR1093	HlG - Sft	28.3249	976.29	0.0290127	0.978137
1409	SBR1093	HlG - Spo	-2.18336	0.520114	-4.19784	0.000613042	***
1410	SBR1093	HlG - Urc	0.687282	1.2247	0.561182	0.843472
1411	SBR1093	HlG - Wat	0.335884	0.878875	0.382175	0.968366
1412	SBR1093	HlX - Sed	-0.441353	0.653331	-0.675543	0.757319
1413	SBR1093	HlX - Den	-1.32444	0.569196	-2.32686	0.064912
1414	SBR1093	HlX - NdG	-1.34371	0.486316	-2.76305	0.0306535	*
1415	SBR1093	HlX - NdX	-1.16842	0.502113	-2.327	0.064912
1416	SBR1093	HlX - Plt	2.53706	1.25479	2.02189	0.122664
1417	SBR1093	HlX - Sft	29.2916	976.29	0.030003	0.978137
1418	SBR1093	HlX - Spo	-1.2166	0.454254	-2.67823	0.0374177	*
1419	SBR1093	HlX - Urc	1.65404	1.19822	1.38042	0.331276
1420	SBR1093	HlX - Wat	1.30264	0.841575	1.54786	0.263586
1421	SBR1093	Sed - Den	-0.883084	0.620868	-1.42234	0.3133
1422	SBR1093	Sed - NdG	-0.902359	0.54589	-1.65301	0.218244
1423	SBR1093	Sed - NdX	-0.727065	0.560009	-1.29831	0.368135
1424	SBR1093	Sed - Plt	2.97841	1.27906	2.32859	0.064912
1425	SBR1093	Sed - Sft	29.733	976.29	0.0304551	0.978137
1426	SBR1093	Sed - Spo	-0.775243	0.517533	-1.49796	0.283886
1427	SBR1093	Sed - Urc	2.0954	1.22361	1.71247	0.197493
1428	SBR1093	Sed - Wat	1.744	0.87735	1.9878	0.125349
1429	SBR1093	Den - NdG	-0.0192755	0.441744	-0.043635	0.978137
1430	SBR1093	Den - NdX	0.156018	0.459078	0.339852	0.978137
1431	SBR1093	Den - Plt	3.86149	1.2382	3.11864	0.0110225	*
1432	SBR1093	Den - Sft	30.6161	976.29	0.0313596	0.978137
1433	SBR1093	Den - Spo	0.10784	0.40618	0.265499	0.978137
1434	SBR1093	Den - Urc	2.97848	1.18083	2.52236	0.0482181	*
1435	SBR1093	Den - Wat	2.62708	0.81663	3.21698	0.0095052	**
1436	SBR1093	NdG - NdX	0.175294	0.3511	0.499271	0.878134
1437	SBR1093	NdG - Plt	3.88077	1.20236	3.22764	0.0095052	**
1438	SBR1093	NdG - Sft	30.6353	976.29	0.0313793	0.978137
1439	SBR1093	NdG - Spo	0.127116	0.27839	0.45661	0.907132
1440	SBR1093	NdG - Urc	2.99775	1.14319	2.62227	0.0418339	*
1441	SBR1093	NdG - Wat	2.64636	0.761185	3.47663	0.00513409	**
1442	SBR1093	NdX - Plt	3.70548	1.20883	3.06534	0.012366	*
1443	SBR1093	NdX - Sft	30.46	976.29	0.0311998	0.978137
1444	SBR1093	NdX - Spo	-0.0481782	0.305148	-0.157884	0.978137
1445	SBR1093	NdX - Urc	2.82246	1.15	2.45432	0.0535203
1446	SBR1093	NdX - Wat	2.47106	0.771374	3.20346	0.0095052	**
1447	SBR1093	Plt - Sft	26.7546	976.291	0.0274043	0.978137
1448	SBR1093	Plt - Spo	-3.75365	1.18975	-3.155	0.0104325	*
1449	SBR1093	Plt - Urc	-0.883016	1.62631	-0.542957	0.848119
1450	SBR1093	Plt - Wat	-1.23441	1.3847	-0.891464	0.616616
1451	SBR1093	Sft - Spo	-30.5082	976.29	-0.0312491	0.978137
1452	SBR1093	Sft - Urc	-27.6376	976.291	-0.0283088	0.978137
1453	SBR1093	Sft - Wat	-27.989	976.291	-0.0286687	0.978137
1454	SBR1093	Spo - Urc	2.87064	1.12992	2.54056	0.0479591	*
1455	SBR1093	Spo - Wat	2.51924	0.741112	3.39927	0.00614851	**
1456	SBR1093	Urc - Wat	-0.351398	1.33365	-0.263485	0.978137
1457	PAUC34f	Alg - Cht	0.187212	2.21341	0.0845805	0.993545
1458	PAUC34f	Alg - Cor	-3.02593	1.02036	-2.96556	0.0190134	*
1459	PAUC34f	Alg - HlG	0.369533	1.20371	0.306994	0.991856
1460	PAUC34f	Alg - HlX	-0.616284	1.11498	-0.55273	0.851949
1461	PAUC34f	Alg - Sed	-1.83507	1.09095	-1.68209	0.210364
1462	PAUC34f	Alg - Den	-3.3093	0.948015	-3.49076	0.00492715	**
1463	PAUC34f	Alg - NdG	-2.58297	0.894543	-2.88748	0.020788	*
1464	PAUC34f	Alg - NdX	-3.88376	0.868034	-4.4742	0.000348983	***
1465	PAUC34f	Alg - Plt	1.43997	2.01558	0.714423	0.745204
1466	PAUC34f	Alg - Sft	27.1829	1182.18	0.0229939	0.993545
1467	PAUC34f	Alg - Spo	-3.45683	0.843092	-4.10018	0.000805165	***
1468	PAUC34f	Alg - Urc	0.880359	2.06394	0.426543	0.937597
1469	PAUC34f	Alg - Wat	0.880359	1.57133	0.560264	0.851949
1470	PAUC34f	Cht - Cor	-3.21315	2.14096	-1.50079	0.28233
1471	PAUC34f	Cht - HlG	0.182322	2.23417	0.0816059	0.993545
1472	PAUC34f	Cht - HlX	-0.803495	2.18764	-0.367288	0.968952
1473	PAUC34f	Cht - Sed	-2.02228	2.17549	-0.929577	0.583377
1474	PAUC34f	Cht - Den	-3.49651	2.10744	-1.65912	0.210364
1475	PAUC34f	Cht - NdG	-2.77018	2.08394	-1.3293	0.37158
1476	PAUC34f	Cht - NdX	-4.07097	2.0727	-1.96409	0.132537
1477	PAUC34f	Cht - Plt	1.25276	2.75774	0.454271	0.923698
1478	PAUC34f	Cht - Sft	26.9957	1182.18	0.0228355	0.993545
1479	PAUC34f	Cht - Spo	-3.64404	2.06238	-1.76691	0.184976
1480	PAUC34f	Cht - Urc	0.693147	2.79328	0.248148	0.991856
1481	PAUC34f	Cht - Wat	0.693147	2.45187	0.282701	0.991856
1482	PAUC34f	Cor - HlG	3.39547	1.06464	3.18931	0.0117978	*
1483	PAUC34f	Cor - HlX	2.40965	0.963177	2.50177	0.0463212	*
1484	PAUC34f	Cor - Sed	1.19086	0.935247	1.27331	0.384678
1485	PAUC34f	Cor - Den	-0.283362	0.763713	-0.371033	0.968952
1486	PAUC34f	Cor - NdG	0.442963	0.696227	0.636234	0.79568
1487	PAUC34f	Cor - NdX	-0.857822	0.661823	-1.29615	0.377405
1488	PAUC34f	Cor - Plt	4.46591	1.93574	2.30709	0.0709464
1489	PAUC34f	Cor - Sft	30.2089	1182.18	0.0255535	0.993545
1490	PAUC34f	Cor - Spo	-0.430895	0.628752	-0.685317	0.760612
1491	PAUC34f	Cor - Urc	3.90629	1.98604	1.96687	0.132537
1492	PAUC34f	Cor - Wat	3.90629	1.46752	2.66184	0.0349677	*
1493	PAUC34f	HlG - HlX	-0.985817	1.15564	-0.853047	0.639654
1494	PAUC34f	HlG - Sed	-2.2046	1.13247	-1.94673	0.134076
1495	PAUC34f	HlG - Den	-3.67883	0.995517	-3.69539	0.00309019	**
1496	PAUC34f	HlG - NdG	-2.9525	0.944738	-3.12521	0.0134739	*
1497	PAUC34f	HlG - NdX	-4.25329	0.919677	-4.62476	0.000341275	***
1498	PAUC34f	HlG - Plt	1.07044	2.03835	0.525151	0.865913
1499	PAUC34f	HlG - Sft	26.8134	1182.18	0.0226813	0.993545
1500	PAUC34f	HlG - Spo	-3.82636	0.896173	-4.26967	0.000593821	***
1501	PAUC34f	HlG - Urc	0.510826	2.08619	0.244861	0.991856
1502	PAUC34f	HlG - Wat	0.510826	1.60044	0.319179	0.991856
1503	PAUC34f	HlX - Sed	-1.21879	1.03766	-1.17455	0.437116
1504	PAUC34f	HlX - Den	-2.69301	0.886177	-3.03891	0.0166206	*
1505	PAUC34f	HlX - NdG	-1.96669	0.828725	-2.37315	0.0617301
1506	PAUC34f	HlX - NdX	-3.26747	0.800039	-4.08414	0.000805165	***
1507	PAUC34f	HlX - Plt	2.05626	1.98724	1.03473	0.526391
1508	PAUC34f	HlX - Sft	27.7992	1182.18	0.0235152	0.993545
1509	PAUC34f	HlX - Spo	-2.84054	0.772905	-3.67515	0.00309019	**
1510	PAUC34f	HlX - Urc	1.49664	2.03628	0.734989	0.738131
1511	PAUC34f	HlX - Wat	1.49664	1.53481	0.975129	0.565739
1512	PAUC34f	Sed - Den	-1.47422	0.855738	-1.72275	0.198178
1513	PAUC34f	Sed - NdG	-0.747899	0.796091	-0.939464	0.583377
1514	PAUC34f	Sed - NdX	-2.04868	0.766184	-2.67388	0.0349677	*
1515	PAUC34f	Sed - Plt	3.27505	1.97385	1.65921	0.210364
1516	PAUC34f	Sed - Sft	29.018	1182.18	0.0245462	0.993545
1517	PAUC34f	Sed - Spo	-1.62176	0.737807	-2.19808	0.0847622
1518	PAUC34f	Sed - Urc	2.71543	2.02322	1.34214	0.371346
1519	PAUC34f	Sed - Wat	2.71543	1.51744	1.78948	0.180863
1520	PAUC34f	Den - NdG	0.726326	0.585091	1.24139	0.398287
1521	PAUC34f	Den - NdX	-0.57446	0.543699	-1.05658	0.518709
1522	PAUC34f	Den - Plt	4.74927	1.8986	2.50146	0.0463212	*
1523	PAUC34f	Den - Sft	30.4922	1182.18	0.0257932	0.993545
1524	PAUC34f	Den - Spo	-0.147532	0.502921	-0.293351	0.991856
1525	PAUC34f	Den - Urc	4.18965	1.94987	2.14869	0.0900801
1526	PAUC34f	Den - Wat	4.18965	1.41817	2.95427	0.0190134	*
1527	PAUC34f	NdG - NdX	-1.30079	0.443941	-2.93009	0.019273	*
1528	PAUC34f	NdG - Plt	4.02294	1.87247	2.14847	0.0900801
1529	PAUC34f	NdG - Sft	29.7659	1182.18	0.0251788	0.993545
1530	PAUC34f	NdG - Spo	-0.873858	0.392942	-2.22388	0.0820768
1531	PAUC34f	NdG - Urc	3.46333	1.92443	1.79966	0.180863
1532	PAUC34f	NdG - Wat	3.46333	1.383	2.50422	0.0463212	*
1533	PAUC34f	NdX - Plt	5.32373	1.85995	2.86229	0.021263	*
1534	PAUC34f	NdX - Sft	31.0667	1182.18	0.0262792	0.993545
1535	PAUC34f	NdX - Spo	0.426928	0.328148	1.30102	0.377405
1536	PAUC34f	NdX - Urc	4.76411	1.91226	2.49136	0.0463212	*
1537	PAUC34f	NdX - Wat	4.76411	1.366	3.48764	0.00492715	**
1538	PAUC34f	Plt - Sft	25.743	1182.18	0.0217758	0.993545
1539	PAUC34f	Plt - Spo	-4.8968	1.84844	-2.64915	0.0349677	*
1540	PAUC34f	Plt - Urc	-0.559616	2.63928	-0.212034	0.993545
1541	PAUC34f	Plt - Wat	-0.559616	2.27487	-0.245999	0.991856
1542	PAUC34f	Sft - Spo	-30.6398	1182.18	-0.025918	0.993545
1543	PAUC34f	Sft - Urc	-26.3026	1182.18	-0.0222492	0.993545
1544	PAUC34f	Sft - Wat	-26.3026	1182.18	-0.0222492	0.993545
1545	PAUC34f	Spo - Urc	4.33719	1.90106	2.28145	0.0731956
1546	PAUC34f	Spo - Wat	4.33719	1.35029	3.21205	0.0117978	*
1547	PAUC34f	Urc - Wat	7.77156e-16	2.31783	3.35295e-16	1
1548	Poribacteria	Alg - Cht	0.211309	2.64657	0.0798425	1
1549	Poribacteria	Alg - Cor	-2.51093	1.27432	-1.9704	0.143229
1550	Poribacteria	Alg - HlG	0.211309	1.40256	0.150659	1
1551	Poribacteria	Alg - HlX	-0.744202	1.30747	-0.569191	0.863327
1552	Poribacteria	Alg - Sed	-1.82557	1.29901	-1.40536	0.330734
1553	Poribacteria	Alg - Den	-3.90529	1.09145	-3.57807	0.00286347	**
1554	Poribacteria	Alg - NdG	-2.06596	1.08771	-1.89937	0.163561
1555	Poribacteria	Alg - NdX	-5.06692	1.00927	-5.02041	1.56407e-05	***
1556	Poribacteria	Alg - Plt	1.75175	2.56046	0.684155	0.80255
1557	Poribacteria	Alg - Sft	26.1084	1074.94	0.0242882	1
1558	Poribacteria	Alg - Spo	-3.87427	0.998533	-3.87996	0.00142648	**
1559	Poribacteria	Alg - Urc	0.31667	2.18694	0.144801	1
1560	Poribacteria	Alg - Wat	0.31667	1.69447	0.186885	1
1561	Poribacteria	Cht - Cor	-2.72223	2.59013	-1.051	0.544619
1562	Poribacteria	Cht - HlG	3.08087e-15	2.65557	1.16015e-15	1
1563	Poribacteria	Cht - HlX	-0.955511	2.6066	-0.366574	0.984367
1564	Poribacteria	Cht - Sed	-2.03688	2.60236	-0.782705	0.731034
1565	Poribacteria	Cht - Den	-4.1166	2.50522	-1.64321	0.24802
1566	Poribacteria	Cht - NdG	-2.27727	2.50359	-0.9096	0.635309
1567	Poribacteria	Cht - NdX	-5.27823	2.47052	-2.13648	0.113014
1568	Poribacteria	Cht - Plt	1.54045	3.41187	0.451496	0.912285
1569	Poribacteria	Cht - Sft	25.8971	1074.95	0.0240916	1
1570	Poribacteria	Cht - Spo	-4.08558	2.46616	-1.65666	0.24802
1571	Poribacteria	Cht - Urc	0.105361	3.14127	0.0335408	1
1572	Poribacteria	Cht - Wat	0.105361	2.82065	0.0373532	1
1573	Poribacteria	Cor - HlG	2.72223	1.2929	2.10553	0.113014
1574	Poribacteria	Cor - HlX	1.76672	1.18907	1.4858	0.304764
1575	Poribacteria	Cor - Sed	0.685353	1.17976	0.580925	0.863327
1576	Poribacteria	Cor - Den	-1.39436	0.946396	-1.47334	0.304764
1577	Poribacteria	Cor - NdG	0.444968	0.942079	0.472325	0.910104
1578	Poribacteria	Cor - NdX	-2.556	0.850307	-3.00597	0.0152486	*
1579	Poribacteria	Cor - Plt	4.26268	2.50207	1.70366	0.23672
1580	Poribacteria	Cor - Sft	28.6194	1074.94	0.0266241	1
1581	Poribacteria	Cor - Spo	-1.36334	0.83754	-1.62779	0.24802
1582	Poribacteria	Cor - Urc	2.8276	2.11828	1.33486	0.359892
1583	Poribacteria	Cor - Wat	2.8276	1.60487	1.76188	0.215338
1584	Poribacteria	HlG - HlX	-0.955511	1.32559	-0.720822	0.779322
1585	Poribacteria	HlG - Sed	-2.03688	1.31724	-1.54633	0.277609
1586	Poribacteria	HlG - Den	-4.1166	1.11308	-3.69838	0.00219395	**
1587	Poribacteria	HlG - NdG	-2.27727	1.10941	-2.05268	0.121649
1588	Poribacteria	HlG - NdX	-5.27823	1.03262	-5.11148	1.45435e-05	***
1589	Poribacteria	HlG - Plt	1.54045	2.56976	0.599451	0.861161
1590	Poribacteria	HlG - Sft	25.8971	1074.94	0.0240916	1
1591	Poribacteria	HlG - Spo	-4.08558	1.02213	-3.9971	0.00116702	**
1592	Poribacteria	HlG - Urc	0.105361	2.19781	0.0479388	1
1593	Poribacteria	HlG - Wat	0.105361	1.70848	0.0616691	1
1594	Poribacteria	HlX - Sed	-1.08137	1.21549	-0.889655	0.641552
1595	Poribacteria	HlX - Den	-3.16108	0.990585	-3.19113	0.00921168	**
1596	Poribacteria	HlX - NdG	-1.32176	0.986461	-1.3399	0.359892
1597	Poribacteria	HlX - NdX	-4.32272	0.89923	-4.80713	3.48322e-05	***
1598	Poribacteria	HlX - Plt	2.49596	2.51912	0.990805	0.574158
1599	Poribacteria	HlX - Sft	26.8526	1074.94	0.0249805	1
1600	Poribacteria	HlX - Spo	-3.13006	0.887167	-3.52816	0.00292923	**
1601	Poribacteria	HlX - Urc	1.06087	2.13838	0.496109	0.909732
1602	Poribacteria	HlX - Wat	1.06087	1.63132	0.650314	0.822975
1603	Poribacteria	Sed - Den	-2.07971	0.979389	-2.12348	0.113014
1604	Poribacteria	Sed - NdG	-0.240385	0.975218	-0.246494	1
1605	Poribacteria	Sed - NdX	-3.24135	0.886881	-3.65477	0.00234244	**
1606	Poribacteria	Sed - Plt	3.57733	2.51474	1.42254	0.327744
1607	Poribacteria	Sed - Sft	27.934	1074.94	0.0259865	1
1608	Poribacteria	Sed - Spo	-2.04869	0.874648	-2.34231	0.0758264
1609	Poribacteria	Sed - Urc	2.14224	2.13322	1.00423	0.573788
1610	Poribacteria	Sed - Wat	2.14224	1.62455	1.31867	0.362606
1611	Poribacteria	Den - NdG	1.83933	0.674449	2.72716	0.0290666	*
1612	Poribacteria	Den - NdX	-1.16164	0.538878	-2.15566	0.113014
1613	Poribacteria	Den - Plt	5.65704	2.41407	2.34336	0.0758264
1614	Poribacteria	Den - Sft	30.0137	1074.94	0.0279212	1
1615	Poribacteria	Den - Spo	0.0310191	0.518498	0.059825	1
1616	Poribacteria	Den - Urc	4.22196	2.01357	2.09675	0.113014
1617	Poribacteria	Den - Wat	4.22196	1.4639	2.88406	0.0209265	*
1618	Poribacteria	NdG - NdX	-3.00096	0.53126	-5.64877	1.47058e-06	***
1619	Poribacteria	NdG - Plt	3.81771	2.41238	1.58255	0.26489
1620	Poribacteria	NdG - Sft	28.1744	1074.94	0.0262101	1
1621	Poribacteria	NdG - Spo	-1.80831	0.510576	-3.54171	0.00292923	**
1622	Poribacteria	NdG - Urc	2.38263	2.01154	1.18448	0.447842
1623	Poribacteria	NdG - Wat	2.38263	1.46111	1.6307	0.24802
1624	Poribacteria	NdX - Plt	6.81868	2.37804	2.86735	0.0209265	*
1625	Poribacteria	NdX - Sft	31.1754	1074.94	0.0290019	1
1626	Poribacteria	NdX - Spo	1.19265	0.310154	3.84536	0.00142648	**
1627	Poribacteria	NdX - Urc	5.38359	1.97023	2.73246	0.0290666	*
1628	Poribacteria	NdX - Wat	5.38359	1.40369	3.83531	0.00142648	**
1629	Poribacteria	Plt - Sft	24.3567	1074.95	0.0226585	1
1630	Poribacteria	Plt - Spo	-5.62602	2.37351	-2.37034	0.0758264
1631	Poribacteria	Plt - Urc	-1.43508	3.06907	-0.467596	0.910104
1632	Poribacteria	Plt - Wat	-1.43508	2.74002	-0.52375	0.895757
1633	Poribacteria	Sft - Spo	-29.9827	1074.94	-0.0278924	1
1634	Poribacteria	Sft - Urc	-25.7918	1074.94	-0.0239936	1
1635	Poribacteria	Sft - Wat	-25.7918	1074.94	-0.0239936	1
1636	Poribacteria	Spo - Urc	4.19094	1.96476	2.13306	0.113014
1637	Poribacteria	Spo - Wat	4.19094	1.39599	3.00212	0.0152486	*
1638	Poribacteria	Urc - Wat	-1.27676e-15	2.39467	-5.33167e-16	1
1639	Gammaproteobacteria	Alg - Cht	-0.0649959	0.426265	-0.152477	0.963515
1640	Gammaproteobacteria	Alg - Cor	-0.00608972	0.309598	-0.0196698	0.991963
1641	Gammaproteobacteria	Alg - HlG	-0.317426	0.224931	-1.41122	0.369088
1642	Gammaproteobacteria	Alg - HlX	-0.186273	0.238632	-0.780585	0.659821
1643	Gammaproteobacteria	Alg - Sed	0.139443	0.291134	0.478966	0.785526
1644	Gammaproteobacteria	Alg - Den	0.211701	0.284541	0.74401	0.667842
1645	Gammaproteobacteria	Alg - NdG	0.0107546	0.215486	0.0499084	0.991963
1646	Gammaproteobacteria	Alg - NdX	0.3506	0.231979	1.51134	0.325154
1647	Gammaproteobacteria	Alg - Plt	-0.668213	0.277006	-2.41227	0.0961788
1648	Gammaproteobacteria	Alg - Sft	-0.692666	0.335012	-2.06758	0.16761
1649	Gammaproteobacteria	Alg - Spo	-0.00189978	0.188599	-0.0100731	0.991963
1650	Gammaproteobacteria	Alg - Urc	0.419352	0.381438	1.09939	0.484612
1651	Gammaproteobacteria	Alg - Wat	0.597277	0.303679	1.9668	0.182609
1652	Gammaproteobacteria	Cht - Cor	0.0589061	0.470658	0.125157	0.975433
1653	Gammaproteobacteria	Cht - HlG	-0.25243	0.419836	-0.601259	0.742946
1654	Gammaproteobacteria	Cht - HlX	-0.121277	0.427334	-0.283799	0.905992
1655	Gammaproteobacteria	Cht - Sed	0.204439	0.458724	0.445669	0.795748
1656	Gammaproteobacteria	Cht - Den	0.276697	0.454568	0.608704	0.742946
1657	Gammaproteobacteria	Cht - NdG	0.0757504	0.414853	0.182596	0.961534
1658	Gammaproteobacteria	Cht - NdX	0.415596	0.423654	0.98098	0.550386
1659	Gammaproteobacteria	Cht - Plt	-0.603217	0.44989	-1.34081	0.399472
1660	Gammaproteobacteria	Cht - Sft	-0.62767	0.487752	-1.28686	0.409794
1661	Gammaproteobacteria	Cht - Spo	0.0630961	0.401545	0.157133	0.963515
1662	Gammaproteobacteria	Cht - Urc	0.484347	0.520734	0.930124	0.572498
1663	Gammaproteobacteria	Cht - Wat	0.662273	0.466787	1.41879	0.369088
1664	Gammaproteobacteria	Cor - HlG	-0.311336	0.300684	-1.03543	0.525822
1665	Gammaproteobacteria	Cor - HlX	-0.180183	0.311067	-0.579243	0.742946
1666	Gammaproteobacteria	Cor - Sed	0.145533	0.352953	0.412329	0.803752
1667	Gammaproteobacteria	Cor - Den	0.217791	0.347535	0.626673	0.742946
1668	Gammaproteobacteria	Cor - NdG	0.0168443	0.293686	0.0573547	0.991963
1669	Gammaproteobacteria	Cor - NdX	0.35669	0.305992	1.16568	0.482187
1670	Gammaproteobacteria	Cor - Plt	-0.662123	0.341394	-1.93947	0.182609
1671	Gammaproteobacteria	Cor - Sft	-0.686576	0.389936	-1.76074	0.245646
1672	Gammaproteobacteria	Cor - Spo	0.00418994	0.274567	0.0152602	0.991963
1673	Gammaproteobacteria	Cor - Urc	0.425441	0.430479	0.988297	0.550386
1674	Gammaproteobacteria	Cor - Wat	0.603367	0.363371	1.66047	0.283838
1675	Gammaproteobacteria	HlG - HlX	0.131153	0.226949	0.577898	0.742946
1676	Gammaproteobacteria	HlG - Sed	0.456869	0.281636	1.6222	0.283838
1677	Gammaproteobacteria	HlG - Den	0.529127	0.274816	1.92539	0.182609
1678	Gammaproteobacteria	HlG - NdG	0.328181	0.202471	1.62088	0.283838
1679	Gammaproteobacteria	HlG - NdX	0.668026	0.219942	3.03728	0.036206	*
1680	Gammaproteobacteria	HlG - Plt	-0.350787	0.267007	-1.31378	0.399811
1681	Gammaproteobacteria	HlG - Sft	-0.37524	0.326793	-1.14825	0.484612
1682	Gammaproteobacteria	HlG - Spo	0.315526	0.17358	1.81776	0.224578
1683	Gammaproteobacteria	HlG - Urc	0.736778	0.37424	1.96873	0.182609
1684	Gammaproteobacteria	HlG - Wat	0.914703	0.294587	3.10504	0.0346265	*
1685	Gammaproteobacteria	HlX - Sed	0.325716	0.292695	1.11282	0.484612
1686	Gammaproteobacteria	HlX - Den	0.397974	0.286138	1.39084	0.37372
1687	Gammaproteobacteria	HlX - NdG	0.197027	0.217591	0.905492	0.583046
1688	Gammaproteobacteria	HlX - NdX	0.536873	0.233936	2.29496	0.120939
1689	Gammaproteobacteria	HlX - Plt	-0.48194	0.278647	-1.72957	0.253911
1690	Gammaproteobacteria	HlX - Sft	-0.506393	0.33637	-1.50546	0.325154
1691	Gammaproteobacteria	HlX - Spo	0.184373	0.191001	0.965297	0.553273
1692	Gammaproteobacteria	HlX - Urc	0.605624	0.382632	1.58279	0.295023
1693	Gammaproteobacteria	HlX - Wat	0.78355	0.305177	2.56753	0.0847351
1694	Gammaproteobacteria	Sed - Den	0.072258	0.331193	0.218175	0.952957
1695	Gammaproteobacteria	Sed - NdG	-0.128689	0.274152	-0.469406	0.785526
1696	Gammaproteobacteria	Sed - NdX	0.211157	0.287297	0.734979	0.667842
1697	Gammaproteobacteria	Sed - Plt	-0.807656	0.324742	-2.48707	0.0929848
1698	Gammaproteobacteria	Sed - Sft	-0.832109	0.375444	-2.21633	0.12773
1699	Gammaproteobacteria	Sed - Spo	-0.141343	0.253564	-0.557424	0.750409
1700	Gammaproteobacteria	Sed - Urc	0.279908	0.417397	0.670604	0.714453
1701	Gammaproteobacteria	Sed - Wat	0.457834	0.347773	1.31647	0.399811
1702	Gammaproteobacteria	Den - NdG	-0.200947	0.26714	-0.752214	0.667842
1703	Gammaproteobacteria	Den - NdX	0.138899	0.280614	0.494983	0.784385
1704	Gammaproteobacteria	Den - Plt	-0.879914	0.318845	-2.75969	0.0658111
1705	Gammaproteobacteria	Den - Sft	-0.904367	0.370355	-2.44189	0.0949689
1706	Gammaproteobacteria	Den - Spo	-0.213601	0.245966	-0.868415	0.604314
1707	Gammaproteobacteria	Den - Urc	0.20765	0.412826	0.502998	0.784385
1708	Gammaproteobacteria	Den - Wat	0.385576	0.342273	1.12651	0.484612
1709	Gammaproteobacteria	NdG - NdX	0.339846	0.210273	1.61621	0.283838
1710	Gammaproteobacteria	NdG - Plt	-0.678968	0.259101	-2.62048	0.0799037
1711	Gammaproteobacteria	NdG - Sft	-0.70342	0.320365	-2.19568	0.127922
1712	Gammaproteobacteria	NdG - Spo	-0.0126543	0.161153	-0.0785236	0.991963
1713	Gammaproteobacteria	NdG - Urc	0.408597	0.368641	1.10839	0.484612
1714	Gammaproteobacteria	NdG - Wat	0.586522	0.28744	2.0405	0.170833
1715	Gammaproteobacteria	NdX - Plt	-1.01881	0.272971	-3.73231	0.00863263	**
1716	Gammaproteobacteria	NdX - Sft	-1.04327	0.331683	-3.14537	0.0346265	*
1717	Gammaproteobacteria	NdX - Spo	-0.3525	0.182621	-1.93023	0.182609
1718	Gammaproteobacteria	NdX - Urc	0.0687514	0.378518	0.181633	0.961534
1719	Gammaproteobacteria	NdX - Wat	0.246677	0.300003	0.822248	0.633817
1720	Gammaproteobacteria	Plt - Sft	-0.0244525	0.364599	-0.0670668	0.991963
1721	Gammaproteobacteria	Plt - Spo	0.666313	0.23721	2.80896	0.0646123
1722	Gammaproteobacteria	Plt - Urc	1.08756	0.407669	2.66776	0.0772066
1723	Gammaproteobacteria	Plt - Wat	1.26549	0.336036	3.76594	0.00863263	**
1724	Gammaproteobacteria	Sft - Spo	0.690766	0.302935	2.28025	0.120939
1725	Gammaproteobacteria	Sft - Urc	1.11202	0.449105	2.47608	0.0929848
1726	Gammaproteobacteria	Sft - Wat	1.28994	0.385254	3.34829	0.0246647	*
1727	Gammaproteobacteria	Spo - Urc	0.421251	0.353598	1.19133	0.472238
1728	Gammaproteobacteria	Spo - Wat	0.599177	0.267875	2.23677	0.12773
1729	Gammaproteobacteria	Urc - Wat	0.177925	0.426243	0.417427	0.803752
1730	Alphaproteobacteria	Alg - Cht	0.0662609	0.521206	0.12713	0.940163
1731	Alphaproteobacteria	Alg - Cor	0.0236665	0.370088	0.0639483	0.94969
1732	Alphaproteobacteria	Alg - HlG	0.569272	0.298909	1.9045	0.147798
1733	Alphaproteobacteria	Alg - HlX	0.467179	0.31036	1.50528	0.275666
1734	Alphaproteobacteria	Alg - Sed	0.681062	0.380523	1.78981	0.171465
1735	Alphaproteobacteria	Alg - Den	0.109156	0.33277	0.328021	0.827046
1736	Alphaproteobacteria	Alg - NdG	0.231307	0.26209	0.882547	0.554045
1737	Alphaproteobacteria	Alg - NdX	-0.449331	0.253112	-1.77523	0.172582
1738	Alphaproteobacteria	Alg - Plt	-0.182051	0.357	-0.509947	0.750244
1739	Alphaproteobacteria	Alg - Sft	4.49603	1.2782	3.51746	0.00466883	**
1740	Alphaproteobacteria	Alg - Spo	0.401235	0.229518	1.74817	0.178527
1741	Alphaproteobacteria	Alg - Urc	2.35618	0.690727	3.41117	0.00512052	**
1742	Alphaproteobacteria	Alg - Wat	-0.157608	0.319147	-0.493841	0.753988
1743	Alphaproteobacteria	Cht - Cor	-0.0425944	0.573927	-0.0742157	0.94969
1744	Alphaproteobacteria	Cht - HlG	0.503011	0.530824	0.947604	0.512182
1745	Alphaproteobacteria	Cht - HlX	0.400918	0.537356	0.746095	0.613451
1746	Alphaproteobacteria	Cht - Sed	0.614801	0.580711	1.0587	0.470819
1747	Alphaproteobacteria	Cht - Den	0.0428947	0.550603	0.0779049	0.94969
1748	Alphaproteobacteria	Cht - NdG	0.165046	0.510998	0.322988	0.827046
1749	Alphaproteobacteria	Cht - NdX	-0.515592	0.506452	-1.01805	0.488047
1750	Alphaproteobacteria	Cht - Plt	-0.248312	0.565576	-0.439042	0.770736
1751	Alphaproteobacteria	Cht - Sft	4.42977	1.35138	3.27796	0.00679646	**
1752	Alphaproteobacteria	Cht - Spo	0.334974	0.495082	0.676604	0.644053
1753	Alphaproteobacteria	Cht - Urc	2.28992	0.818249	2.79857	0.0179655	*
1754	Alphaproteobacteria	Cht - Wat	-0.223869	0.542478	-0.412678	0.78311
1755	Alphaproteobacteria	Cor - HlG	0.545606	0.383515	1.42265	0.306312
1756	Alphaproteobacteria	Cor - HlX	0.443513	0.392505	1.12995	0.427692
1757	Alphaproteobacteria	Cor - Sed	0.657395	0.450038	1.46075	0.291367
1758	Alphaproteobacteria	Cor - Den	0.0854891	0.410454	0.208279	0.883558
1759	Alphaproteobacteria	Cor - NdG	0.20764	0.355567	0.583969	0.706818
1760	Alphaproteobacteria	Cor - NdX	-0.472998	0.349002	-1.35529	0.33239
1761	Alphaproteobacteria	Cor - Plt	-0.205717	0.430332	-0.478044	0.757478
1762	Alphaproteobacteria	Cor - Sft	4.47236	1.30059	3.43871	0.00512052	**
1763	Alphaproteobacteria	Cor - Spo	0.377569	0.332288	1.13627	0.427692
1764	Alphaproteobacteria	Cor - Urc	2.33252	0.731328	3.18943	0.00763086	**
1765	Alphaproteobacteria	Cor - Wat	-0.181274	0.399489	-0.453765	0.768179
1766	Alphaproteobacteria	HlG - HlX	-0.102093	0.326255	-0.312924	0.827046
1767	Alphaproteobacteria	HlG - Sed	0.11179	0.393594	0.284023	0.841092
1768	Alphaproteobacteria	HlG - Den	-0.460117	0.347641	-1.32354	0.34479
1769	Alphaproteobacteria	HlG - NdG	-0.337965	0.280731	-1.20388	0.392567
1770	Alphaproteobacteria	HlG - NdX	-1.0186	0.272368	-3.73981	0.00418965	**
1771	Alphaproteobacteria	HlG - Plt	-0.751323	0.370901	-2.02567	0.11802
1772	Alphaproteobacteria	HlG - Sft	3.92676	1.28215	3.06262	0.00907541	**
1773	Alphaproteobacteria	HlG - Spo	-0.168037	0.250593	-0.670557	0.644053
1774	Alphaproteobacteria	HlG - Urc	1.78691	0.698013	2.56	0.0340187	*
1775	Alphaproteobacteria	HlG - Wat	-0.72688	0.334624	-2.17223	0.0905103
1776	Alphaproteobacteria	HlX - Sed	0.213883	0.402359	0.531572	0.741741
1777	Alphaproteobacteria	HlX - Den	-0.358024	0.357535	-1.00137	0.488047
1778	Alphaproteobacteria	HlX - NdG	-0.235872	0.292893	-0.805318	0.586099
1779	Alphaproteobacteria	HlX - NdX	-0.91651	0.284887	-3.2171	0.00736499	**
1780	Alphaproteobacteria	HlX - Plt	-0.64923	0.380189	-1.70765	0.19002
1781	Alphaproteobacteria	HlX - Sft	4.02885	1.28487	3.1356	0.00780329	**
1782	Alphaproteobacteria	HlX - Spo	-0.0659441	0.264147	-0.249649	0.859531
1783	Alphaproteobacteria	HlX - Urc	1.88901	0.702993	2.68709	0.0242928	*
1784	Alphaproteobacteria	HlX - Wat	-0.624787	0.344891	-1.81155	0.169633
1785	Alphaproteobacteria	Sed - Den	-0.571906	0.419887	-1.36205	0.33239
1786	Alphaproteobacteria	Sed - NdG	-0.449755	0.366416	-1.22744	0.391935
1787	Alphaproteobacteria	Sed - NdX	-1.13039	0.360048	-3.13956	0.00780329	**
1788	Alphaproteobacteria	Sed - Plt	-0.863113	0.439338	-1.96457	0.132387
1789	Alphaproteobacteria	Sed - Sft	3.81497	1.3036	2.92649	0.0129983	*
1790	Alphaproteobacteria	Sed - Spo	-0.279827	0.343872	-0.813753	0.586099
1791	Alphaproteobacteria	Sed - Urc	1.67512	0.736664	2.27393	0.0720785
1792	Alphaproteobacteria	Sed - Wat	-0.83867	0.409175	-2.04966	0.11802
1793	Alphaproteobacteria	Den - NdG	0.122151	0.316542	0.385893	0.795768
1794	Alphaproteobacteria	Den - NdX	-0.558487	0.309149	-1.80653	0.169633
1795	Alphaproteobacteria	Den - Plt	-0.291207	0.398693	-0.730402	0.613451
1796	Alphaproteobacteria	Den - Sft	4.38687	1.29047	3.39944	0.00512052	**
1797	Alphaproteobacteria	Den - Spo	0.29208	0.290148	1.00666	0.488047
1798	Alphaproteobacteria	Den - Urc	2.24703	0.71317	3.15076	0.00780329	**
1799	Alphaproteobacteria	Den - Wat	-0.266763	0.365188	-0.730482	0.613451
1800	Alphaproteobacteria	NdG - NdX	-0.680638	0.231363	-2.94187	0.0129078	*
1801	Alphaproteobacteria	NdG - Plt	-0.413358	0.341924	-1.20892	0.392567
1802	Alphaproteobacteria	NdG - Sft	4.26472	1.27407	3.34731	0.00571196	**
1803	Alphaproteobacteria	NdG - Spo	0.169928	0.205284	0.827772	0.586099
1804	Alphaproteobacteria	NdG - Urc	2.12488	0.683057	3.11083	0.00808424	**
1805	Alphaproteobacteria	NdG - Wat	-0.388915	0.302189	-1.28699	0.360536
1806	Alphaproteobacteria	NdX - Plt	0.26728	0.335091	0.797634	0.586099
1807	Alphaproteobacteria	NdX - Sft	4.94536	1.27226	3.88708	0.00307759	**
1808	Alphaproteobacteria	NdX - Spo	0.850566	0.19369	4.39138	0.00102495	**
1809	Alphaproteobacteria	NdX - Urc	2.80552	0.679663	4.12781	0.00166639	**
1810	Alphaproteobacteria	NdX - Wat	0.291723	0.294435	0.990788	0.488047
1811	Alphaproteobacteria	Plt - Sft	4.67808	1.29693	3.60705	0.00466883	**
1812	Alphaproteobacteria	Plt - Spo	0.583286	0.317646	1.83628	0.167634
1813	Alphaproteobacteria	Plt - Urc	2.53824	0.724793	3.50202	0.00466883	**
1814	Alphaproteobacteria	Plt - Wat	0.0244431	0.387396	0.0630958	0.94969
1815	Alphaproteobacteria	Sft - Spo	-4.09479	1.26777	-3.22991	0.00736499	**
1816	Alphaproteobacteria	Sft - Urc	-2.13984	1.42537	-1.50126	0.275666
1817	Alphaproteobacteria	Sft - Wat	-4.65364	1.28702	-3.61582	0.00466883	**
1818	Alphaproteobacteria	Spo - Urc	1.95495	0.671233	2.91247	0.0130522	*
1819	Alphaproteobacteria	Spo - Wat	-0.558843	0.274418	-2.03647	0.11802
1820	Alphaproteobacteria	Urc - Wat	-2.51379	0.706916	-3.556	0.00466883	**
1821	Deltaproteobacteria	Alg - Cht	-0.142523	0.549147	-0.259535	0.882503
1822	Deltaproteobacteria	Alg - Cor	-1.3123	0.329515	-3.98252	0.000163296	***
1823	Deltaproteobacteria	Alg - HlG	-1.66535	0.260338	-6.3969	1.31179e-09	***
1824	Deltaproteobacteria	Alg - HlX	-1.54338	0.270576	-5.70405	6.26247e-08	***
1825	Deltaproteobacteria	Alg - Sed	-1.72438	0.293871	-5.8678	2.67916e-08	***
1826	Deltaproteobacteria	Alg - Den	-0.188515	0.349814	-0.538901	0.697219
1827	Deltaproteobacteria	Alg - NdG	0.445795	0.295465	1.50879	0.19279
1828	Deltaproteobacteria	Alg - NdX	0.118379	0.295688	0.400351	0.781488
1829	Deltaproteobacteria	Alg - Plt	1.59787	0.554468	2.88181	0.00799591	**
1830	Deltaproteobacteria	Alg - Sft	1.6939	0.724089	2.33935	0.0325534	*
1831	Deltaproteobacteria	Alg - Spo	-0.146921	0.245131	-0.599359	0.666039
1832	Deltaproteobacteria	Alg - Urc	-1.70296	0.343157	-4.96261	2.63714e-06	***
1833	Deltaproteobacteria	Alg - Wat	0.0851944	0.365063	0.233369	0.883431
1834	Deltaproteobacteria	Cht - Cor	-1.16978	0.560407	-2.08737	0.056844
1835	Deltaproteobacteria	Cht - HlG	-1.52283	0.522735	-2.9132	0.0073989	**
1836	Deltaproteobacteria	Cht - HlX	-1.40086	0.527908	-2.6536	0.0150983	*
1837	Deltaproteobacteria	Cht - Sed	-1.58186	0.540219	-2.92817	0.00721563	**
1838	Deltaproteobacteria	Cht - Den	-0.0459924	0.572578	-0.0803251	0.957012
1839	Deltaproteobacteria	Cht - NdG	0.588318	0.541087	1.08729	0.37344
1840	Deltaproteobacteria	Cht - NdX	0.260902	0.541209	0.482072	0.725414
1841	Deltaproteobacteria	Cht - Plt	1.74039	0.716178	2.43011	0.0259164	*
1842	Deltaproteobacteria	Cht - Sft	1.83642	0.854272	2.14969	0.0507748
1843	Deltaproteobacteria	Cht - Spo	-0.00439833	0.51533	-0.00853499	0.99319
1844	Deltaproteobacteria	Cht - Urc	-1.56043	0.568536	-2.74465	0.0119833	*
1845	Deltaproteobacteria	Cht - Wat	0.227717	0.58202	0.391254	0.781488
1846	Deltaproteobacteria	Cor - HlG	-0.353054	0.283319	-1.24614	0.302453
1847	Deltaproteobacteria	Cor - HlX	-0.23108	0.292754	-0.78933	0.551023
1848	Deltaproteobacteria	Cor - Sed	-0.41208	0.314411	-1.31064	0.274414
1849	Deltaproteobacteria	Cor - Den	1.12378	0.367238	3.0601	0.0047941	**
1850	Deltaproteobacteria	Cor - NdG	1.75809	0.315901	5.56534	1.32278e-07	***
1851	Deltaproteobacteria	Cor - NdX	1.43068	0.316109	4.5259	1.65839e-05	***
1852	Deltaproteobacteria	Cor - Plt	2.91017	0.565622	5.14507	1.05803e-06	***
1853	Deltaproteobacteria	Cor - Sft	3.00619	0.732665	4.10309	0.000103048	***
1854	Deltaproteobacteria	Cor - Spo	1.16538	0.269412	4.32563	4.07074e-05	***
1855	Deltaproteobacteria	Cor - Urc	-0.390658	0.360903	-1.08245	0.37344
1856	Deltaproteobacteria	Cor - Wat	1.39749	0.381791	3.66036	0.000587679	***
1857	Deltaproteobacteria	HlG - HlX	0.121974	0.211897	0.575628	0.676353
1858	Deltaproteobacteria	HlG - Sed	-0.059026	0.240935	-0.244987	0.883431
1859	Deltaproteobacteria	HlG - Den	1.47684	0.306691	4.81539	5.14182e-06	***
1860	Deltaproteobacteria	HlG - NdG	2.11115	0.242876	8.69228	3.23268e-16	***
1861	Deltaproteobacteria	HlG - NdX	1.78373	0.243147	7.33602	4.00469e-12	***
1862	Deltaproteobacteria	HlG - Plt	3.26322	0.528322	6.17658	4.96746e-09	***
1863	Deltaproteobacteria	HlG - Sft	3.35925	0.704268	4.76984	6.13171e-06	***
1864	Deltaproteobacteria	HlG - Spo	1.51843	0.178265	8.51785	7.39594e-16	***
1865	Deltaproteobacteria	HlG - Urc	-0.0376045	0.299076	-0.125736	0.952263
1866	Deltaproteobacteria	HlG - Wat	1.75055	0.323975	5.40333	2.83463e-07	***
1867	Deltaproteobacteria	HlX - Sed	-0.181	0.251963	-0.71836	0.589051
1868	Deltaproteobacteria	HlX - Den	1.35486	0.315428	4.29532	4.53553e-05	***
1869	Deltaproteobacteria	HlX - NdG	1.98917	0.25382	7.83696	1.40016e-13	***
1870	Deltaproteobacteria	HlX - NdX	1.66176	0.254079	6.54032	6.20679e-10	***
1871	Deltaproteobacteria	HlX - Plt	3.14125	0.533441	5.88865	2.53087e-08	***
1872	Deltaproteobacteria	HlX - Sft	3.23727	0.708117	4.57167	1.42037e-05	***
1873	Deltaproteobacteria	HlX - Spo	1.39646	0.192909	7.23895	6.85817e-12	***
1874	Deltaproteobacteria	HlX - Urc	-0.159579	0.308029	-0.518064	0.705149
1875	Deltaproteobacteria	HlX - Wat	1.62857	0.332258	4.90152	3.46149e-06	***
1876	Deltaproteobacteria	Sed - Den	1.53586	0.335625	4.57613	1.42037e-05	***
1877	Deltaproteobacteria	Sed - NdG	2.17017	0.27852	7.79179	1.50296e-13	***
1878	Deltaproteobacteria	Sed - NdX	1.84276	0.278757	6.61063	4.35299e-10	***
1879	Deltaproteobacteria	Sed - Plt	3.32225	0.545627	6.08886	7.96002e-09	***
1880	Deltaproteobacteria	Sed - Sft	3.41827	0.717341	4.7652	6.13171e-06	***
1881	Deltaproteobacteria	Sed - Spo	1.57746	0.224417	7.02913	2.70175e-11	***
1882	Deltaproteobacteria	Sed - Urc	0.0214215	0.328681	0.0651743	0.958569
1883	Deltaproteobacteria	Sed - Wat	1.80957	0.351489	5.1483	1.05803e-06	***
1884	Deltaproteobacteria	Den - NdG	0.634311	0.337021	1.88211	0.0907285
1885	Deltaproteobacteria	Den - NdX	0.306894	0.337216	0.910081	0.471614
1886	Deltaproteobacteria	Den - Plt	1.78638	0.577683	3.09232	0.00440786	**
1887	Deltaproteobacteria	Den - Sft	1.88241	0.742016	2.53689	0.0195726	*
1888	Deltaproteobacteria	Den - Spo	0.0415941	0.293892	0.141528	0.950096
1889	Deltaproteobacteria	Den - Urc	-1.51444	0.379527	-3.99034	0.00016227	***
1890	Deltaproteobacteria	Den - Wat	0.27371	0.399443	0.685229	0.606502
1891	Deltaproteobacteria	NdG - NdX	-0.327417	0.280436	-1.16753	0.335042
1892	Deltaproteobacteria	NdG - Plt	1.15207	0.546487	2.10815	0.0549427
1893	Deltaproteobacteria	NdG - Sft	1.2481	0.717996	1.73831	0.12256
1894	Deltaproteobacteria	NdG - Spo	-0.592717	0.2265	-2.61685	0.0161516	*
1895	Deltaproteobacteria	NdG - Urc	-2.14875	0.330106	-6.50928	6.87178e-10	***
1896	Deltaproteobacteria	NdG - Wat	-0.360601	0.352823	-1.02205	0.404567
1897	Deltaproteobacteria	NdX - Plt	1.47949	0.546607	2.70668	0.0131582	*
1898	Deltaproteobacteria	NdX - Sft	1.57552	0.718087	2.19405	0.0467112	*
1899	Deltaproteobacteria	NdX - Spo	-0.2653	0.22679	-1.1698	0.335042
1900	Deltaproteobacteria	NdX - Urc	-1.82134	0.330305	-5.51409	1.67909e-07	***
1901	Deltaproteobacteria	NdX - Wat	-0.0331843	0.353009	-0.0940041	0.956644
1902	Deltaproteobacteria	Plt - Sft	0.096027	0.857702	0.111958	0.952735
1903	Deltaproteobacteria	Plt - Spo	-1.74479	0.520996	-3.34895	0.00184545	**
1904	Deltaproteobacteria	Plt - Urc	-3.30083	0.573677	-5.75381	4.96266e-08	***
1905	Deltaproteobacteria	Plt - Wat	-1.51267	0.587043	-2.57677	0.0177946	*
1906	Deltaproteobacteria	Sft - Spo	-1.84082	0.69879	-2.63429	0.0156581	*
1907	Deltaproteobacteria	Sft - Urc	-3.39685	0.738901	-4.59717	1.3439e-05	***
1908	Deltaproteobacteria	Sft - Wat	-1.6087	0.749326	-2.14687	0.0507748
1909	Deltaproteobacteria	Spo - Urc	-1.55604	0.285936	-5.4419	2.39859e-07	***
1910	Deltaproteobacteria	Spo - Wat	0.232116	0.311887	0.74423	0.577265
1911	Deltaproteobacteria	Urc - Wat	1.78815	0.393626	4.54277	1.57886e-05	***
1912	Betaproteobacteria	Alg - Cht	0.913572	2.55192	0.357994	0.897968
1913	Betaproteobacteria	Alg - Cor	-0.507814	1.37406	-0.369572	0.897968
1914	Betaproteobacteria	Alg - HlG	0.182685	1.15416	0.158284	0.927544
1915	Betaproteobacteria	Alg - HlX	-0.313215	1.13537	-0.275872	0.906109
1916	Betaproteobacteria	Alg - Sed	-0.534854	1.26533	-0.422698	0.864673
1917	Betaproteobacteria	Alg - Den	-3.93001	0.900356	-4.36495	0.000289272	***
1918	Betaproteobacteria	Alg - NdG	-1.14343	0.94674	-1.20776	0.712754
1919	Betaproteobacteria	Alg - NdX	0.227442	1.1052	0.205794	0.927544
1920	Betaproteobacteria	Alg - Plt	-0.940319	1.28382	-0.73244	0.855912
1921	Betaproteobacteria	Alg - Sft	1.77377	2.72192	0.651662	0.855912
1922	Betaproteobacteria	Alg - Spo	-3.07301	0.832264	-3.69235	0.0025274	**
1923	Betaproteobacteria	Alg - Urc	1.2813	2.20877	0.580095	0.855912
1924	Betaproteobacteria	Alg - Wat	0.861126	1.53833	0.559778	0.855912
1925	Betaproteobacteria	Cht - Cor	-1.42139	2.6629	-0.533774	0.855912
1926	Betaproteobacteria	Cht - HlG	-0.730888	2.55638	-0.285907	0.906109
1927	Betaproteobacteria	Cht - HlX	-1.22679	2.54795	-0.481481	0.855912
1928	Betaproteobacteria	Cht - Sed	-1.44843	2.60846	-0.555281	0.855912
1929	Betaproteobacteria	Cht - Den	-4.84358	2.45227	-1.97514	0.199588
1930	Betaproteobacteria	Cht - NdG	-2.057	2.46968	-0.832904	0.855912
1931	Betaproteobacteria	Cht - NdX	-0.68613	2.53465	-0.2707	0.906109
1932	Betaproteobacteria	Cht - Plt	-1.85389	2.61747	-0.708275	0.855912
1933	Betaproteobacteria	Cht - Sft	0.860201	3.55132	0.24222	0.919793
1934	Betaproteobacteria	Cht - Spo	-3.98658	2.4281	-1.64186	0.366256
1935	Betaproteobacteria	Cht - Urc	0.367725	3.17516	0.115813	0.938749
1936	Betaproteobacteria	Cht - Wat	-0.0524465	2.75126	-0.0190627	0.985388
1937	Betaproteobacteria	Cor - HlG	0.690498	1.38232	0.499522	0.855912
1938	Betaproteobacteria	Cor - HlX	0.194598	1.36666	0.142389	0.927544
1939	Betaproteobacteria	Cor - Sed	-0.0270405	1.47641	-0.018315	0.985388
1940	Betaproteobacteria	Cor - Den	-3.4222	1.17871	-2.90334	0.0239986	*
1941	Betaproteobacteria	Cor - NdG	-0.635617	1.21451	-0.523352	0.855912
1942	Betaproteobacteria	Cor - NdX	0.735256	1.34171	0.548	0.855912
1943	Betaproteobacteria	Cor - Plt	-0.432506	1.49228	-0.289828	0.906109
1944	Betaproteobacteria	Cor - Sft	2.28159	2.82623	0.807289	0.855912
1945	Betaproteobacteria	Cor - Spo	-2.5652	1.12756	-2.27501	0.1158
1946	Betaproteobacteria	Cor - Urc	1.78911	2.3361	0.765852	0.855912
1947	Betaproteobacteria	Cor - Wat	1.36894	1.71616	0.797678	0.855912
1948	Betaproteobacteria	HlG - HlX	-0.4959	1.14535	-0.432969	0.864673
1949	Betaproteobacteria	HlG - Sed	-0.717539	1.2743	-0.563085	0.855912
1950	Betaproteobacteria	HlG - Den	-4.11269	0.912911	-4.50503	0.000289272	***
1951	Betaproteobacteria	HlG - NdG	-1.32611	0.958688	-1.38326	0.541401
1952	Betaproteobacteria	HlG - NdX	0.0447579	1.11545	0.0401255	0.985388
1953	Betaproteobacteria	HlG - Plt	-1.123	1.29265	-0.868759	0.855912
1954	Betaproteobacteria	HlG - Sft	1.59109	2.7261	0.58365	0.855912
1955	Betaproteobacteria	HlG - Spo	-3.2557	0.845831	-3.84911	0.0015411	**
1956	Betaproteobacteria	HlG - Urc	1.09861	2.21392	0.49623	0.855912
1957	Betaproteobacteria	HlG - Wat	0.678441	1.54572	0.438917	0.864673
1958	Betaproteobacteria	HlX - Sed	-0.221639	1.2573	-0.176281	0.927544
1959	Betaproteobacteria	HlX - Den	-3.61679	0.889031	-4.06824	0.000718432	***
1960	Betaproteobacteria	HlX - NdG	-0.830215	0.935976	-0.887004	0.855912
1961	Betaproteobacteria	HlX - NdX	0.540658	1.09599	0.493305	0.855912
1962	Betaproteobacteria	HlX - Plt	-0.627104	1.2759	-0.491499	0.855912
1963	Betaproteobacteria	HlX - Sft	2.08699	2.7182	0.767784	0.855912
1964	Betaproteobacteria	HlX - Spo	-2.7598	0.819999	-3.36561	0.00631826	**
1965	Betaproteobacteria	HlX - Urc	1.59451	2.20418	0.723404	0.855912
1966	Betaproteobacteria	HlX - Wat	1.17434	1.53173	0.766675	0.855912
1967	Betaproteobacteria	Sed - Den	-3.39516	1.04995	-3.23364	0.00926868	**
1968	Betaproteobacteria	Sed - NdG	-0.608576	1.08999	-0.558334	0.855912
1969	Betaproteobacteria	Sed - NdX	0.762297	1.23013	0.619689	0.855912
1970	Betaproteobacteria	Sed - Plt	-0.405465	1.39282	-0.291112	0.906109
1971	Betaproteobacteria	Sed - Sft	2.30863	2.775	0.831938	0.855912
1972	Betaproteobacteria	Sed - Spo	-2.53816	0.992177	-2.55817	0.0598464
1973	Betaproteobacteria	Sed - Urc	1.81615	2.27386	0.79871	0.855912
1974	Betaproteobacteria	Sed - Wat	1.39598	1.63041	0.856216	0.855912
1975	Betaproteobacteria	Den - NdG	2.78658	0.630586	4.41903	0.000289272	***
1976	Betaproteobacteria	Den - NdX	4.15745	0.850166	4.89016	9.16845e-05	***
1977	Betaproteobacteria	Den - Plt	2.98969	1.07215	2.7885	0.0321248	*
1978	Betaproteobacteria	Den - Sft	5.70378	2.62872	2.16979	0.143793
1979	Betaproteobacteria	Den - Spo	0.856997	0.440438	1.94578	0.204476
1980	Betaproteobacteria	Den - Urc	5.21131	2.09284	2.49006	0.0683683
1981	Betaproteobacteria	Den - Wat	4.79113	1.36667	3.5057	0.00414429	**
1982	Betaproteobacteria	NdG - NdX	1.37087	0.899142	1.52464	0.445717
1983	Betaproteobacteria	NdG - Plt	0.203111	1.11139	0.182755	0.927544
1984	Betaproteobacteria	NdG - Sft	2.9172	2.64497	1.10293	0.77751
1985	Betaproteobacteria	NdG - Spo	-1.92958	0.528829	-3.64878	0.00266415	**
1986	Betaproteobacteria	NdG - Urc	2.42473	2.11321	1.14741	0.762006
1987	Betaproteobacteria	NdG - Wat	2.00456	1.39766	1.43422	0.510645
1988	Betaproteobacteria	NdX - Plt	-1.16776	1.24913	-0.93486	0.855912
1989	Betaproteobacteria	NdX - Sft	1.54633	2.70574	0.571501	0.855912
1990	Betaproteobacteria	NdX - Spo	-3.30045	0.777692	-4.24391	0.000399776	***
1991	Betaproteobacteria	NdX - Urc	1.05385	2.18879	0.481478	0.855912
1992	Betaproteobacteria	NdX - Wat	0.633683	1.50951	0.419795	0.864673
1993	Betaproteobacteria	Plt - Sft	2.71409	2.78348	0.975073	0.855912
1994	Betaproteobacteria	Plt - Spo	-2.13269	1.01564	-2.09985	0.154883
1995	Betaproteobacteria	Plt - Urc	2.22162	2.28419	0.972605	0.855912
1996	Betaproteobacteria	Plt - Wat	1.80144	1.64479	1.09524	0.77751
1997	Betaproteobacteria	Sft - Spo	-4.84679	2.60619	-1.85972	0.23859
1998	Betaproteobacteria	Sft - Urc	-0.492476	3.31334	-0.148634	0.927544
1999	Betaproteobacteria	Sft - Wat	-0.912648	2.90964	-0.313663	0.906109
[truncated: 795 more rows]
