# Supplementary material for: The sponge microbiome within the greater coral reef microbial metacommunity
Source: Nat Commun. 2019 Apr 9;10:1644. doi: 10.1038/s41467-019-09537-8 (PMC6456735; doi:10.1038/s41467-019-09537-8)
Supplement: Supplementary file 7 — Supplementary Data 3 [file 41467_2019_9537_MOESM7_ESM.xls]

## Sheet: simper
Num	Variable	OTUs	Average	Sd	Ratio	AvA	AvB	Ord	CumSum	P	Sig.
1	Alg_Cht	1	0.00367021	0.00280766	1.30722	3.87599	3.64315	20	0.0550792	1
2	Alg_Cht	10	0.00746588	0.00640176	1.16622	0.960865	1.88416	38	0.0868615	0.328
3	Alg_Cht	1001	0.0033976	0.00287996	1.17974	0.541407	0.597253	69	0.115991	0.987
4	Alg_Cht	102	0	0	NA	0	0	53	0.143137	1
5	Alg_Cht	107	0.00337443	0.00268375	1.25736	1.74299	1.19451	83	0.168748	0.973
6	Alg_Cht	109	0.000197607	0.000798735	0.247399	0.0407734	0	41	0.193187	0.99
7	Alg_Cht	11	0.00790778	0.00698128	1.13271	2.18311	3.69477	89	0.217165	0.501
8	Alg_Cht	113	0.00531544	0.00380773	1.39596	1.31008	1.89791	48	0.240965	0.99
9	Alg_Cht	116	0.00460864	0.00349941	1.31698	1.08857	1.30401	72	0.263094	0.999
10	Alg_Cht	118	0.0034946	0.00316112	1.10549	1.67498	2.29312	43	0.284688	1
11	Alg_Cht	122	0.00446679	0.00383389	1.16508	2.11355	2.5808	39	0.305167	0.999
12	Alg_Cht	123	0.00310092	0.00280215	1.10662	0.621661	0.462098	7	0.325317	1
13	Alg_Cht	126	0.000990858	0.00232449	0.426269	0.210795	0	77	0.345323	0.755
14	Alg_Cht	127	0.0044972	0.00599858	0.749711	0.936947	0	56	0.365294	0.401
15	Alg_Cht	130	0	0	NA	0	0	88	0.384768	1
16	Alg_Cht	132	0.00687003	0.00557302	1.23273	2.99165	3.98447	2	0.403792	0.995
17	Alg_Cht	134	0.00380111	0.00286335	1.3275	0.786894	1.34178	45	0.422345	0.999
18	Alg_Cht	138	0.00398924	0.00339616	1.17463	1.03583	0.828302	32	0.440862	1
19	Alg_Cht	14	0.00336681	0.00521091	0.646109	0.690082	0	85	0.45935	0.47
20	Alg_Cht	141	0.0216157	0.0119618	1.80706	1.37563	5.88743	73	0.477836	0.001	***
21	Alg_Cht	146	0	0	NA	0	0	81	0.496152	1
22	Alg_Cht	153	0	0	NA	0	0	16	0.513658	1
23	Alg_Cht	154	0	0	NA	0	0	34	0.530794	1
24	Alg_Cht	155	0	0	NA	0	0	84	0.547496	1
25	Alg_Cht	158	0.00426823	0.00352385	1.21124	0.890969	0.998577	80	0.562675	0.997
26	Alg_Cht	164	0.00517817	0.00416958	1.24189	2.01885	2.67056	62	0.57777	1
27	Alg_Cht	167	0	0	NA	0	0	92	0.592795	1
28	Alg_Cht	168	0.00414074	0.00354775	1.16715	0.599949	0.998577	86	0.607817	0.981
29	Alg_Cht	17	0	0	NA	0	0	49	0.62247	1
30	Alg_Cht	171	0.0045559	0.00332366	1.37075	1.18373	1.84314	64	0.636929	0.997
31	Alg_Cht	172	0.00271242	0.00207062	1.30995	0.898751	0.597253	50	0.651027	1
32	Alg_Cht	173	0.00726703	0.00550494	1.32009	1.81646	3.00429	87	0.664646	0.968
33	Alg_Cht	1761	0.00115859	0.00159414	0.726783	0.0407734	0.231049	8	0.678191	0.722
34	Alg_Cht	18	0.00672516	0.00605569	1.11055	1.44701	0.648637	26	0.691385	0.303
35	Alg_Cht	184	0.00293184	0.00227792	1.28707	0.468562	0.732408	60	0.704424	0.997
36	Alg_Cht	185	0.00436466	0.00314583	1.38744	1.2414	1.84314	66	0.716989	0.993
37	Alg_Cht	187	0.00473767	0.00366571	1.29243	0.72013	1.22963	37	0.729061	0.984
38	Alg_Cht	19	0.0124728	0.0087149	1.43121	2.86356	3.32889	9	0.740804	0.052
39	Alg_Cht	195	0.0080371	0.00589816	1.36264	2.84927	2.29923	30	0.752413	0.535
40	Alg_Cht	2	0	0	NA	0	0	78	0.763971	1
41	Alg_Cht	20	0.00959098	0.00694605	1.38078	1.01596	2.14857	57	0.775513	0.02	*
42	Alg_Cht	21	0.00413553	0.00294698	1.40331	4.32435	4.51751	14	0.786972	0.999
43	Alg_Cht	22	0.00847458	0.00710092	1.19345	2.00294	1.08603	11	0.798354	0.227
44	Alg_Cht	225	0.00354374	0.00250152	1.41664	1.66242	2.1187	36	0.809476	1
45	Alg_Cht	24	0.00728133	0.00583373	1.24814	1.98884	3.03765	25	0.820352	0.658
46	Alg_Cht	244	0.00404187	0.00297649	1.35793	0.924728	1.49994	28	0.830903	0.999
47	Alg_Cht	25	0.00353193	0.00278561	1.26792	2.98699	3.29446	42	0.84144	1
48	Alg_Cht	26	0.00934017	0.00784046	1.19128	1.1725	1.86614	46	0.85174	0.131
49	Alg_Cht	262	0.00575026	0.0039374	1.46042	1.04557	1.94298	58	0.862034	0.924
50	Alg_Cht	29	0.00553246	0.00623756	0.88696	0.763592	0.944404	18	0.872199	0.283
51	Alg_Cht	3	0.00362462	0.00378416	0.95784	0.604738	0.536479	17	0.881885	0.663
52	Alg_Cht	30	0	0	NA	0	0	1	0.891237	1
53	Alg_Cht	31	0.0106533	0.0137958	0.772209	2.2349	0.231049	51	0.900473	0.046	*
54	Alg_Cht	311	0.0010002	0.00160328	0.623848	0.227718	0	44	0.909503	0.996
55	Alg_Cht	32	0	0	NA	0	0	47	0.918502	1
56	Alg_Cht	33	0.00783728	0.00587685	1.33358	2.32903	1.76276	10	0.927407	0.294
57	Alg_Cht	34	0.0045297	0.00481977	0.939817	0.936847	0.231049	3	0.936064	0.385
58	Alg_Cht	365	0.00403994	0.00234821	1.72044	0.526257	1.13373	5	0.944663	0.971
59	Alg_Cht	38	0.000224411	0.000907224	0.24736	0.0407734	0	19	0.953242	0.887
60	Alg_Cht	385	0.00511711	0.00332312	1.53985	1.12182	1.86614	65	0.961488	0.955
61	Alg_Cht	39	0	0	NA	0	0	12	0.969389	1
62	Alg_Cht	4	0.00592371	0.00702999	0.842635	1.25228	0	35	0.97686	0.661
63	Alg_Cht	40	0	0	NA	0	0	31	0.983772	1
64	Alg_Cht	41	0.00567464	0.00331197	1.71337	0.730855	1.92277	71	0.986854	0.904
65	Alg_Cht	425	0.00323616	0.00330987	0.97773	3.02071	3.37287	33	0.989807	1
66	Alg_Cht	44	0.00493087	0.00383484	1.28581	2.05773	2.92713	54	0.992355	0.998
67	Alg_Cht	45	0	0	NA	0	0	13	0.99488	1
68	Alg_Cht	47	0	0	NA	0	0	76	0.997247	1
69	Alg_Cht	5	0.0114319	0.00991153	1.15339	2.7715	1.50362	75	0.998121	0.148
70	Alg_Cht	50	0	0	NA	0	0	82	0.998925	1
71	Alg_Cht	54	0.00120982	0.00159793	0.757121	0.0815467	0.231049	59	0.999496	0.671
72	Alg_Cht	55	0.00868427	0.00829014	1.04754	2.05159	1.93904	6	1	0.045	*
73	Alg_Cht	58	0.00725464	0.00553331	1.31109	1.18969	1.89453	4	1	0.369
74	Alg_Cht	61	0	0	NA	0	0	15	1	1
75	Alg_Cht	64	0.000342913	0.000948892	0.361383	0.0815467	0	21	1	0.943
76	Alg_Cht	67	0.000928843	0.00184138	0.504427	0.216993	0	22	1	0.655
77	Alg_Cht	7	0.00785131	0.0100239	0.783261	1.62703	0	23	1	0.27
78	Alg_Cht	70	0.00453562	0.00323212	1.4033	0.818599	1.03035	24	1	0.999
79	Alg_Cht	71	0	0	NA	0	0	27	1	1
80	Alg_Cht	73	0.00595726	0.00462104	1.28916	2.03219	2.63218	29	1	0.953
81	Alg_Cht	74	0.00718823	0.00358395	2.00567	3.78926	5.3489	40	1	0.855
82	Alg_Cht	7433	0.000315492	0.00127524	0.247397	0.0646243	0	52	1	0.781
83	Alg_Cht	75	0.0100512	0.00726818	1.3829	3.20668	1.22963	55	1	0.194
84	Alg_Cht	76	0.00655435	0.00490192	1.3371	2.25325	3.49872	61	1	0.986
85	Alg_Cht	79	0.00725548	0.00603628	1.20198	1.67637	0.648637	63	1	0.315
86	Alg_Cht	8	0.00589556	0.00559154	1.05437	1.1916	0.536479	67	1	0.383
87	Alg_Cht	80	0.005345	0.0041916	1.27517	2.181	2.84905	68	1	1
88	Alg_Cht	84	0.00764245	0.0052776	1.44809	1.92824	1.90015	70	1	0.615
89	Alg_Cht	9	0.00941012	0.00763375	1.2327	1.29826	2.25153	74	1	0.167
90	Alg_Cht	91	0	0	NA	0	0	79	1	1
91	Alg_Cht	96	0	0	NA	0	0	90	1	1
92	Alg_Cht	98	0.00589658	0.00632793	0.931834	0.691294	1.08603	91	1	0.89
93	Alg_Cor	1	0.00603287	0.00412299	1.46323	3.87599	2.62326	38	0.0279854	1
94	Alg_Cor	10	0.00411427	0.00571636	0.719737	0.960865	0	53	0.0539099	0.832
95	Alg_Cor	1001	0.00266552	0.00350575	0.760329	0.541407	0.255966	62	0.0786001	1
96	Alg_Cor	102	0	0	NA	0	0	77	0.102467	1
97	Alg_Cor	107	0.00509706	0.0044652	1.14151	1.74299	2.32255	10	0.125563	0.931
98	Alg_Cor	109	0.00019758	0.000806351	0.24503	0.0407734	0	84	0.147396	0.995
99	Alg_Cor	11	0.00950938	0.00662715	1.43491	2.18311	0	85	0.168688	0.261
100	Alg_Cor	113	0.00488081	0.00400911	1.21743	1.31008	1.65684	35	0.189351	1
101	Alg_Cor	116	0.00843794	0.00464661	1.81594	1.08857	2.39555	56	0.209883	0.851
102	Alg_Cor	118	0.0107597	0.00548891	1.96027	1.67498	4.12358	7	0.230295	0.583
103	Alg_Cor	122	0.00728096	0.0047451	1.53442	2.11355	3.00493	72	0.249976	0.958
104	Alg_Cor	123	0.00808709	0.00577574	1.40018	0.621661	2.17911	31	0.269208	0.579
105	Alg_Cor	126	0.00609485	0.00271378	2.24589	0.210795	1.51558	46	0.288323	0.078
106	Alg_Cor	127	0.00692466	0.00605595	1.14345	0.936947	1.58338	49	0.306903	0.118
107	Alg_Cor	130	0	0	NA	0	0	83	0.325434	1
108	Alg_Cor	132	0.00746356	0.00608613	1.22632	2.99165	3.27213	9	0.343546	1
109	Alg_Cor	134	0.00743367	0.00503836	1.47542	0.786894	2.1247	45	0.361516	0.764
110	Alg_Cor	138	0.00412042	0.00390511	1.05513	1.03583	0.610952	69	0.379206	1
111	Alg_Cor	14	0.00504809	0.00289232	1.74535	0.690082	1.32093	34	0.396893	0.299
112	Alg_Cor	141	0.00651932	0.00474795	1.37308	1.37563	1.31868	66	0.414553	0.11
113	Alg_Cor	146	0	0	NA	0	0	25	0.431949	1
114	Alg_Cor	153	0	0	NA	0	0	12	0.449308	1
115	Alg_Cor	154	0	0	NA	0	0	43	0.466466	1
116	Alg_Cor	155	0.000599964	0.00148811	0.403172	0	0.099021	28	0.483322	0.732
117	Alg_Cor	158	0.00810402	0.00447326	1.81166	0.890969	2.25058	44	0.500151	0.657
118	Alg_Cor	164	0.0069895	0.00478925	1.45942	2.01885	3.02953	30	0.516827	0.988
119	Alg_Cor	167	0	0	NA	0	0	87	0.533421	1
120	Alg_Cor	168	0.00785242	0.00553096	1.41972	0.599949	2.06966	16	0.549442	0.56
121	Alg_Cor	17	0.00424243	0.00501016	0.846765	0	0.903991	17	0.565398	0.288
122	Alg_Cor	171	0.00776894	0.00547097	1.42003	1.18373	2.0854	86	0.581309	0.736
123	Alg_Cor	172	0.00895955	0.00677089	1.32325	0.898751	2.65293	37	0.597081	0.348
124	Alg_Cor	173	0.00664847	0.00535849	1.24074	1.81646	0.731995	80	0.612715	0.996
125	Alg_Cor	1761	0.000199069	0.000812642	0.244966	0.0407734	0	11	0.628344	0.978
126	Alg_Cor	18	0.00823957	0.00660686	1.24712	1.44701	1.96042	26	0.643347	0.142
127	Alg_Cor	184	0.00962653	0.00576659	1.66936	0.468562	2.4792	39	0.658294	0.363
128	Alg_Cor	185	0.00431238	0.00339439	1.27045	1.2414	1.12808	14	0.673158	1
129	Alg_Cor	187	0.00734747	0.00587796	1.25	0.72013	1.98257	58	0.687758	0.787
130	Alg_Cor	19	0.0130375	0.0152515	0.854833	2.86356	0.255966	32	0.702029	0.01	*
131	Alg_Cor	195	0.00696307	0.00599805	1.16089	2.84927	2.07531	42	0.716123	0.832
132	Alg_Cor	2	0.000843629	0.0013479	0.625885	0	0.198042	20	0.730117	0.893
133	Alg_Cor	20	0.00444889	0.0073986	0.601315	1.01596	0	88	0.743786	0.117
134	Alg_Cor	21	0.00656598	0.00391417	1.67749	4.32435	2.87556	13	0.756868	0.994
135	Alg_Cor	22	0.00799346	0.00638459	1.25199	2.00294	2.49485	1	0.769818	0.242
136	Alg_Cor	225	0.00784036	0.00488862	1.6038	1.66242	2.98296	73	0.7824	0.886
137	Alg_Cor	24	0.00837183	0.0066023	1.26802	1.98884	0.198042	57	0.794775	0.451
138	Alg_Cor	244	0.00890501	0.0053916	1.65164	0.924728	2.45636	64	0.806774	0.521
139	Alg_Cor	25	0.00514506	0.00348248	1.47741	2.98699	3.36801	89	0.818676	1
140	Alg_Cor	26	0.00505611	0.0095156	0.53135	1.1725	0	47	0.82972	0.369
141	Alg_Cor	262	0.0086558	0.00539285	1.60505	1.04557	2.80323	5	0.840661	0.426
142	Alg_Cor	29	0.0033281	0.00566946	0.587023	0.763592	0	48	0.851514	0.61
143	Alg_Cor	3	0.00271512	0.00397642	0.682804	0.604738	0	19	0.86235	0.854
144	Alg_Cor	30	0.00191211	0.00180848	1.0573	0	0.454008	8	0.872826	0.984
145	Alg_Cor	31	0.0120774	0.0115815	1.04282	2.2349	1.91672	65	0.882659	0.003	**
146	Alg_Cor	311	0.00126123	0.00175526	0.718544	0.227718	0.099021	41	0.892209	0.997
147	Alg_Cor	32	0	0	NA	0	0	60	0.901687	1
148	Alg_Cor	33	0.0095651	0.00798252	1.19826	2.32903	2.30218	78	0.910992	0.111
149	Alg_Cor	34	0.00576493	0.00493326	1.16858	0.936847	1.32273	36	0.920249	0.216
150	Alg_Cor	365	0.00680198	0.00568384	1.19672	0.526257	1.75504	29	0.929355	0.721
151	Alg_Cor	38	0.000225414	0.000924865	0.243726	0.0407734	0	18	0.9382	0.933
152	Alg_Cor	385	0.0044156	0.00365458	1.20824	1.12182	0.946863	2	0.947031	0.997
153	Alg_Cor	39	0	0	NA	0	0	81	0.954883	1
154	Alg_Cor	4	0.0115024	0.00727497	1.58109	1.25228	3.61402	50	0.962027	0.226
155	Alg_Cor	40	0.00205213	0.00261685	0.784197	0	0.41291	92	0.968622	0.157
156	Alg_Cor	41	0.00559004	0.0042996	1.30013	0.730855	1.58586	51	0.97445	0.964
157	Alg_Cor	425	0.0045807	0.00452355	1.01263	3.02071	3.52738	3	0.980171	1
158	Alg_Cor	44	0.00822761	0.00599066	1.37341	2.05773	3.33946	63	0.984576	0.849
159	Alg_Cor	45	0	0	NA	0	0	52	0.988681	1
160	Alg_Cor	47	0	0	NA	0	0	54	0.991388	1
161	Alg_Cor	5	0.00824118	0.00709056	1.16228	2.7715	3.7213	76	0.993376	0.428
162	Alg_Cor	50	0	0	NA	0	0	40	0.995187	1
163	Alg_Cor	54	0.00036295	0.00101842	0.356386	0.0815467	0	24	0.996475	0.948
164	Alg_Cor	55	0.0091689	0.0118684	0.772548	2.05159	0	71	0.997254	0.018	*
165	Alg_Cor	58	0.0058615	0.00477428	1.22772	1.18969	0.949113	75	0.997987	0.627
166	Alg_Cor	61	0	0	NA	0	0	82	0.998665	1
167	Alg_Cor	64	0.000341748	0.000951534	0.359155	0.0815467	0	59	0.999149	0.97
168	Alg_Cor	67	0.000926219	0.00184972	0.500734	0.216993	0	33	0.999576	0.761
169	Alg_Cor	7	0.0111188	0.0094654	1.17468	1.62703	2.62942	6	1	0.046	*
170	Alg_Cor	70	0.00433497	0.00334993	1.29405	0.818599	1.17678	4	1	1
171	Alg_Cor	71	0	0	NA	0	0	15	1	1
172	Alg_Cor	73	0.00728353	0.00539423	1.35024	2.03219	0.511931	21	1	0.905
173	Alg_Cor	74	0.00365806	0.00280912	1.30221	3.78926	3.44197	22	1	1
174	Alg_Cor	7433	0.000315517	0.00128801	0.244966	0.0646243	0	23	1	0.867
175	Alg_Cor	75	0.00863285	0.00665597	1.29701	3.20668	3.2734	27	1	0.35
176	Alg_Cor	76	0.0101712	0.00560884	1.81342	2.25325	4.03146	55	1	0.673
177	Alg_Cor	79	0.00991918	0.00668018	1.48487	1.67637	3.32896	61	1	0.056
178	Alg_Cor	8	0.00741247	0.00618098	1.19924	1.1916	1.75741	67	1	0.202
179	Alg_Cor	80	0.00773042	0.00519521	1.48799	2.181	3.49615	68	1	0.984
180	Alg_Cor	84	0.00636765	0.00448653	1.41928	1.92824	1.38147	70	1	0.907
181	Alg_Cor	9	0.00554476	0.00784753	0.706561	1.29826	0	74	1	0.529
182	Alg_Cor	91	0	0	NA	0	0	79	1	1
183	Alg_Cor	96	0	0	NA	0	0	90	1	1
184	Alg_Cor	98	0.00307224	0.00493351	0.622729	0.691294	0	91	1	1
185	Alg_HlG	1	0.00911873	0.00701701	1.29952	3.87599	2.77928	38	0.0326667	0.984
186	Alg_HlG	10	0.0059563	0.00676821	0.88004	0.960865	0.44424	69	0.0599003	0.646
187	Alg_HlG	1001	0.00318018	0.00438045	0.725994	0.541407	0.192541	53	0.0865228	1
188	Alg_HlG	102	0.000583549	0.00175533	0.332444	0	0.115525	56	0.111985	1
189	Alg_HlG	107	0.00874018	0.00721773	1.21093	1.74299	1.43579	81	0.135539	0.338
190	Alg_HlG	109	0.000251857	0.00102169	0.24651	0.0407734	0	83	0.158608	1
191	Alg_HlG	11	0.0110961	0.00787912	1.40829	2.18311	0.685101	62	0.181579	0.043	*
192	Alg_HlG	113	0.00606114	0.00472793	1.28199	1.31008	0.991602	72	0.203439	1
193	Alg_HlG	116	0.00540675	0.00401826	1.34555	1.08857	1.05062	77	0.225139	1
194	Alg_HlG	118	0.00579036	0.0043299	1.3373	1.67498	1.21478	43	0.246587	1
195	Alg_HlG	122	0.00692452	0.00487536	1.42031	2.11355	1.66713	7	0.267969	0.995
196	Alg_HlG	123	0.00342483	0.00294791	1.16178	0.621661	0.391625	16	0.28915	1
197	Alg_HlG	126	0.00363932	0.00558556	0.651558	0.210795	0.468786	85	0.309533	0.273
198	Alg_HlG	127	0.00837883	0.0104941	0.798436	0.936947	0.979032	45	0.329294	0.003	**
199	Alg_HlG	130	0	0	NA	0	0	73	0.349001	1
200	Alg_HlG	132	0.0109918	0.00789353	1.39251	2.99165	1.74541	39	0.3682	0.539
201	Alg_HlG	134	0.00378886	0.00311938	1.21462	0.786894	0.779665	47	0.387355	1
202	Alg_HlG	138	0.00524091	0.00498073	1.05224	1.03583	0.384207	88	0.405902	1
203	Alg_HlG	14	0.00560262	0.00605964	0.924579	0.690082	0.664141	32	0.424095	0.225
204	Alg_HlG	141	0.00744419	0.00697121	1.06785	1.37563	0.577623	34	0.441757	0.007	**
205	Alg_HlG	146	0	0	NA	0	0	1	0.459328	1
206	Alg_HlG	153	0	0	NA	0	0	80	0.476511	1
207	Alg_HlG	154	0	0	NA	0	0	5	0.493353	1
208	Alg_HlG	155	0.0012968	0.00370159	0.350336	0	0.255284	26	0.509532	0.51
209	Alg_HlG	158	0.00488318	0.00367287	1.32953	0.890969	0.871789	14	0.525678	1
210	Alg_HlG	164	0.00839632	0.00583195	1.43971	2.01885	1.13988	84	0.54104	0.911
211	Alg_HlG	167	0	0	NA	0	0	86	0.556322	1
212	Alg_HlG	168	0.00367101	0.00324802	1.13023	0.599949	0.491167	65	0.571515	1
213	Alg_HlG	17	0.00492709	0.00964844	0.510661	0	0.709078	87	0.586456	0.212
214	Alg_HlG	171	0.00609755	0.00452621	1.34716	1.18373	0.882793	89	0.600886	0.997
215	Alg_HlG	172	0.00381782	0.00276317	1.38168	0.898751	0.430133	20	0.615231	1
216	Alg_HlG	173	0.0094411	0.00717348	1.31611	1.81646	1.2006	42	0.629419	0.914
217	Alg_HlG	1761	0.0022896	0.0036394	0.629114	0.0407734	0.393893	11	0.642762	0.663
218	Alg_HlG	18	0.00916568	0.00859671	1.06619	1.44701	0.96475	48	0.655499	0.047	*
219	Alg_HlG	184	0.00299179	0.00282843	1.05776	0.468562	0.375643	92	0.668005	1
220	Alg_HlG	185	0.00584939	0.00450079	1.29964	1.2414	0.321152	57	0.680274	1
221	Alg_HlG	187	0.00426644	0.00357122	1.19467	0.72013	0.619089	66	0.69245	1
222	Alg_HlG	19	0.0169525	0.0205013	0.826901	2.86356	0.150447	30	0.7042	0.001	***
223	Alg_HlG	195	0.00996348	0.00764856	1.30266	2.84927	3.12362	8	0.715879	0.158
224	Alg_HlG	2	0.00255717	0.00510168	0.501241	0	0.459374	2	0.727357	0.693
225	Alg_HlG	20	0.00553728	0.00921141	0.601133	1.01596	0	44	0.738775	0.035	*
226	Alg_HlG	21	0.00736282	0.00576985	1.27609	4.32435	3.56603	36	0.750046	0.999
227	Alg_HlG	22	0.0111308	0.00920663	1.209	2.00294	1.26781	10	0.761204	0.001	***
228	Alg_HlG	225	0.00592539	0.00429263	1.38036	1.66242	1.59392	19	0.772	1
229	Alg_HlG	24	0.010255	0.00825842	1.24176	1.98884	0.79704	60	0.782688	0.201
230	Alg_HlG	244	0.00447175	0.003407	1.31252	0.924728	0.503564	50	0.793376	1
231	Alg_HlG	25	0.00994081	0.00781686	1.27171	2.98699	4.1546	41	0.804046	0.924
232	Alg_HlG	26	0.00660991	0.0115746	0.571073	1.1725	0.127921	9	0.814465	0.219
233	Alg_HlG	262	0.00533525	0.00392044	1.36088	1.04557	0.927154	49	0.824745	0.999
234	Alg_HlG	29	0.00554644	0.00753492	0.736098	0.763592	0.528296	18	0.834844	0.163
235	Alg_HlG	3	0.00420958	0.00493519	0.852974	0.604738	0.393893	78	0.844687	0.721
236	Alg_HlG	30	0.00151889	0.00261238	0.581421	0	0.265972	29	0.854182	1
237	Alg_HlG	31	0.0138159	0.0174274	0.792768	2.2349	0.522915	25	0.863591	0.001	***
238	Alg_HlG	311	0.0012426	0.00199881	0.621671	0.227718	0	46	0.872208	1
239	Alg_HlG	32	0.00261907	0.00604549	0.433226	0	0.415297	37	0.880429	0.752
240	Alg_HlG	33	0.0132137	0.0100176	1.31904	2.32903	0.720579	51	0.888541	0.001	***
241	Alg_HlG	34	0.00636715	0.00674231	0.944358	0.936847	0.616401	31	0.895898	0.144
242	Alg_HlG	365	0.00371767	0.00359123	1.03521	0.526257	0.481038	17	0.903199	1
243	Alg_HlG	38	0.00124985	0.00257045	0.486238	0.0407734	0.199084	58	0.910363	0.778
244	Alg_HlG	385	0.00554674	0.00487428	1.13796	1.12182	0.231049	28	0.917436	0.997
245	Alg_HlG	39	0.00111898	0.00319891	0.3498	0	0.178826	64	0.924454	0.882
246	Alg_HlG	4	0.0119207	0.0102684	1.16091	1.25228	1.96732	13	0.931467	0.123
247	Alg_HlG	40	0.00172833	0.00339919	0.508453	0	0.269557	12	0.938066	0.172
248	Alg_HlG	41	0.00364177	0.00312923	1.16379	0.730855	0.292083	3	0.944194	1
249	Alg_HlG	425	0.00788458	0.00678148	1.16266	3.02071	3.4226	35	0.949959	0.965
250	Alg_HlG	44	0.00631895	0.00465774	1.35666	2.05773	1.58504	55	0.955006	1
251	Alg_HlG	45	0	0	NA	0	0	40	0.959934	1
252	Alg_HlG	47	0.000868267	0.00202362	0.429066	0	0.160576	76	0.964763	0.652
253	Alg_HlG	5	0.014133	0.0106911	1.32194	2.7715	1.69714	33	0.969175	0.001	***
254	Alg_HlG	50	0.00140575	0.00342502	0.410437	0	0.227464	71	0.973053	0.602
255	Alg_HlG	54	0.0020128	0.00307011	0.655613	0.0815467	0.308065	63	0.976384	0.619
256	Alg_HlG	55	0.0113445	0.0145956	0.777257	2.05159	0.316877	52	0.97931	0.001	***
257	Alg_HlG	58	0.0102268	0.00914136	1.11874	1.18969	2.04597	82	0.982055	0.075
258	Alg_HlG	61	0	0	NA	0	0	70	0.984764	1
259	Alg_HlG	64	0.000420465	0.00116391	0.361253	0.0815467	0	24	0.987262	0.993
260	Alg_HlG	67	0.00250603	0.00287308	0.872247	0.216993	0.375643	59	0.989671	0.427
261	Alg_HlG	7	0.011261	0.0129786	0.867665	1.62703	0.819984	54	0.992065	0.011	*
262	Alg_HlG	70	0.0051081	0.00397021	1.28661	0.818599	0.857295	61	0.994221	1
263	Alg_HlG	71	0.000626865	0.00185491	0.33795	0	0.0995422	68	0.995895	0.754
264	Alg_HlG	73	0.00891711	0.00679872	1.31159	2.03219	1.61136	79	0.997103	0.669
265	Alg_HlG	74	0.0122235	0.00907843	1.34643	3.78926	2.90839	4	0.998227	0.013	*
266	Alg_HlG	7433	0.00142417	0.00334884	0.425274	0.0646243	0.178826	75	0.999037	0.66
267	Alg_HlG	75	0.0119719	0.00956241	1.25198	3.20668	1.87254	6	0.999523	0.007	**
268	Alg_HlG	76	0.0079726	0.00563461	1.41493	2.25325	1.98523	91	1	0.995
269	Alg_HlG	79	0.0105783	0.00903799	1.17042	1.67637	0.958488	15	1	0.003	**
270	Alg_HlG	8	0.00793055	0.00806983	0.98274	1.1916	0.763511	21	1	0.119
271	Alg_HlG	80	0.00775348	0.00544578	1.42376	2.181	1.61405	22	1	0.999
272	Alg_HlG	84	0.00962487	0.00726496	1.32483	1.92824	1.86008	23	1	0.266
273	Alg_HlG	9	0.00748867	0.00930246	0.805021	1.29826	0.352535	27	1	0.306
274	Alg_HlG	91	0	0	NA	0	0	67	1	1
275	Alg_HlG	96	0.000247789	0.0010321	0.240083	0	0.0385082	74	1	1
276	Alg_HlG	98	0.00649	0.00690805	0.939484	0.691294	0.947075	90	1	0.94
277	Alg_HlX	1	0.00583733	0.00426408	1.36895	3.87599	3.38706	38	0.0326683	1
278	Alg_HlX	10	0.0056511	0.00575396	0.982123	0.960865	0.592951	69	0.0627376	0.674
279	Alg_HlX	1001	0.00261354	0.00413148	0.632592	0.541407	0.0462098	53	0.0889147	1
280	Alg_HlX	102	0.00133475	0.00270365	0.493683	0	0.272956	56	0.114606	1
281	Alg_HlX	107	0.0069856	0.00416055	1.67901	1.74299	0.706336	83	0.13972	0.729
282	Alg_HlX	109	0.000226535	0.000910767	0.24873	0.0407734	0	72	0.161687	0.999
283	Alg_HlX	11	0.00918752	0.00721334	1.27369	2.18311	2.26057	43	0.183381	0.26
284	Alg_HlX	113	0.00525385	0.00380713	1.38	1.31008	1.01912	85	0.203554	1
285	Alg_HlX	116	0.00773442	0.00514146	1.50432	1.08857	2.32603	10	0.223506	0.97
286	Alg_HlX	118	0.00946448	0.00614482	1.54024	1.67498	3.13715	77	0.243262	0.929
287	Alg_HlX	122	0.00588151	0.00494512	1.18936	2.11355	2.89644	45	0.262811	1
288	Alg_HlX	123	0.00335854	0.0027239	1.23299	0.621661	0.504005	7	0.282179	1
289	Alg_HlX	126	0.00158354	0.00313187	0.505619	0.210795	0.107296	39	0.300359	0.783
290	Alg_HlX	127	0.00652602	0.00686682	0.950369	0.936947	0.751678	47	0.31795	0.115
291	Alg_HlX	130	0	0	NA	0	0	73	0.335041	1
292	Alg_HlX	132	0.0070774	0.00464359	1.52412	2.99165	3.18316	88	0.351931	1
293	Alg_HlX	134	0.00542097	0.00366207	1.4803	0.786894	1.60974	80	0.36873	0.993
294	Alg_HlX	138	0.00489362	0.00450774	1.0856	1.03583	0.406986	34	0.385272	1
295	Alg_HlX	14	0.00400475	0.00581676	0.688485	0.690082	0.0924196	32	0.401631	0.459
296	Alg_HlX	141	0.00668971	0.00666854	1.00317	1.37563	0.392407	9	0.417936	0.04	*
297	Alg_HlX	146	0	0	NA	0	0	62	0.433571	1
298	Alg_HlX	153	0	0	NA	0	0	65	0.449177	1
299	Alg_HlX	154	0	0	NA	0	0	89	0.464635	1
300	Alg_HlX	155	0.00597006	0.0111223	0.536767	0	1.19107	44	0.47994	0.001	***
301	Alg_HlX	158	0.00647928	0.00413913	1.56537	0.890969	1.81274	84	0.495225	0.978
302	Alg_HlX	164	0.00623201	0.00524435	1.18833	2.01885	2.66222	92	0.510159	1
303	Alg_HlX	167	0	0	NA	0	0	16	0.52508	1
304	Alg_HlX	168	0.00470829	0.00350542	1.34315	0.599949	1.16047	5	0.539806	0.995
305	Alg_HlX	17	0	0	NA	0	0	87	0.554409	1
306	Alg_HlX	171	0.0062416	0.00459834	1.35736	1.18373	2.01419	86	0.56873	0.994
307	Alg_HlX	172	0.005223	0.00371831	1.40467	0.898751	1.70247	51	0.582956	0.995
308	Alg_HlX	173	0.00775988	0.00590281	1.31461	1.81646	0.618856	20	0.597059	0.994
309	Alg_HlX	1761	0.00477276	0.00494554	0.965064	0.0407734	0.965843	14	0.610817	0.337
310	Alg_HlX	18	0.00784642	0.00789298	0.994101	1.44701	0.188881	25	0.624476	0.147
311	Alg_HlX	184	0.00365003	0.00348472	1.04744	0.468562	0.734005	78	0.638072	1
312	Alg_HlX	185	0.0053118	0.00401422	1.32325	1.2414	0.56237	30	0.65123	1
313	Alg_HlX	187	0.00614136	0.0042341	1.45045	0.72013	1.70545	26	0.664368	0.981
314	Alg_HlX	19	0.0154962	0.0181004	0.856123	2.86356	0	37	0.677315	0.001	***
315	Alg_HlX	195	0.00862343	0.00749654	1.15032	2.84927	1.78018	24	0.689901	0.496
316	Alg_HlX	2	0.00311776	0.00531727	0.586347	0	0.620908	11	0.7023	0.603
317	Alg_HlX	20	0.00504407	0.00827952	0.609222	1.01596	0	42	0.71462	0.084
318	Alg_HlX	21	0.00584381	0.00419656	1.39252	4.32435	3.78568	1	0.726926	1
319	Alg_HlX	22	0.0102907	0.00803249	1.28113	2.00294	0.282274	66	0.739074	0.011	*
320	Alg_HlX	225	0.00726031	0.00470241	1.54395	1.66242	2.88304	48	0.751137	0.984
321	Alg_HlX	24	0.00927306	0.00712367	1.30173	1.98884	0.596598	2	0.763051	0.405
322	Alg_HlX	244	0.00383865	0.00298578	1.28565	0.924728	1.0802	57	0.774885	1
323	Alg_HlX	25	0.00834432	0.00518739	1.60858	2.98699	3.17827	17	0.786313	0.995
324	Alg_HlX	26	0.00572231	0.0106074	0.539465	1.1725	0	81	0.797573	0.339
325	Alg_HlX	262	0.00521369	0.0038285	1.36181	1.04557	1.65713	36	0.808771	0.999
326	Alg_HlX	29	0.00377244	0.00631761	0.59713	0.763592	0	8	0.819847	0.556
327	Alg_HlX	3	0.00674824	0.00523152	1.28992	0.604738	1.43024	31	0.830858	0.251
328	Alg_HlX	30	0.00245135	0.00336339	0.728833	0	0.472672	49	0.841849	0.984
329	Alg_HlX	31	0.0124171	0.016027	0.774759	2.2349	0.206069	60	0.852635	0.001	***
330	Alg_HlX	311	0.00113163	0.00180405	0.627272	0.227718	0	58	0.863327	1
331	Alg_HlX	32	0	0	NA	0	0	41	0.873961	1
332	Alg_HlX	33	0.0121867	0.00879248	1.38603	2.32903	0.318608	18	0.884277	0.008	**
333	Alg_HlX	34	0.00561363	0.00561163	1.00036	0.936847	0.550389	33	0.894339	0.265
334	Alg_HlX	365	0.0050721	0.00370988	1.36719	0.526257	1.16085	28	0.904265	0.985
335	Alg_HlX	38	0.00256166	0.00407407	0.628771	0.0407734	0.495103	19	0.912708	0.528
336	Alg_HlX	385	0.00511598	0.00428387	1.19424	1.12182	0.373228	64	0.921074	0.997
337	Alg_HlX	39	0	0	NA	0	0	71	0.929207	1
338	Alg_HlX	4	0.00741638	0.00819748	0.904715	1.25228	0.33224	46	0.937299	0.658
339	Alg_HlX	40	0	0	NA	0	0	50	0.945252	1
340	Alg_HlX	41	0.00396869	0.00314776	1.2608	0.730855	0.927746	35	0.952947	1
341	Alg_HlX	425	0.0074026	0.00572344	1.29338	3.02071	4.19331	12	0.960027	0.989
342	Alg_HlX	44	0.00576235	0.00442625	1.30186	2.05773	2.56547	40	0.9666	1
343	Alg_HlX	45	0	0	NA	0	0	3	0.97211	1
344	Alg_HlX	47	0.00103435	0.00174145	0.593956	0	0.21187	59	0.97751	0.575
345	Alg_HlX	5	0.0142633	0.0106362	1.34102	2.7715	0.322419	52	0.982678	0.002	**
346	Alg_HlX	50	0.000228995	0.000862848	0.265395	0	0.0462098	13	0.986016	0.942
347	Alg_HlX	54	0.00385766	0.00573954	0.67212	0.0815467	0.745628	4	0.98883	0.292
348	Alg_HlX	55	0.01042	0.013321	0.782224	2.05159	0	76	0.9916	0.001	***
349	Alg_HlX	58	0.00810695	0.006467	1.25359	1.18969	1.57581	54	0.993986	0.306
350	Alg_HlX	61	0.000424683	0.00109668	0.387244	0	0.0924196	68	0.996166	1
351	Alg_HlX	64	0.000385403	0.00106022	0.363513	0.0815467	0	74	0.997062	0.994
352	Alg_HlX	67	0.00131405	0.00210362	0.624659	0.216993	0.0924196	75	0.997874	0.705
353	Alg_HlX	7	0.00937106	0.0114618	0.817591	1.62703	0.293781	82	0.998638	0.071
354	Alg_HlX	70	0.00644922	0.00428012	1.50679	0.818599	2.01796	70	0.99912	0.998
355	Alg_HlX	71	0	0	NA	0	0	6	0.999598	1
356	Alg_HlX	73	0.00796864	0.00570684	1.39633	2.03219	2.60868	91	1	0.873
357	Alg_HlX	74	0.00534108	0.00374696	1.42545	3.78926	3.28533	15	1	1
358	Alg_HlX	7433	0.00036208	0.00145579	0.248718	0.0646243	0	21	1	0.921
359	Alg_HlX	75	0.0119129	0.0086576	1.376	3.20668	1.20638	22	1	0.009	**
360	Alg_HlX	76	0.00725013	0.0054695	1.32556	2.25325	3.27738	23	1	1
361	Alg_HlX	79	0.00956858	0.00968232	0.988253	1.67637	1.10369	27	1	0.035	*
362	Alg_HlX	8	0.00679289	0.0075993	0.893884	1.1916	0.21187	29	1	0.285
363	Alg_HlX	80	0.00692692	0.0050769	1.3644	2.181	2.9523	55	1	1
364	Alg_HlX	84	0.00801198	0.00569832	1.40603	1.92824	1.56837	61	1	0.667
365	Alg_HlX	9	0.00733234	0.00802008	0.914247	1.29826	0.630167	63	1	0.343
366	Alg_HlX	91	0	0	NA	0	0	67	1	1
367	Alg_HlX	96	0.00019073	0.000717535	0.265812	0	0.0462098	79	1	1
368	Alg_HlX	98	0.00708416	0.00503551	1.40684	0.691294	1.48842	90	1	0.792
369	Alg_Sed	1	0.010169	0.00611339	1.66339	3.87599	2.00024	38	0.0295133	0.884
370	Alg_Sed	10	0.0049437	0.00682521	0.724329	0.960865	0	69	0.0577832	0.734
371	Alg_Sed	1001	0.00764166	0.00511177	1.49491	0.541407	1.6098	53	0.0811711	0.745
372	Alg_Sed	102	0.0124593	0.00547218	2.27684	0	2.25996	56	0.104203	0.008	**
373	Alg_Sed	107	0.00925103	0.0045532	2.03177	1.74299	0.475185	65	0.127134	0.291
374	Alg_Sed	109	0.00239322	0.00415954	0.575358	0.0407734	0.472055	4	0.149238	0.744
375	Alg_Sed	11	0.0109889	0.00725947	1.51373	2.18311	0.154033	74	0.169948	0.097
376	Alg_Sed	113	0.0074487	0.00621471	1.19856	1.31008	2.29081	43	0.1902	0.966
377	Alg_Sed	116	0.0067958	0.00550868	1.23365	1.08857	1.37251	83	0.21013	0.99
378	Alg_Sed	118	0.00700161	0.00489342	1.43082	1.67498	2.04427	72	0.229854	1
379	Alg_Sed	122	0.00717696	0.00485891	1.47707	2.11355	1.89141	7	0.24935	0.964
380	Alg_Sed	123	0.00661567	0.00519159	1.27431	0.621661	1.59633	16	0.267855	0.861
381	Alg_Sed	126	0.00121152	0.00284865	0.425296	0.210795	0	1	0.285896	0.828
382	Alg_Sed	127	0.00552872	0.0074355	0.743557	0.936947	0	45	0.303493	0.275
383	Alg_Sed	130	0.00328859	0.00529235	0.621386	0	0.654012	39	0.321054	0.785
384	Alg_Sed	132	0.0104308	0.00738367	1.41268	2.99165	1.80707	77	0.338201	0.711
385	Alg_Sed	134	0.00619926	0.00456501	1.358	0.786894	1.72536	85	0.355236	0.949
386	Alg_Sed	138	0.0090793	0.00685698	1.3241	1.03583	2.2441	42	0.371987	0.927
387	Alg_Sed	14	0.00415578	0.00650286	0.639069	0.690082	0	5	0.388399	0.408
388	Alg_Sed	141	0.00692013	0.00715059	0.967771	1.37563	0.231049	18	0.404507	0.068
389	Alg_Sed	146	0.00369267	0.00694456	0.531735	0	0.693364	64	0.420207	0.407
390	Alg_Sed	153	0.00277747	0.00542279	0.512185	0	0.570644	88	0.4358	0.854
391	Alg_Sed	154	0.00219337	0.00415472	0.527923	0	0.460348	91	0.451049	0.863
392	Alg_Sed	155	0	0	NA	0	0	80	0.466144	1
393	Alg_Sed	158	0.00533748	0.0042292	1.26205	0.890969	1.08394	34	0.480958	0.997
394	Alg_Sed	164	0.00768715	0.00509172	1.50974	2.01885	1.28924	44	0.494766	0.956
395	Alg_Sed	167	0.00215681	0.00420911	0.512414	0	0.44322	26	0.508404	0.729
396	Alg_Sed	168	0.00593745	0.00506132	1.1731	0.599949	1.27014	3	0.521961	0.925
397	Alg_Sed	17	0	0	NA	0	0	32	0.535459	1
398	Alg_Sed	171	0.00540497	0.0035244	1.53358	1.18373	1.23818	8	0.548674	0.999
399	Alg_Sed	172	0.00551276	0.00314506	1.75283	0.898751	0.554493	78	0.561788	0.969
400	Alg_Sed	173	0.00760799	0.00543674	1.39937	1.81646	2.34617	62	0.574694	0.987
401	Alg_Sed	1761	0.000245637	0.000997204	0.246326	0.0407734	0	11	0.587427	0.978
402	Alg_Sed	18	0.00835036	0.00877925	0.951148	1.44701	0	46	0.60011	0.142
403	Alg_Sed	184	0.00508163	0.00507654	1.001	0.468562	1.02248	92	0.612676	0.988
404	Alg_Sed	185	0.00574178	0.00545512	1.05255	1.2414	1.74554	86	0.625125	0.993
405	Alg_Sed	187	0.00573382	0.00461914	1.24132	0.72013	1.2801	10	0.637547	0.973
406	Alg_Sed	19	0.0166355	0.0198996	0.835972	2.86356	0	20	0.649824	0.001	***
407	Alg_Sed	195	0.00989818	0.00883625	1.12018	2.84927	1.09723	81	0.662094	0.204
408	Alg_Sed	2	0	0	NA	0	0	9	0.67415	1
409	Alg_Sed	20	0.0053718	0.00893282	0.601356	1.01596	0	89	0.685964	0.068
410	Alg_Sed	21	0.00944193	0.00549036	1.71973	4.32435	2.6244	52	0.69775	0.771
411	Alg_Sed	22	0.0114154	0.00913078	1.25021	2.00294	0	12	0.709486	0.015	*
412	Alg_Sed	225	0.00778313	0.00513041	1.51706	1.66242	1.13056	87	0.721041	0.904
413	Alg_Sed	24	0.00991887	0.00783802	1.26548	1.98884	0.460348	66	0.732536	0.287
414	Alg_Sed	244	0.0071491	0.00578478	1.23585	0.924728	1.85949	73	0.744029	0.891
415	Alg_Sed	25	0.00630854	0.00582622	1.08278	2.98699	3.57889	47	0.755221	0.999
416	Alg_Sed	26	0.00608553	0.0113748	0.535001	1.1725	0	84	0.766329	0.287
417	Alg_Sed	262	0.00585269	0.00457072	1.28047	1.04557	1.13103	17	0.777327	0.978
418	Alg_Sed	29	0.0045978	0.00612483	0.750681	0.763592	0.199084	48	0.788124	0.374
419	Alg_Sed	3	0.00437557	0.00506016	0.864709	0.604738	0.398169	60	0.79867	0.623
420	Alg_Sed	30	0.00664301	0.00635982	1.04453	0	1.24271	28	0.809204	0.584
421	Alg_Sed	31	0.0131829	0.0180365	0.730901	2.2349	0	49	0.819587	0.004	**
422	Alg_Sed	311	0.00348467	0.00549616	0.63402	0.227718	0.597253	36	0.829774	0.932
423	Alg_Sed	32	0.000824342	0.00160842	0.512516	0	0.154033	37	0.839946	0.958
424	Alg_Sed	33	0.0129822	0.00960347	1.35182	2.32903	0	57	0.84979	0.016	*
425	Alg_Sed	34	0.00554838	0.00684225	0.8109	0.936847	0	14	0.859598	0.289
426	Alg_Sed	365	0.00484882	0.00478976	1.01233	0.526257	0.84543	31	0.869379	0.969
427	Alg_Sed	38	0.000286552	0.00116752	0.245437	0.0407734	0	30	0.878968	0.917
428	Alg_Sed	385	0.00594466	0.00478417	1.24257	1.12182	1.15399	41	0.888498	0.969
429	Alg_Sed	39	0	0	NA	0	0	25	0.897967	1
430	Alg_Sed	4	0.00727469	0.0084418	0.861746	1.25228	0.0770164	35	0.906982	0.61
431	Alg_Sed	40	0	0	NA	0	0	2	0.915753	1
432	Alg_Sed	41	0.00884954	0.00487763	1.81431	0.730855	2.16135	58	0.924356	0.47
433	Alg_Sed	425	0.0129255	0.00701888	1.84153	3.02071	5.25523	50	0.932513	0.055
434	Alg_Sed	44	0.00647942	0.004907	1.32044	2.05773	1.82081	51	0.940275	0.994
435	Alg_Sed	45	0	0	NA	0	0	19	0.947648	1
436	Alg_Sed	47	0	0	NA	0	0	21	0.954199	1
437	Alg_Sed	5	0.0159346	0.01239	1.28609	2.7715	0	54	0.960382	0.003	**
438	Alg_Sed	50	0	0	NA	0	0	15	0.966216	1
439	Alg_Sed	54	0.000440108	0.00123151	0.357373	0.0815467	0	75	0.971144	0.946
440	Alg_Sed	55	0.0111177	0.0144872	0.767418	2.05159	0	22	0.976071	0.001	***
441	Alg_Sed	58	0.00647799	0.00613691	1.05558	1.18969	0.321152	6	0.980317	0.557
442	Alg_Sed	61	0.0116729	0.00568018	2.05503	0	2.13482	90	0.98428	0.022	*
443	Alg_Sed	64	0.00277766	0.00353038	0.786787	0.0815467	0.492313	23	0.988172	0.509
444	Alg_Sed	67	0.00111287	0.0022026	0.505255	0.216993	0	27	0.991998	0.709
445	Alg_Sed	7	0.00966537	0.0124767	0.774675	1.62703	0	13	0.994147	0.096
446	Alg_Sed	70	0.00739198	0.00656076	1.1267	0.818599	1.95529	76	0.996122	0.964
447	Alg_Sed	71	0	0	NA	0	0	55	0.997584	1
448	Alg_Sed	73	0.00850829	0.00651121	1.30671	2.03219	0.640925	71	0.998365	0.695
449	Alg_Sed	74	0.00691614	0.00500466	1.38194	3.78926	2.68089	82	0.999056	0.963
450	Alg_Sed	7433	0.000389326	0.00158053	0.246326	0.0646243	0	59	0.999564	0.845
451	Alg_Sed	75	0.0112339	0.00868219	1.2939	3.20668	1.5785	33	1	0.064
452	Alg_Sed	76	0.00626123	0.00478436	1.30869	2.25325	2.5508	24	1	1
453	Alg_Sed	79	0.00960176	0.00889731	1.07918	1.67637	0	29	1	0.066
454	Alg_Sed	8	0.00701724	0.0082692	0.8486	1.1916	0	40	1	0.289
455	Alg_Sed	80	0.00651277	0.00485058	1.34268	2.181	2.56868	61	1	1
456	Alg_Sed	84	0.00878897	0.00679986	1.29252	1.92824	1.05422	63	1	0.456
457	Alg_Sed	9	0.00665888	0.0093583	0.711548	1.29826	0	67	1	0.409
458	Alg_Sed	91	0.00223389	0.00421968	0.529399	0	0.475185	68	1	0.929
459	Alg_Sed	96	0.00859548	0.00583346	1.47348	0	1.5197	70	1	0.043	*
460	Alg_Sed	98	0.00708284	0.00470281	1.50609	0.691294	1.41451	79	1	0.731
461	Alg_Den	1	0.0097856	0.00550957	1.77611	3.87599	1.72735	51	0.0357575	0.923
462	Alg_Den	10	0.0044332	0.00512659	0.864746	0.960865	0.304452	7	0.0643332	0.838
463	Alg_Den	1001	0.00589717	0.00485311	1.21513	0.541407	1.41152	42	0.0878002	0.945
464	Alg_Den	102	0	0	NA	0	0	38	0.111057	1
465	Alg_Den	107	0.00659601	0.00366252	1.80095	1.74299	0.595064	78	0.133799	0.775
466	Alg_Den	109	0.000191156	0.00077114	0.247888	0.0407734	0	92	0.155162	0.996
467	Alg_Den	11	0.0150613	0.0124964	1.20525	2.18311	4.56144	80	0.176281	0.001	***
468	Alg_Den	113	0.00918642	0.00686449	1.33825	1.31008	2.94838	10	0.19642	0.833
469	Alg_Den	116	0.00910521	0.00685913	1.32746	1.08857	3.01626	53	0.216059	0.758
470	Alg_Den	118	0.0106148	0.00717286	1.47985	1.67498	4.09466	56	0.235665	0.634
471	Alg_Den	122	0.00728051	0.0057675	1.26233	2.11355	3.6416	83	0.255215	0.966
472	Alg_Den	123	0.00812152	0.00691801	1.17397	0.621661	2.09351	69	0.273796	0.563
473	Alg_Den	126	0.000959188	0.0022466	0.426952	0.210795	0	1	0.292362	0.893
474	Alg_Den	127	0.00435129	0.00580591	0.749459	0.936947	0	81	0.310899	0.471
475	Alg_Den	130	0.000874224	0.00186488	0.468784	0	0.207944	8	0.328329	0.998
476	Alg_Den	132	0.00677817	0.00505051	1.34208	2.99165	3.85944	46	0.345715	1
477	Alg_Den	134	0.00714197	0.00481828	1.48226	0.786894	2.22865	9	0.362991	0.844
478	Alg_Den	138	0.00880411	0.00666482	1.32098	1.03583	2.78344	58	0.380112	0.948
479	Alg_Den	14	0.00325635	0.0050384	0.646305	0.690082	0	36	0.397077	0.536
480	Alg_Den	141	0.00563125	0.00580343	0.970331	1.37563	0.248491	25	0.413942	0.189
481	Alg_Den	146	0	0	NA	0	0	18	0.430646	1
482	Alg_Den	153	0.000476576	0.00143968	0.33103	0	0.109861	28	0.447161	1
483	Alg_Den	154	0.00115269	0.00238614	0.483076	0	0.270805	32	0.463526	0.982
484	Alg_Den	155	0	0	NA	0	0	39	0.479759	1
485	Alg_Den	158	0.00888884	0.00604482	1.47049	0.890969	2.80684	72	0.495867	0.418
486	Alg_Den	164	0.00640487	0.00511598	1.25194	2.01885	3.23313	87	0.511864	0.998
487	Alg_Den	167	0	0	NA	0	0	35	0.52769	1
488	Alg_Den	168	0.00870485	0.00669766	1.29968	0.599949	2.4333	37	0.54312	0.336
489	Alg_Den	17	0	0	NA	0	0	12	0.558529	1
490	Alg_Den	171	0.00748375	0.00477588	1.56699	1.18373	2.8072	84	0.573504	0.829
491	Alg_Den	172	0.00770211	0.00630614	1.22137	0.898751	2.4241	60	0.588442	0.701
492	Alg_Den	173	0.00862505	0.00709024	1.21647	1.81646	2.7928	31	0.603055	0.959
493	Alg_Den	1761	0.000192522	0.000776716	0.247867	0.0407734	0	43	0.617653	0.984
494	Alg_Den	18	0.00637693	0.00539084	1.18292	1.44701	0.890246	50	0.63208	0.329
495	Alg_Den	184	0.00834141	0.00741937	1.12427	0.468562	2.0698	77	0.646491	0.652
496	Alg_Den	185	0.00894161	0.00633147	1.41225	1.2414	2.77378	45	0.660773	0.628
497	Alg_Den	187	0.00813243	0.00666445	1.22027	0.72013	2.33685	30	0.674972	0.637
498	Alg_Den	19	0.0122579	0.0142626	0.859448	2.86356	0.570378	47	0.689162	0.005	**
499	Alg_Den	195	0.00855622	0.00734809	1.16441	2.84927	1.01628	86	0.703232	0.516
500	Alg_Den	2	0	0	NA	0	0	11	0.717046	1
501	Alg_Den	20	0.0043234	0.00709129	0.609678	1.01596	0	17	0.730596	0.131
502	Alg_Den	21	0.0123687	0.00539214	2.29384	4.32435	1.49173	85	0.744088	0.097
503	Alg_Den	22	0.00769396	0.00652323	1.17947	2.00294	1.90438	49	0.75735	0.287
504	Alg_Den	225	0.00694933	0.00550853	1.26156	1.66242	3.0525	88	0.770543	0.98
505	Alg_Den	24	0.00752745	0.00596406	1.26214	1.98884	1.73372	44	0.783728	0.658
506	Alg_Den	244	0.009164	0.00780427	1.17423	0.924728	2.7879	16	0.796588	0.473
507	Alg_Den	25	0.0074792	0.00549281	1.36163	2.98699	4.35931	5	0.809103	0.999
508	Alg_Den	26	0.00491692	0.00915723	0.536944	1.1725	0	66	0.821472	0.411
509	Alg_Den	262	0.00699026	0.0052548	1.33026	1.04557	2.42783	26	0.833624	0.885
510	Alg_Den	29	0.00760439	0.00655052	1.16088	0.763592	1.81199	34	0.845723	0.038	*
511	Alg_Den	3	0.0188466	0.0158316	1.19044	0.604738	4.36531	65	0.857373	0.001	***
512	Alg_Den	30	0.00222814	0.00245659	0.907007	0	0.519296	62	0.868643	0.981
513	Alg_Den	31	0.0103509	0.0137583	0.752339	2.2349	0.0693147	3	0.879832	0.004	**
514	Alg_Den	311	0.00466059	0.00421711	1.10516	0.227718	1.14873	20	0.890516	0.822
515	Alg_Den	32	0.00105589	0.00215273	0.490489	0	0.248491	73	0.900902	0.932
516	Alg_Den	33	0.0103336	0.00749786	1.37821	2.32903	0	89	0.911138	0.063
517	Alg_Den	34	0.00436285	0.0053223	0.81973	0.936847	0	64	0.920913	0.445
518	Alg_Den	365	0.00902424	0.00763412	1.18209	0.526257	2.38053	48	0.930242	0.213
519	Alg_Den	38	0.000216433	0.000874559	0.247476	0.0407734	0	54	0.939084	0.957
520	Alg_Den	385	0.00787343	0.00665914	1.18235	1.12182	2.08398	2	0.947496	0.751
521	Alg_Den	39	0.000476576	0.00143968	0.33103	0	0.109861	57	0.955773	0.922
522	Alg_Den	4	0.00594019	0.00639717	0.928564	1.25228	0.380666	14	0.964029	0.781
523	Alg_Den	40	0	0	NA	0	0	41	0.972232	1
524	Alg_Den	41	0.00515222	0.00370248	1.39156	0.730855	1.37827	19	0.97841	0.992
525	Alg_Den	425	0.00614038	0.00435717	1.40926	3.02071	1.93236	52	0.982637	0.999
526	Alg_Den	44	0.0065193	0.00518963	1.25622	2.05773	3.18885	90	0.985796	0.991
527	Alg_Den	45	0	0	NA	0	0	23	0.987983	1
528	Alg_Den	47	0	0	NA	0	0	55	0.989986	1
529	Alg_Den	5	0.00979316	0.00866257	1.13051	2.7715	2.28843	13	0.991806	0.194
530	Alg_Den	50	0	0	NA	0	0	76	0.993515	1
531	Alg_Den	54	0.000352373	0.000977634	0.360434	0.0815467	0	15	0.995174	0.962
532	Alg_Den	55	0.00848987	0.00975158	0.870614	2.05159	1.02681	22	0.996078	0.012	*
533	Alg_Den	58	0.00547434	0.00397297	1.3779	1.18969	1.24429	61	0.996982	0.728
534	Alg_Den	61	0	0	NA	0	0	71	0.997651	1
535	Alg_Den	64	0.00033281	0.00091819	0.362464	0.0815467	0	75	0.998282	0.984
536	Alg_Den	67	0.000901045	0.00178275	0.505426	0.216993	0	82	0.998861	0.824
537	Alg_Den	7	0.00759562	0.00970277	0.78283	1.62703	0	59	0.999272	0.191
538	Alg_Den	70	0.0119863	0.010068	1.19054	0.818599	3.56999	33	0.999637	0.224
539	Alg_Den	71	0	0	NA	0	0	6	1	1
540	Alg_Den	73	0.0111311	0.00874795	1.27242	2.03219	3.13713	4	1	0.129
541	Alg_Den	74	0.00977034	0.00445725	2.19201	3.78926	1.60852	21	1	0.371
542	Alg_Den	7433	0.000305141	0.00123107	0.247867	0.0646243	0	24	1	0.894
543	Alg_Den	75	0.0103044	0.00753176	1.36812	3.20668	1.3947	27	1	0.103
544	Alg_Den	76	0.0078926	0.00583094	1.35357	2.25325	3.85915	29	1	0.983
545	Alg_Den	79	0.00711094	0.00619147	1.14851	1.67637	0.248491	40	1	0.291
546	Alg_Den	8	0.00741592	0.00607377	1.22097	1.1916	1.64713	63	1	0.207
547	Alg_Den	80	0.00843166	0.00538683	1.56524	2.181	4.01375	67	1	0.972
548	Alg_Den	84	0.00695366	0.00536585	1.29591	1.92824	0.702108	68	1	0.859
549	Alg_Den	9	0.00539476	0.00754431	0.715077	1.29826	0	70	1	0.595
550	Alg_Den	91	0.00166471	0.00343654	0.484416	0	0.391202	74	1	0.977
551	Alg_Den	96	0	0	NA	0	0	79	1	1
552	Alg_Den	98	0.01126	0.00653247	1.7237	0.691294	3.12763	91	1	0.039	*
553	Alg_NdG	1	0.011018	0.011063	0.995927	3.87599	4.51637	42	0.0291435	0.891
554	Alg_NdG	10	0.0128103	0.0124863	1.02595	0.960865	2.50808	83	0.0542644	0.003	**
555	Alg_NdG	1001	0.00315949	0.00426215	0.741291	0.541407	0.217806	38	0.0788917	0.999
556	Alg_NdG	102	0.000640013	0.00156356	0.409331	0	0.133298	69	0.102714	1
557	Alg_NdG	107	0.00999329	0.0084767	1.17891	1.74299	1.97666	81	0.123812	0.141
558	Alg_NdG	109	0.00130795	0.00368332	0.355101	0.0407734	0.203781	48	0.144709	0.983
559	Alg_NdG	11	0.01113	0.00789857	1.40912	2.18311	0.436475	65	0.164572	0.033	*
560	Alg_NdG	113	0.00695563	0.00543091	1.28075	1.31008	0.620272	53	0.184396	0.998
561	Alg_NdG	116	0.0096473	0.00768472	1.25539	1.08857	2.38751	10	0.203574	0.647
562	Alg_NdG	118	0.012899	0.00872056	1.47915	1.67498	3.4317	2	0.222621	0.024	*
563	Alg_NdG	122	0.0101239	0.0073932	1.36935	2.11355	2.82277	56	0.241221	0.284
564	Alg_NdG	123	0.00762336	0.0078425	0.972057	0.621661	1.66611	39	0.25973	0.761
565	Alg_NdG	126	0.00122465	0.00288208	0.424918	0.210795	0	16	0.277724	0.916
566	Alg_NdG	127	0.00566696	0.00718814	0.788376	0.936947	0.106638	43	0.294729	0.151
567	Alg_NdG	130	0.000422417	0.00212804	0.1985	0	0.0748427	89	0.311354	1
568	Alg_NdG	132	0.012102	0.00801012	1.51084	2.99165	2.59985	7	0.327902	0.126
569	Alg_NdG	134	0.00828039	0.00692578	1.19559	0.786894	1.85869	72	0.344447	0.583
570	Alg_NdG	138	0.00575174	0.00544242	1.05683	1.03583	0.407563	52	0.360885	1
571	Alg_NdG	14	0.00456077	0.00660276	0.690736	0.690082	0.14188	1	0.377267	0.376
572	Alg_NdG	141	0.00726855	0.00758054	0.958844	1.37563	0.312751	45	0.39303	0.005	**
573	Alg_NdG	146	0	0	NA	0	0	66	0.408683	1
574	Alg_NdG	153	0.000150468	0.000758024	0.1985	0	0.0266595	87	0.42426	1
575	Alg_NdG	154	0	0	NA	0	0	55	0.439597	1
576	Alg_NdG	155	0.00119932	0.00259958	0.46135	0	0.228871	80	0.454786	0.595
577	Alg_NdG	158	0.00730571	0.00573416	1.27407	0.890969	1.60292	11	0.469839	0.936
578	Alg_NdG	164	0.00969407	0.00633975	1.52909	2.01885	1.99959	5	0.484697	0.31
579	Alg_NdG	167	0	0	NA	0	0	40	0.499313	1
580	Alg_NdG	168	0.00406491	0.00389526	1.04355	0.599949	0.608966	77	0.513848	0.999
581	Alg_NdG	17	0	0	NA	0	0	26	0.528261	1
582	Alg_NdG	171	0.00825151	0.00611524	1.34933	1.18373	1.80766	84	0.542643	0.667
583	Alg_NdG	172	0.00598583	0.00456144	1.31227	0.898751	1.04208	9	0.556987	0.986
584	Alg_NdG	173	0.00884659	0.00680546	1.29992	1.81646	0.73426	61	0.571191	0.983
585	Alg_NdG	1761	0.00378357	0.00766152	0.493841	0.0407734	0.685604	85	0.585261	0.48
586	Alg_NdG	18	0.0084422	0.00890813	0.947696	1.44701	0	88	0.599052	0.056
587	Alg_NdG	184	0.00581228	0.00701068	0.82906	0.468562	1.077	47	0.612669	0.992
588	Alg_NdG	185	0.00599785	0.00442943	1.35409	1.2414	0.326014	78	0.625849	0.998
589	Alg_NdG	187	0.00538436	0.00483688	1.11319	0.72013	0.894028	32	0.639003	0.999
590	Alg_NdG	19	0.0165635	0.0196509	0.842888	2.86356	0.327584	44	0.65171	0.001	***
591	Alg_NdG	195	0.0124486	0.00926238	1.344	2.84927	0.719276	34	0.664263	0.003	**
592	Alg_NdG	2	0.00982994	0.0177944	0.552417	0	1.75885	17	0.676574	0.008	**
593	Alg_NdG	20	0.00742824	0.0121052	0.613642	1.01596	0.577371	30	0.688843	0.001	***
594	Alg_NdG	21	0.0196009	0.00943854	2.07669	4.32435	0.912673	76	0.701105	0.001	***
595	Alg_NdG	22	0.0114369	0.00914531	1.25058	2.00294	0.053319	82	0.712878	0.001	***
596	Alg_NdG	225	0.00854665	0.0056327	1.51733	1.66242	2.01517	12	0.724213	0.814
597	Alg_NdG	24	0.0106011	0.00871018	1.2171	1.98884	1.15983	41	0.735258	0.156
598	Alg_NdG	244	0.00579762	0.00442016	1.31163	0.924728	1.0871	57	0.746204	0.997
599	Alg_NdG	25	0.0091578	0.00703799	1.3012	2.98699	2.80173	62	0.757127	0.987
600	Alg_NdG	26	0.0140542	0.0167997	0.836571	1.1725	2.14448	25	0.767989	0.002	**
601	Alg_NdG	262	0.00589012	0.00438273	1.34394	1.04557	0.707863	20	0.778796	0.996
602	Alg_NdG	29	0.00405637	0.00685173	0.592022	0.763592	0	86	0.789348	0.479
603	Alg_NdG	3	0.00333286	0.004842	0.688323	0.604738	0	8	0.79969	0.903
604	Alg_NdG	30	0.0110559	0.0127037	0.870288	0	1.93887	59	0.809943	0.061
605	Alg_NdG	31	0.0133326	0.018295	0.728756	2.2349	0	70	0.819685	0.001	***
606	Alg_NdG	311	0.00144111	0.00216618	0.665279	0.227718	0.0689138	92	0.829127	0.999
607	Alg_NdG	32	0.0103147	0.0142579	0.723438	0	1.68633	73	0.83856	0.001	***
608	Alg_NdG	33	0.0125093	0.00930797	1.34393	2.32903	0.327891	64	0.847939	0.002	**
609	Alg_NdG	34	0.00736207	0.00933222	0.788887	0.936847	0.809491	79	0.856884	0.04	*
610	Alg_NdG	365	0.00389823	0.00466852	0.835004	0.526257	0.451266	36	0.865802	1
611	Alg_NdG	38	0.00689584	0.0135741	0.508016	0.0407734	1.21055	31	0.874702	0.018	*
612	Alg_NdG	385	0.00578955	0.0048639	1.19031	1.12182	0.325628	49	0.88346	0.995
613	Alg_NdG	39	0.0095528	0.0145999	0.654307	0	1.58039	35	0.892102	0.001	***
614	Alg_NdG	4	0.00734632	0.00874112	0.840433	1.25228	0.0266595	46	0.900722	0.687
615	Alg_NdG	40	0	0	NA	0	0	60	0.90933	1
616	Alg_NdG	41	0.00630849	0.00558845	1.12884	0.730855	1.21167	18	0.917882	0.964
617	Alg_NdG	425	0.0133595	0.00660268	2.02334	3.02071	0.707334	68	0.926377	0.01	*
618	Alg_NdG	44	0.0105281	0.00520924	2.02104	2.05773	0.950736	14	0.934802	0.192
619	Alg_NdG	45	0.000431508	0.00156632	0.275492	0	0.0689138	37	0.942808	0.772
620	Alg_NdG	47	0.00571304	0.0128133	0.445868	0	0.996844	19	0.949589	0.012	*
621	Alg_NdG	5	0.0160219	0.0124358	1.28837	2.7715	0.053319	28	0.955633	0.001	***
622	Alg_NdG	50	0.00655202	0.0112373	0.583059	0	1.05089	50	0.961664	0.001	***
623	Alg_NdG	54	0.00216655	0.00530546	0.408363	0.0815467	0.348192	58	0.96746	0.648
624	Alg_NdG	55	0.0111273	0.0143599	0.774891	2.05159	0.258977	33	0.973086	0.001	***
625	Alg_NdG	58	0.00634435	0.00660571	0.960434	1.18969	0.053319	51	0.978041	0.638
626	Alg_NdG	61	0.000720218	0.00183311	0.392895	0	0.14188	3	0.982739	1
627	Alg_NdG	64	0.00160393	0.00357066	0.449198	0.0815467	0.234971	71	0.98596	0.872
628	Alg_NdG	67	0.00824715	0.0151955	0.542736	0.216993	1.3064	75	0.988345	0.004	**
629	Alg_NdG	7	0.00977576	0.0126521	0.772661	1.62703	0	54	0.990488	0.032	*
630	Alg_NdG	70	0.00886488	0.00858213	1.03295	0.818599	1.95576	6	0.992433	0.914
631	Alg_NdG	71	0.00601609	0.0120221	0.500418	0	0.956718	13	0.994254	0.003	**
632	Alg_NdG	73	0.0102159	0.00701899	1.45547	2.03219	0.332421	24	0.996037	0.238
633	Alg_NdG	74	0.0141902	0.00741029	1.91493	3.78926	1.30839	74	0.997108	0.001	***
634	Alg_NdG	7433	0.0079181	0.0104148	0.760273	0.0646243	1.38419	4	0.998059	0.001	***
635	Alg_NdG	75	0.0168954	0.0108947	1.55079	3.20668	0.279708	67	0.998701	0.001	***
636	Alg_NdG	76	0.00967272	0.0060669	1.59434	2.25325	1.62518	15	0.999329	0.882
637	Alg_NdG	79	0.00946323	0.00886614	1.06735	1.67637	0.137828	90	0.999776	0.023	*
638	Alg_NdG	8	0.00709652	0.00838885	0.845947	1.1916	0	22	1	0.185
639	Alg_NdG	80	0.0104767	0.00701209	1.49408	2.181	2.63088	21	1	0.545
640	Alg_NdG	84	0.00927563	0.00731972	1.26721	1.92824	0.798562	23	1	0.341
641	Alg_NdG	9	0.0111815	0.0123054	0.908663	1.29826	1.69488	27	1	0.019	*
642	Alg_NdG	91	0.000300936	0.00151605	0.1985	0	0.053319	29	1	1
643	Alg_NdG	96	0	0	NA	0	0	63	1	1
644	Alg_NdG	98	0.00635046	0.00789094	0.804778	0.691294	0.876421	91	1	0.967
645	Alg_NdX	1	0.0119064	0.0111797	1.065	3.87599	5.25764	52	0.0326495	0.764
646	Alg_NdX	10	0.0120174	0.0107019	1.12293	0.960865	2.76361	42	0.0587981	0.011	*
647	Alg_NdX	1001	0.00357256	0.003988	0.895827	0.541407	0.501738	38	0.0839191	1
648	Alg_NdX	102	0.000366519	0.00116966	0.313355	0	0.0630134	69	0.108317	1
649	Alg_NdX	107	0.00680342	0.00438299	1.55223	1.74299	0.433371	89	0.130853	0.804
650	Alg_NdX	109	0.000819521	0.00290671	0.281941	0.0407734	0.104663	83	0.152074	0.997
651	Alg_NdX	11	0.00983214	0.00731308	1.34446	2.18311	0.814868	53	0.172219	0.16
652	Alg_NdX	113	0.00620973	0.00487996	1.2725	1.31008	1.13647	2	0.192219	1
653	Alg_NdX	116	0.0100587	0.00673186	1.49419	1.08857	2.59829	1	0.212034	0.467
654	Alg_NdX	118	0.00887451	0.00600786	1.47715	1.67498	3.03143	56	0.230524	0.978
655	Alg_NdX	122	0.00727213	0.00482142	1.5083	2.11355	2.53265	65	0.24896	0.991
656	Alg_NdX	123	0.00761048	0.00659778	1.15349	0.621661	1.8891	88	0.266911	0.765
657	Alg_NdX	126	0.00111517	0.00264272	0.421977	0.210795	0	43	0.2844	0.915
658	Alg_NdX	127	0.00579695	0.00588962	0.984265	0.936947	0.578868	78	0.301648	0.17
659	Alg_NdX	130	0.00414164	0.0046786	0.885229	0	0.86404	81	0.318679	0.648
660	Alg_NdX	132	0.00843681	0.00604377	1.39595	2.99165	3.0835	72	0.335549	1
661	Alg_NdX	134	0.00773261	0.00612352	1.26277	0.786894	1.96775	9	0.352289	0.746
662	Alg_NdX	138	0.00546156	0.00491564	1.11106	1.03583	1.03554	39	0.368696	1
663	Alg_NdX	14	0.00381346	0.00602256	0.633196	0.690082	0	7	0.385059	0.491
664	Alg_NdX	141	0.00695586	0.00660244	1.05353	1.37563	0.704994	35	0.401352	0.024	*
665	Alg_NdX	146	0	0	NA	0	0	46	0.41732	1
666	Alg_NdX	153	0.00281483	0.00351051	0.801828	0	0.581901	37	0.432935	0.925
667	Alg_NdX	154	0.00319435	0.00400086	0.798416	0	0.683981	84	0.447954	0.68
668	Alg_NdX	155	0.000957748	0.00264175	0.362543	0	0.162887	77	0.462727	0.687
669	Alg_NdX	158	0.00787892	0.00686688	1.14738	0.890969	2.11626	10	0.477496	0.809
670	Alg_NdX	164	0.00702707	0.00489636	1.43516	2.01885	2.30363	45	0.492238	0.999
671	Alg_NdX	167	0.0007303	0.00210251	0.347347	0	0.175964	80	0.50649	0.993
672	Alg_NdX	168	0.00770586	0.00708124	1.08821	0.599949	1.85499	16	0.520531	0.643
673	Alg_NdX	17	0	0	NA	0	0	85	0.534545	1
674	Alg_NdX	171	0.0062381	0.00453696	1.37495	1.18373	1.97631	66	0.548307	0.999
675	Alg_NdX	172	0.00758073	0.00600776	1.26182	0.898751	2.071	25	0.56142	0.788
676	Alg_NdX	173	0.00754326	0.00595728	1.26623	1.81646	1.00678	17	0.574288	0.999
677	Alg_NdX	1761	0.00703587	0.0152973	0.459943	0.0407734	1.14466	28	0.587113	0.062
678	Alg_NdX	18	0.00768249	0.00817315	0.939967	1.44701	0	34	0.599898	0.126
679	Alg_NdX	184	0.00979017	0.00850227	1.15148	0.468562	2.39379	49	0.612629	0.255
680	Alg_NdX	185	0.00460253	0.00392806	1.17171	1.2414	0.970124	47	0.625309	1
681	Alg_NdX	187	0.00938277	0.00718385	1.30609	0.72013	2.40695	12	0.637974	0.252
682	Alg_NdX	19	0.0150947	0.0181149	0.833274	2.86356	0.179602	31	0.65059	0.001	***
683	Alg_NdX	195	0.00985853	0.00866189	1.13815	2.84927	2.05675	32	0.663144	0.146
684	Alg_NdX	2	0.00455713	0.0117385	0.388221	0	0.760365	58	0.675646	0.433
685	Alg_NdX	20	0.00575477	0.00808468	0.711811	1.01596	0.404059	44	0.688025	0.013	*
686	Alg_NdX	21	0.0157122	0.00893003	1.75948	4.32435	1.77475	87	0.700309	0.001	***
687	Alg_NdX	22	0.0105086	0.00856031	1.22759	2.00294	0	11	0.712411	0.008	**
688	Alg_NdX	225	0.00743834	0.00460432	1.61551	1.66242	2.04731	48	0.724174	0.976
689	Alg_NdX	24	0.00885814	0.00693989	1.27641	1.98884	1.22765	33	0.735883	0.475
690	Alg_NdX	244	0.00959489	0.00763084	1.25738	0.924728	2.43835	26	0.747578	0.316
691	Alg_NdX	25	0.00761917	0.00561701	1.35645	2.98699	2.26022	20	0.759154	0.999
692	Alg_NdX	26	0.00706806	0.010805	0.654144	1.1725	0.575174	5	0.770477	0.187
693	Alg_NdX	262	0.00764953	0.00554847	1.37867	1.04557	1.86316	62	0.781706	0.803
694	Alg_NdX	29	0.00371702	0.00632693	0.587492	0.763592	0	86	0.792437	0.578
695	Alg_NdX	3	0.00304482	0.00446077	0.682577	0.604738	0	57	0.803116	0.909
696	Alg_NdX	30	0.0196184	0.017743	1.1057	0	3.8936	30	0.813497	0.001	***
697	Alg_NdX	31	0.0121048	0.0165698	0.73053	2.2349	0.0499369	8	0.823832	0.001	***
698	Alg_NdX	311	0.00123208	0.00182443	0.675323	0.227718	0.0630134	92	0.834052	1
699	Alg_NdX	32	0.00532386	0.00612257	0.869547	0	1.17197	73	0.843825	0.253
700	Alg_NdX	33	0.0111101	0.00862813	1.28766	2.32903	0.511316	64	0.853513	0.008	**
701	Alg_NdX	34	0.00641692	0.00779457	0.823254	0.936847	0.552681	14	0.863161	0.127
702	Alg_NdX	365	0.00751233	0.00673639	1.11519	0.526257	1.74653	41	0.872738	0.595
703	Alg_NdX	38	0.00413802	0.00855279	0.483821	0.0407734	0.668229	18	0.881827	0.257
704	Alg_NdX	385	0.00496598	0.00414363	1.19846	1.12182	0.594978	55	0.890687	1
705	Alg_NdX	39	0.00362403	0.00693194	0.522801	0	0.85058	90	0.899313	0.401
706	Alg_NdX	4	0.00674718	0.00757596	0.890604	1.25228	0.257407	60	0.907577	0.749
707	Alg_NdX	40	0	0	NA	0	0	71	0.915764	1
708	Alg_NdX	41	0.00582161	0.0048139	1.20933	0.730855	1.31785	36	0.923423	0.984
709	Alg_NdX	425	0.0110779	0.006478	1.71009	3.02071	0.991361	40	0.931007	0.275
710	Alg_NdX	44	0.00826973	0.00525654	1.57323	2.05773	2.1462	15	0.9379	0.932
711	Alg_NdX	45	0.0007067	0.00251387	0.28112	0	0.174029	59	0.944787	0.64
712	Alg_NdX	47	0.00120765	0.00479301	0.251961	0	0.205536	19	0.951133	0.583
713	Alg_NdX	5	0.0146601	0.0116106	1.26265	2.7715	0	50	0.957319	0.001	***
714	Alg_NdX	50	0.000218255	0.0010114	0.215794	0	0.0315067	61	0.96335	0.972
715	Alg_NdX	54	0.00491909	0.00998499	0.492648	0.0815467	0.810135	3	0.969296	0.13
716	Alg_NdX	55	0.0101368	0.0130013	0.779671	2.05159	0.365122	23	0.974612	0.001	***
717	Alg_NdX	58	0.00587203	0.00608363	0.965218	1.18969	0.131381	51	0.979679	0.722
718	Alg_NdX	61	0	0	NA	0	0	22	0.984364	1
719	Alg_NdX	64	0.000652918	0.00163058	0.400421	0.0815467	0.0814436	54	0.986414	0.986
720	Alg_NdX	67	0.00103142	0.0020568	0.501469	0.216993	0	68	0.988424	0.838
721	Alg_NdX	7	0.00887694	0.0115847	0.766266	1.62703	0	13	0.99028	0.064
722	Alg_NdX	70	0.0103639	0.00720398	1.43863	0.818599	2.75138	76	0.991996	0.586
723	Alg_NdX	71	0	0	NA	0	0	24	0.99359	1
724	Alg_NdX	73	0.00856365	0.00622323	1.37608	2.03219	0.41366	6	0.994954	0.776
725	Alg_NdX	74	0.0102337	0.0067254	1.52164	3.78926	1.99497	27	0.996169	0.257
726	Alg_NdX	7433	0.00035728	0.00146059	0.244613	0.0646243	0	67	0.997346	0.959
727	Alg_NdX	75	0.0127513	0.00946081	1.3478	3.20668	0.986902	75	0.998432	0.001	***
728	Alg_NdX	76	0.00902461	0.00602264	1.49845	2.25325	2.94946	4	0.999042	0.959
729	Alg_NdX	79	0.00842045	0.00790056	1.0658	1.67637	0.252054	82	0.999637	0.073
730	Alg_NdX	8	0.00644811	0.00768348	0.839217	1.1916	0	70	1	0.287
731	Alg_NdX	80	0.00738082	0.00515692	1.43124	2.181	2.67648	21	1	1
732	Alg_NdX	84	0.0107868	0.010133	1.06452	1.92824	2.60869	29	1	0.107
733	Alg_NdX	9	0.0135415	0.0161109	0.84052	1.29826	2.18455	63	1	0.005	**
734	Alg_NdX	91	0.00518268	0.00519684	0.997275	0	1.10077	74	1	0.311
735	Alg_NdX	96	0	0	NA	0	0	79	1	1
736	Alg_NdX	98	0.00614127	0.00692035	0.887423	0.691294	1.05971	91	1	0.984
737	Alg_Plt	1	0.0133059	0.00883074	1.50677	3.87599	1.69641	56	0.0343693	0.465
738	Alg_Plt	10	0.00510809	0.00703406	0.726194	0.960865	0	13	0.0656687	0.689
739	Alg_Plt	1001	0.00297552	0.00444366	0.66961	0.541407	0.099021	62	0.0961796	1
740	Alg_Plt	102	0	0	NA	0	0	38	0.125974	1
741	Alg_Plt	107	0.0151662	0.0110721	1.36976	1.74299	4.35432	83	0.154887	0.011	*
742	Alg_Plt	109	0.000252594	0.00102342	0.246814	0.0407734	0	5	0.181071	0.994
743	Alg_Plt	11	0.0111387	0.00732949	1.51971	2.18311	0.255966	42	0.206193	0.112
744	Alg_Plt	113	0.00647226	0.00520916	1.24248	1.31008	0.591876	53	0.230637	0.983
745	Alg_Plt	116	0.00535057	0.00371869	1.43883	1.08857	0.198042	69	0.254005	1
746	Alg_Plt	118	0.00732982	0.00421513	1.73893	1.67498	0.41291	1	0.276977	0.99
747	Alg_Plt	122	0.00753977	0.00419535	1.79717	2.11355	0.98099	77	0.299551	0.922
748	Alg_Plt	123	0.00327113	0.00335701	0.974417	0.621661	0	85	0.321196	1
749	Alg_Plt	126	0.0181295	0.0153396	1.18187	0.210795	3.31786	16	0.341723	0.001	***
750	Alg_Plt	127	0.0110106	0.00873035	1.26119	0.936947	2.11632	72	0.361587	0.007	**
751	Alg_Plt	130	0	0	NA	0	0	88	0.381053	1
752	Alg_Plt	132	0.0118896	0.00768798	1.54652	2.99165	0.949113	57	0.400389	0.277
753	Alg_Plt	134	0.00391033	0.00339422	1.15206	0.786894	0.198042	7	0.419619	1
754	Alg_Plt	138	0.00543374	0.00492307	1.10373	1.03583	0.396084	14	0.438628	0.999
755	Alg_Plt	14	0.00697163	0.00574615	1.21327	0.690082	1.24976	45	0.457109	0.157
756	Alg_Plt	141	0.00698929	0.00670823	1.0419	1.37563	0.495105	34	0.475007	0.074
757	Alg_Plt	146	0	0	NA	0	0	39	0.492727	1
758	Alg_Plt	153	0	0	NA	0	0	47	0.510445	1
759	Alg_Plt	154	0	0	NA	0	0	43	0.527771	1
760	Alg_Plt	155	0	0	NA	0	0	80	0.54482	1
761	Alg_Plt	158	0.00443795	0.0036576	1.21335	0.890969	0.41291	63	0.561814	0.999
762	Alg_Plt	164	0.00760294	0.00444216	1.71154	2.01885	0.965939	86	0.578056	0.942
763	Alg_Plt	167	0	0	NA	0	0	65	0.593811	1
764	Alg_Plt	168	0.00313283	0.00278596	1.12451	0.599949	0.454008	66	0.608912	0.999
765	Alg_Plt	17	0.00349553	0.00638914	0.547105	0	0.523366	89	0.623864	0.331
766	Alg_Plt	171	0.00538609	0.00368715	1.46077	1.18373	0.511931	32	0.638631	0.997
767	Alg_Plt	172	0.00374296	0.00258298	1.44909	0.898751	0.297063	71	0.652806	0.999
768	Alg_Plt	173	0.00855349	0.00652597	1.31068	1.81646	0.41291	81	0.666914	0.92
769	Alg_Plt	1761	0.00776301	0.0186862	0.41544	0.0407734	1.15794	84	0.680944	0.127
770	Alg_Plt	18	0.0103672	0.00859897	1.20563	1.44701	1.98854	87	0.694397	0.069
771	Alg_Plt	184	0.00260547	0.00262646	0.992011	0.468562	0.198042	33	0.707799	1
772	Alg_Plt	185	0.00507438	0.00433598	1.1703	1.2414	0.396084	26	0.720925	0.996
773	Alg_Plt	187	0.00403743	0.00361562	1.11667	0.72013	0.297063	11	0.733942	1
774	Alg_Plt	19	0.0172579	0.0206366	0.836273	2.86356	0	10	0.746596	0.001	***
775	Alg_Plt	195	0.0102638	0.00841428	1.2198	2.84927	2.99199	20	0.758663	0.196
776	Alg_Plt	2	0.000688663	0.00171279	0.402072	0	0.099021	19	0.770699	0.925
777	Alg_Plt	20	0.00555526	0.00922657	0.602094	1.01596	0	8	0.781873	0.058
778	Alg_Plt	21	0.0145517	0.00876006	1.66114	4.32435	1.88355	48	0.792732	0.029	*
779	Alg_Plt	22	0.0100358	0.00877369	1.14385	2.00294	1.75956	73	0.803558	0.067
780	Alg_Plt	225	0.00555426	0.00421761	1.31692	1.66242	0.888939	60	0.813221	0.999
781	Alg_Plt	24	0.0107049	0.00849101	1.26073	1.98884	0	41	0.822811	0.225
782	Alg_Plt	244	0.00423135	0.00321447	1.31634	0.924728	0.297063	44	0.832401	0.999
783	Alg_Plt	25	0.0102626	0.00673241	1.52436	2.98699	2.32999	18	0.841782	0.795
784	Alg_Plt	26	0.00628979	0.0117302	0.536206	1.1725	0	30	0.85108	0.218
785	Alg_Plt	262	0.00519358	0.00396062	1.31131	1.04557	0.198042	9	0.860318	0.994
786	Alg_Plt	29	0.0041547	0.00699269	0.594149	0.763592	0	49	0.869284	0.456
787	Alg_Plt	3	0.00341558	0.00494011	0.691398	0.604738	0	2	0.878103	0.751
788	Alg_Plt	30	0.00106964	0.00264843	0.403876	0	0.198042	36	0.886863	1
789	Alg_Plt	31	0.0141584	0.0157383	0.899612	2.2349	1.26883	25	0.894525	0.003	**
790	Alg_Plt	311	0.00124662	0.00200261	0.622499	0.227718	0	78	0.901865	0.996
791	Alg_Plt	32	0	0	NA	0	0	46	0.909171	1
792	Alg_Plt	33	0.0199077	0.012349	1.61208	2.32903	4.66761	92	0.916375	0.001	***
793	Alg_Plt	34	0.0111997	0.0127637	0.877466	0.936847	1.98812	50	0.923548	0.018	*
794	Alg_Plt	365	0.00318729	0.00396831	0.803185	0.526257	0.198042	37	0.930518	1
795	Alg_Plt	38	0.000299094	0.00121617	0.24593	0.0407734	0	17	0.937269	0.911
796	Alg_Plt	385	0.00559666	0.00483183	1.15829	1.12182	0.198042	64	0.94381	0.964
797	Alg_Plt	39	0	0	NA	0	0	31	0.950272	1
798	Alg_Plt	4	0.0176727	0.00997212	1.77222	1.25228	4.03761	29	0.956307	0.025	*
799	Alg_Plt	40	0.00984339	0.0212268	0.463724	0	1.44154	51	0.962203	0.022	*
800	Alg_Plt	41	0.00378855	0.00319378	1.18623	0.730855	0.255966	12	0.967851	1
801	Alg_Plt	425	0.00912608	0.00632684	1.44244	3.02071	1.63304	58	0.973353	0.741
802	Alg_Plt	44	0.00874702	0.00423152	2.06711	2.05773	0.553029	28	0.978762	0.727
803	Alg_Plt	45	0	0	NA	0	0	3	0.983899	1
804	Alg_Plt	47	0	0	NA	0	0	35	0.988397	1
805	Alg_Plt	5	0.0135356	0.0117585	1.15113	2.7715	2.05362	76	0.991012	0.021	*
806	Alg_Plt	50	0	0	NA	0	0	54	0.993164	1
807	Alg_Plt	54	0.00821034	0.0193402	0.424523	0.0815467	1.20533	52	0.99501	0.055
808	Alg_Plt	55	0.011506	0.014985	0.767835	2.05159	0	74	0.996432	0.001	***
809	Alg_Plt	58	0.00627109	0.00560694	1.11845	1.18969	0.41291	40	0.997621	0.544
810	Alg_Plt	61	0.000823717	0.00203877	0.404027	0	0.156945	75	0.99835	0.999
811	Alg_Plt	64	0.0004219	0.00116772	0.361304	0.0815467	0	82	0.999048	0.978
812	Alg_Plt	67	0.00151421	0.00237615	0.637256	0.216993	0.099021	59	0.999564	0.549
813	Alg_Plt	7	0.0130756	0.0121727	1.07418	1.62703	2.49562	6	1	0.025	*
814	Alg_Plt	70	0.00425163	0.00342926	1.23981	0.818599	0.198042	4	1	1
815	Alg_Plt	71	0	0	NA	0	0	15	1	1
816	Alg_Plt	73	0.00987546	0.00690181	1.43085	2.03219	0.354987	21	1	0.398
817	Alg_Plt	74	0.00817229	0.00692916	1.17941	3.78926	2.56697	22	1	0.753
818	Alg_Plt	7433	0.000404164	0.0016378	0.246772	0.0646243	0	23	1	0.824
819	Alg_Plt	75	0.0167472	0.0115996	1.44377	3.20668	3.61885	24	1	0.001	***
820	Alg_Plt	76	0.00812606	0.00489528	1.65998	2.25325	0.908015	27	1	0.963
821	Alg_Plt	79	0.0125375	0.00904233	1.38654	1.67637	2.43557	55	1	0.012	*
822	Alg_Plt	8	0.00940741	0.00800149	1.17571	1.1916	1.75582	61	1	0.113
823	Alg_Plt	80	0.00779234	0.00540849	1.44076	2.181	1.06094	67	1	0.981
824	Alg_Plt	84	0.0112752	0.0101286	1.1132	1.92824	2.37993	68	1	0.113
825	Alg_Plt	9	0.00866034	0.0100902	0.858295	1.29826	0.703893	70	1	0.23
826	Alg_Plt	91	0	0	NA	0	0	79	1	1
827	Alg_Plt	96	0	0	NA	0	0	90	1	1
828	Alg_Plt	98	0.00417299	0.00566368	0.736798	0.691294	0.198042	91	1	1
829	Alg_Sft	1	0.0250163	0.00700542	3.571	3.87599	0.274653	62	0.0616898	0.012	*
830	Alg_Sft	10	0.0061245	0.00840716	0.728486	0.960865	0	29	0.114848	0.508
831	Alg_Sft	1001	0.00331837	0.00548785	0.604675	0.541407	0	19	0.164356	0.997
832	Alg_Sft	102	0	0	NA	0	0	42	0.200027	1
833	Alg_Sft	107	0.00570951	0.00439045	1.30044	1.74299	2.10495	1	0.231572	0.803
834	Alg_Sft	109	0.000312168	0.00126177	0.247404	0.0407734	0	81	0.259136	0.988
835	Alg_Sft	11	0.0134206	0.00869864	1.54284	2.18311	0.274653	83	0.285802	0.059
836	Alg_Sft	113	0.00857774	0.00686218	1.25	1.31008	0	38	0.311548	0.815
837	Alg_Sft	116	0.00712452	0.00470929	1.51286	1.08857	0	69	0.336204	0.947
838	Alg_Sft	118	0.0103985	0.00490212	2.12124	1.67498	0.173287	47	0.358804	0.647
839	Alg_Sft	122	0.0142323	0.00588326	2.41912	2.11355	0	16	0.380931	0.022	*
840	Alg_Sft	123	0.00391306	0.0039863	0.981627	0.621661	0	53	0.40229	0.989
841	Alg_Sft	126	0.0106653	0.00415073	2.56951	0.210795	1.7006	56	0.422772	0.028	*
842	Alg_Sft	127	0.00979953	0.0102007	0.96067	0.936947	0.934417	65	0.442102	0.033	*
843	Alg_Sft	130	0	0	NA	0	0	87	0.460887	1
844	Alg_Sft	132	0.0175472	0.0088703	1.9782	2.99165	0.346574	11	0.478834	0.002	**
845	Alg_Sft	134	0.00521402	0.00439749	1.18568	0.786894	0	84	0.496599	0.975
846	Alg_Sft	138	0.00632761	0.00595552	1.06248	1.03583	0.173287	72	0.514192	0.989
847	Alg_Sft	14	0.0392613	0.0115865	3.38854	0.690082	6.43917	85	0.531316	0.001	***
848	Alg_Sft	141	0.00850862	0.00814291	1.04491	1.37563	0.346574	26	0.548362	0.049	*
849	Alg_Sft	146	0	0	NA	0	0	43	0.565334	1
850	Alg_Sft	153	0	0	NA	0	0	7	0.582257	1
851	Alg_Sft	154	0	0	NA	0	0	77	0.59908	1
852	Alg_Sft	155	0	0	NA	0	0	45	0.615327	1
853	Alg_Sft	158	0.00609133	0.00496651	1.22648	0.890969	0	80	0.631144	0.94
854	Alg_Sft	164	0.0135181	0.00694881	1.94539	2.01885	0	66	0.64678	0.005	**
855	Alg_Sft	167	0	0	NA	0	0	32	0.661484	1
856	Alg_Sft	168	0.00404856	0.00400893	1.00988	0.599949	0	13	0.674932	0.986
857	Alg_Sft	17	0.0421564	0.0259781	1.62276	0	5.77719	34	0.688255	0.001	***
858	Alg_Sft	171	0.00733423	0.00534655	1.37177	1.18373	0.173287	10	0.701368	0.767
859	Alg_Sft	172	0.00521249	0.00339486	1.53541	0.898751	0.173287	44	0.714128	0.953
860	Alg_Sft	173	0.0116604	0.0084744	1.37596	1.81646	0	88	0.72663	0.425
861	Alg_Sft	1761	0.000315811	0.00127658	0.247388	0.0407734	0	14	0.738987	0.94
862	Alg_Sft	18	0.0105657	0.0102072	1.03512	1.44701	0.51986	86	0.750847	0.081
863	Alg_Sft	184	0.00290914	0.00338874	0.858472	0.468562	0	39	0.762658	0.999
864	Alg_Sft	185	0.00721678	0.00524732	1.37533	1.2414	0.173287	8	0.773474	0.833
865	Alg_Sft	187	0.00473076	0.00483544	0.97835	0.72013	0	20	0.784203	0.98
866	Alg_Sft	19	0.0204176	0.0249925	0.81695	2.86356	0.44794	89	0.794597	0.002	**
867	Alg_Sft	195	0.00936667	0.00935066	1.00171	2.84927	1.8405	73	0.804136	0.326
868	Alg_Sft	2	0.00372757	0.00423461	0.880264	0	0.51986	48	0.813666	0.44
869	Alg_Sft	20	0.00670141	0.0111845	0.59917	1.01596	0	57	0.822963	0.049	*
870	Alg_Sft	21	0.0282886	0.00765107	3.69734	4.32435	0.274653	30	0.832211	0.001	***
871	Alg_Sft	22	0.0134596	0.0108805	1.23704	2.00294	0.641237	60	0.84133	0.019	*
872	Alg_Sft	225	0.0101196	0.00529043	1.91281	1.66242	0.173287	36	0.85043	0.307
873	Alg_Sft	24	0.0128839	0.0100779	1.27844	1.98884	0	9	0.859414	0.122
874	Alg_Sft	244	0.00610743	0.00416967	1.46473	0.924728	0	49	0.868195	0.931
875	Alg_Sft	25	0.017923	0.0049613	3.61257	2.98699	0.346574	41	0.876645	0.03	*
876	Alg_Sft	26	0.00755761	0.0140427	0.538187	1.1725	0	18	0.884624	0.177
877	Alg_Sft	262	0.00696395	0.00508622	1.36918	1.04557	0	2	0.892347	0.802
878	Alg_Sft	29	0.0050128	0.00837776	0.598346	0.763592	0	46	0.900048	0.311
879	Alg_Sft	3	0.0041551	0.00596812	0.696217	0.604738	0	25	0.90773	0.6
880	Alg_Sft	30	0	0	NA	0	0	5	0.914929	1
881	Alg_Sft	31	0.0169383	0.0217698	0.778063	2.2349	0.44794	78	0.921798	0.004	**
882	Alg_Sft	311	0.00150461	0.00241052	0.624186	0.227718	0	17	0.928373	0.981
883	Alg_Sft	32	0	0	NA	0	0	31	0.934946	1
884	Alg_Sft	33	0.0162436	0.0120656	1.34627	2.32903	1.13582	50	0.941267	0.012	*
885	Alg_Sft	34	0.00737298	0.00785569	0.938552	0.936847	0.346574	64	0.947287	0.092
886	Alg_Sft	365	0.00361264	0.00540213	0.668744	0.526257	0	37	0.953252	0.986
887	Alg_Sft	38	0.000385287	0.00155959	0.247044	0.0407734	0	92	0.959177	0.837
888	Alg_Sft	385	0.00723092	0.00610378	1.18466	1.12182	0	51	0.964416	0.764
889	Alg_Sft	39	0	0	NA	0	0	28	0.969521	1
890	Alg_Sft	4	0.0489222	0.0143027	3.42049	1.25228	8.20392	12	0.974456	0.001	***
891	Alg_Sft	40	0.00123709	0.00218749	0.565528	0	0.173287	40	0.979156	0.249
892	Alg_Sft	41	0.00477407	0.00409446	1.16598	0.730855	0	58	0.983712	0.989
893	Alg_Sft	425	0.0153287	0.00570686	2.68601	3.02071	0.794513	3	0.987896	0.036	*
894	Alg_Sft	44	0.0123999	0.00566882	2.18739	2.05773	0.274653	35	0.991564	0.085
895	Alg_Sft	45	0	0	NA	0	0	54	0.993462	1
896	Alg_Sft	47	0	0	NA	0	0	76	0.9952	1
897	Alg_Sft	5	0.0195527	0.0145097	1.34756	2.7715	0.346574	63	0.99676	0.002	**
898	Alg_Sft	50	0	0	NA	0	0	71	0.997457	1
899	Alg_Sft	54	0.000552577	0.00154644	0.357322	0.0815467	0	75	0.998091	0.858
900	Alg_Sft	55	0.0139519	0.0184008	0.758219	2.05159	0	82	0.998722	0.009	**
901	Alg_Sft	58	0.00756448	0.00663449	1.14017	1.18969	0.44794	59	0.999208	0.334
902	Alg_Sft	61	0	0	NA	0	0	33	0.999606	1
903	Alg_Sft	64	0.000502762	0.00139015	0.361661	0.0815467	0	6	1	0.917
904	Alg_Sft	67	0.00137897	0.00270542	0.509707	0.216993	0	4	1	0.565
905	Alg_Sft	7	0.0133414	0.0145659	0.915932	1.62703	0.804719	15	1	0.058
906	Alg_Sft	70	0.00544746	0.00450624	1.20887	0.818599	0	21	1	0.99
907	Alg_Sft	71	0	0	NA	0	0	22	1	1
908	Alg_Sft	73	0.0125437	0.0081231	1.5442	2.03219	0.173287	23	1	0.087
909	Alg_Sft	74	0.0218594	0.00759923	2.87653	3.78926	0.722593	24	1	0.001	***
910	Alg_Sft	7433	0.000500548	0.00202333	0.247388	0.0646243	0	27	1	0.774
911	Alg_Sft	75	0.0211467	0.0134292	1.57468	3.20668	0.274653	52	1	0.001	***
912	Alg_Sft	76	0.0140888	0.00615359	2.28953	2.25325	0.173287	55	1	0.053
913	Alg_Sft	79	0.0135793	0.0112263	1.2096	1.67637	1.08268	61	1	0.018	*
914	Alg_Sft	8	0.00940483	0.00973132	0.966449	1.1916	0.575646	67	1	0.111
915	Alg_Sft	80	0.0148976	0.0068397	2.17811	2.181	0	68	1	0.019	*
916	Alg_Sft	84	0.00991471	0.0053509	1.85291	1.92824	2.08571	70	1	0.277
917	Alg_Sft	9	0.00824275	0.0115067	0.716341	1.29826	0	74	1	0.24
918	Alg_Sft	91	0	0	NA	0	0	79	1	1
919	Alg_Sft	96	0	0	NA	0	0	90	1	1
920	Alg_Sft	98	0.00469836	0.0074835	0.627829	0.691294	0	91	1	0.992
921	Alg_Spo	1	0.0164827	0.00514923	3.201	3.87599	0.418684	42	0.0285225	0.038	*
922	Alg_Spo	10	0.00436003	0.0059953	0.727242	0.960865	0	1	0.0539241	0.962
923	Alg_Spo	1001	0.0101956	0.00810175	1.25845	0.541407	2.31964	81	0.0761677	0.211
924	Alg_Spo	102	0.00853214	0.0101194	0.84315	0	1.74489	38	0.0981618	0.052
925	Alg_Spo	107	0.0073033	0.00391058	1.86758	1.74299	0.438739	83	0.119516	0.745
926	Alg_Spo	109	0.00553322	0.00870358	0.635741	0.0407734	1.14568	69	0.140794	0.103
927	Alg_Spo	11	0.00956984	0.00655595	1.45972	2.18311	0.768969	18	0.161698	0.137
928	Alg_Spo	113	0.0109405	0.00914369	1.19651	1.31008	3.18373	53	0.17934	0.562
929	Alg_Spo	116	0.00834561	0.00677189	1.23239	1.08857	2.29085	56	0.196348	0.989
930	Alg_Spo	118	0.00809899	0.00643272	1.25903	1.67498	2.81166	32	0.213281	1
931	Alg_Spo	122	0.00832325	0.00574037	1.44995	2.11355	2.78594	65	0.230176	0.951
932	Alg_Spo	123	0.00788019	0.00832356	0.946733	0.621661	1.95469	8	0.247036	0.732
933	Alg_Spo	126	0.00105406	0.00247132	0.426515	0.210795	0	78	0.263317	0.978
934	Alg_Spo	127	0.00495253	0.00635197	0.779683	0.936947	0.106879	39	0.279394	0.264
935	Alg_Spo	130	0.00640249	0.00884053	0.724219	0	1.34803	3	0.295107	0.091
936	Alg_Spo	132	0.00977255	0.00675161	1.44744	2.99165	3.21577	43	0.310802	0.977
937	Alg_Spo	134	0.00743091	0.00684436	1.0857	0.786894	1.83164	47	0.326015	0.906
938	Alg_Spo	138	0.0135645	0.00967022	1.40271	1.03583	3.49647	45	0.341131	0.186
939	Alg_Spo	14	0.00376265	0.0055396	0.679228	0.690082	0.0873216	16	0.356191	0.511
940	Alg_Spo	141	0.00621872	0.00679512	0.915175	1.37563	0.039443	64	0.371226	0.031	*
941	Alg_Spo	146	0.00585676	0.0075057	0.780308	0	1.21465	77	0.386221	0.041	*
942	Alg_Spo	153	0.0073758	0.00990012	0.745022	0	1.54359	87	0.401133	0.049	*
943	Alg_Spo	154	0.00555231	0.00846149	0.656185	0	1.16338	72	0.416035	0.101
944	Alg_Spo	155	0	0	NA	0	0	84	0.430865	1
945	Alg_Spo	158	0.00739798	0.00659693	1.12143	0.890969	1.89973	7	0.445613	0.958
946	Alg_Spo	164	0.008663	0.00549635	1.57614	2.01885	2.13644	60	0.459637	0.888
947	Alg_Spo	167	0.00521169	0.00771485	0.67554	0	1.10311	36	0.473543	0.047	*
948	Alg_Spo	168	0.00799873	0.00737272	1.08491	0.599949	1.93817	35	0.48726	0.564
949	Alg_Spo	17	0	0	NA	0	0	74	0.500958	1
950	Alg_Spo	171	0.00839422	0.00644811	1.30181	1.18373	2.12809	34	0.514505	0.609
951	Alg_Spo	172	0.00780293	0.00658397	1.18514	0.898751	1.7928	92	0.528038	0.761
952	Alg_Spo	173	0.0109874	0.00932531	1.17824	1.81646	3.35296	66	0.541512	0.709
953	Alg_Spo	1761	0.000212398	0.000858526	0.247398	0.0407734	0	26	0.554863	1
954	Alg_Spo	18	0.0087906	0.0096926	0.906939	1.44701	0.609683	4	0.568012	0.02	*
955	Alg_Spo	184	0.00890103	0.00834692	1.06638	0.468562	2.07766	30	0.580948	0.536
956	Alg_Spo	185	0.00902296	0.00731151	1.23408	1.2414	2.65938	37	0.593882	0.732
957	Alg_Spo	187	0.00839256	0.00753343	1.11404	0.72013	2.14723	9	0.606743	0.617
958	Alg_Spo	19	0.0142716	0.0167829	0.850363	2.86356	0.0987711	11	0.61957	0.001	***
959	Alg_Spo	195	0.0104322	0.00792307	1.31668	2.84927	0.683085	46	0.632372	0.039	*
960	Alg_Spo	2	0	0	NA	0	0	58	0.645121	1
961	Alg_Spo	20	0.00472045	0.00778114	0.606653	1.01596	0	85	0.657783	0.039	*
962	Alg_Spo	21	0.0185078	0.00569701	3.24869	4.32435	0.479554	86	0.670371	0.001	***
963	Alg_Spo	22	0.0101846	0.00837244	1.21644	2.00294	0.589734	10	0.682853	0.004	**
964	Alg_Spo	225	0.00750005	0.00574979	1.3044	1.66242	2.14204	49	0.695236	0.998
965	Alg_Spo	24	0.00980816	0.00976737	1.00418	1.98884	1.83779	88	0.707584	0.229
966	Alg_Spo	244	0.00830663	0.00683786	1.2148	0.924728	2.04435	28	0.719911	0.789
967	Alg_Spo	25	0.00987135	0.00823423	1.19882	2.98699	4.53857	80	0.732076	0.984
968	Alg_Spo	26	0.00536035	0.00999047	0.536546	1.1725	0	12	0.74422	0.334
969	Alg_Spo	262	0.00803521	0.0065839	1.22043	1.04557	2.16989	31	0.756246	0.706
970	Alg_Spo	29	0.00571136	0.00778238	0.733883	0.763592	0.740739	44	0.767804	0.084
971	Alg_Spo	3	0.00462055	0.0063408	0.728701	0.604738	0.608335	17	0.779256	0.686
972	Alg_Spo	30	0.000746831	0.00188435	0.396334	0	0.151336	25	0.790657	1
973	Alg_Spo	31	0.0114478	0.0150758	0.759351	2.2349	0.122645	22	0.802024	0.001	***
974	Alg_Spo	311	0.00682643	0.00737225	0.925964	0.227718	1.43825	5	0.813279	0.513
975	Alg_Spo	32	0	0	NA	0	0	54	0.823799	1
976	Alg_Spo	33	0.0110358	0.00808067	1.36571	2.32903	0.150917	62	0.83393	0.003	**
977	Alg_Spo	34	0.00491144	0.00572532	0.857845	0.936847	0.116459	15	0.843797	0.289
978	Alg_Spo	365	0.00827281	0.00755045	1.09567	0.526257	1.96889	20	0.853381	0.314
979	Alg_Spo	38	0.000242196	0.000981836	0.246676	0.0407734	0	89	0.862435	0.999
980	Alg_Spo	385	0.00909984	0.00748853	1.21517	1.12182	2.40823	21	0.871461	0.499
981	Alg_Spo	39	0	0	NA	0	0	90	0.880435	1
982	Alg_Spo	4	0.00657396	0.00693019	0.948597	1.25228	0.386025	91	0.889355	0.85
983	Alg_Spo	40	0	0	NA	0	0	50	0.898156	1
984	Alg_Spo	41	0.00975576	0.0112475	0.86737	0.730855	2.37107	23	0.906713	0.27
985	Alg_Spo	425	0.0109631	0.00495609	2.21205	3.02071	0.764541	6	0.91524	0.232
986	Alg_Spo	44	0.00874298	0.00583415	1.49859	2.05773	2.70513	73	0.92368	0.906
987	Alg_Spo	45	0.00267706	0.00968169	0.276508	0	0.483559	48	0.931941	0.27
988	Alg_Spo	47	0	0	NA	0	0	27	0.939973	1
989	Alg_Spo	5	0.013807	0.0106075	1.30162	2.7715	0.59394	14	0.947605	0.001	***
990	Alg_Spo	50	0.000168314	0.000757369	0.222235	0	0.033007	57	0.955174	0.999
991	Alg_Spo	54	0.000618407	0.00163193	0.378941	0.0815467	0.0475513	41	0.962449	0.998
992	Alg_Spo	55	0.00966978	0.0122561	0.788976	2.05159	0.143876	51	0.96957	0.001	***
993	Alg_Spo	58	0.00547643	0.00523995	1.04513	1.18969	0.300426	75	0.976364	0.867
994	Alg_Spo	61	0.0088885	0.010624	0.836641	0	1.81412	2	0.983083	0.035	*
995	Alg_Spo	64	0.00440855	0.00978508	0.450538	0.0815467	0.821118	19	0.988882	0.237
996	Alg_Spo	67	0.00115855	0.002307	0.502188	0.216993	0.0440093	67	0.993007	0.911
997	Alg_Spo	7	0.00972995	0.0123227	0.789596	1.62703	0.437303	76	0.994793	0.014	*
998	Alg_Spo	70	0.0105643	0.00913719	1.15619	0.818599	2.97557	13	0.996417	0.536
999	Alg_Spo	71	0	0	NA	0	0	52	0.997568	1
1000	Alg_Spo	73	0.00789402	0.0058261	1.35494	2.03219	1.69247	71	0.998521	0.962
1001	Alg_Spo	74	0.0144335	0.00528472	2.73118	3.78926	0.812487	82	0.99904	0.001	***
1002	Alg_Spo	7433	0.000336642	0.00136073	0.247398	0.0646243	0	59	0.999413	0.996
1003	Alg_Spo	75	0.0138562	0.00890354	1.55626	3.20668	0.438488	33	0.999741	0.001	***
1004	Alg_Spo	76	0.00962326	0.00700847	1.37309	2.25325	3.3937	70	1	0.938
1005	Alg_Spo	79	0.00821597	0.0073477	1.11817	1.67637	0.332587	24	1	0.059
1006	Alg_Spo	8	0.00816859	0.0101962	0.801141	1.1916	0.713808	29	1	0.052
1007	Alg_Spo	80	0.00967613	0.00625431	1.54712	2.181	3.06245	40	1	0.886
1008	Alg_Spo	84	0.00801235	0.00629946	1.27191	1.92824	0.717998	55	1	0.755
1009	Alg_Spo	9	0.00587515	0.00822909	0.713948	1.29826	0	61	1	0.547
1010	Alg_Spo	91	0.0058227	0.00857722	0.678856	0	1.23772	63	1	0.135
1011	Alg_Spo	96	0.00578816	0.0100883	0.573748	0	1.16177	68	1	0.137
1012	Alg_Spo	98	0.00878115	0.0071098	1.23508	0.691294	2.13248	79	1	0.246
1013	Alg_Urc	1	0.0176464	0.00632804	2.7886	3.87599	0.831777	73	0.0701764	0.146
1014	Alg_Urc	10	0.00528439	0.00723954	0.729935	0.960865	0	42	0.107708	0.634
1015	Alg_Urc	1001	0.00315769	0.00449457	0.702556	0.541407	0.138629	1	0.140809	0.998
1016	Alg_Urc	102	0	0	NA	0	0	81	0.173771	1
1017	Alg_Urc	107	0.00685684	0.00480667	1.42653	1.74299	0.693147	83	0.206166	0.674
1018	Alg_Urc	109	0.000262329	0.00105793	0.247963	0.0407734	0	38	0.236635	0.993
1019	Alg_Urc	11	0.00915461	0.00569654	1.60705	2.18311	1.55664	53	0.263068	0.332
1020	Alg_Urc	113	0.00631127	0.00483329	1.30579	1.31008	0.635611	56	0.288516	0.992
1021	Alg_Urc	116	0.00431134	0.00278565	1.54769	1.08857	1.15615	69	0.312451	1
1022	Alg_Urc	118	0.00441184	0.00293889	1.5012	1.67498	1.60287	72	0.333998	1
1023	Alg_Urc	122	0.00554181	0.00465937	1.18939	2.11355	1.98229	62	0.35362	0.998
1024	Alg_Urc	123	0.00350958	0.00337883	1.0387	0.621661	0.219722	77	0.373158	0.995
1025	Alg_Urc	126	0.00346113	0.00538642	0.642565	0.210795	0.415888	85	0.392528	0.312
1026	Alg_Urc	127	0.00595549	0.00792437	0.751541	0.936947	0	16	0.411495	0.208
1027	Alg_Urc	130	0	0	NA	0	0	39	0.430195	1
1028	Alg_Urc	132	0.0101112	0.00644246	1.56946	2.99165	2.02333	47	0.448219	0.744
1029	Alg_Urc	134	0.00362439	0.00292064	1.24096	0.786894	0.716704	32	0.466231	0.999
1030	Alg_Urc	138	0.00524718	0.00505409	1.0382	1.03583	0.277259	45	0.483856	1
1031	Alg_Urc	14	0.00495585	0.00639241	0.775271	0.690082	0.277259	88	0.501139	0.278
1032	Alg_Urc	141	0.00736627	0.0051127	1.44078	1.37563	0.993963	80	0.518377	0.073
1033	Alg_Urc	146	0	0	NA	0	0	7	0.535549	1
1034	Alg_Urc	153	0	0	NA	0	0	65	0.552584	1
1035	Alg_Urc	154	0	0	NA	0	0	43	0.56923	1
1036	Alg_Urc	155	0	0	NA	0	0	50	0.585581	1
1037	Alg_Urc	158	0.00669406	0.00407562	1.64246	0.890969	1.5802	34	0.601027	0.902
1038	Alg_Urc	164	0.00675441	0.00403871	1.67242	2.01885	1.44068	86	0.614922	0.99
1039	Alg_Urc	167	0	0	NA	0	0	20	0.628739	1
1040	Alg_Urc	168	0.00512005	0.0031578	1.62139	0.599949	1.28914	89	0.642088	0.957
1041	Alg_Urc	17	0.00273084	0.00555199	0.491868	0	0.415888	5	0.65495	0.4
1042	Alg_Urc	171	0.00494209	0.00283247	1.7448	1.18373	0.855333	26	0.66762	1
1043	Alg_Urc	172	0.00348224	0.00271415	1.283	0.898751	0.855333	51	0.680184	0.999
1044	Alg_Urc	173	0.00960239	0.00725027	1.32442	1.81646	0.138629	25	0.69274	0.775
1045	Alg_Urc	1761	0.000264893	0.00106832	0.247952	0.0407734	0	48	0.704949	0.953
1046	Alg_Urc	18	0.00823452	0.00602994	1.36561	1.44701	1.08322	8	0.716788	0.146
1047	Alg_Urc	184	0.0030157	0.00285415	1.0566	0.468562	0.358352	57	0.728001	0.999
1048	Alg_Urc	185	0.00582708	0.00462973	1.25862	1.2414	0.277259	14	0.739172	0.975
1049	Alg_Urc	187	0.00444486	0.00349208	1.27284	0.72013	0.680239	87	0.750132	0.996
1050	Alg_Urc	19	0.0162431	0.018977	0.855937	2.86356	0.91287	36	0.761062	0.005	**
1051	Alg_Urc	195	0.00996926	0.00679188	1.46782	2.84927	3.41477	41	0.77185	0.242
1052	Alg_Urc	2	0	0	NA	0	0	78	0.7825	1
1053	Alg_Urc	20	0.00575141	0.00951212	0.60464	1.01596	0	11	0.792895	0.052
1054	Alg_Urc	21	0.0200086	0.00648885	3.08353	4.32435	0.957498	84	0.803223	0.004	**
1055	Alg_Urc	22	0.00887397	0.00584947	1.51706	2.00294	2.30351	2	0.813136	0.157
1056	Alg_Urc	225	0.00419586	0.00234468	1.78953	1.66242	1.56955	18	0.822978	1
1057	Alg_Urc	24	0.00939626	0.00614767	1.52843	1.98884	1.81144	60	0.832679	0.289
1058	Alg_Urc	244	0.00328497	0.00257527	1.27558	0.924728	0.936426	28	0.842283	1
1059	Alg_Urc	25	0.00960874	0.00579752	1.65739	2.98699	1.37954	66	0.851876	0.864
1060	Alg_Urc	26	0.00650857	0.0120858	0.53853	1.1725	0	49	0.861459	0.237
1061	Alg_Urc	262	0.00510875	0.00390248	1.3091	1.04557	0.716704	92	0.870832	0.994
1062	Alg_Urc	29	0.00871689	0.00466718	1.8677	0.763592	1.49911	19	0.880128	0.044	*
1063	Alg_Urc	3	0.00669803	0.00437927	1.52949	0.604738	1.35484	30	0.889399	0.273
1064	Alg_Urc	30	0	0	NA	0	0	37	0.897736	1
1065	Alg_Urc	31	0.0140919	0.0181476	0.776513	2.2349	0.277259	10	0.906012	0.004	**
1066	Alg_Urc	311	0.00129071	0.00206316	0.625596	0.227718	0	9	0.914099	0.996
1067	Alg_Urc	32	0	0	NA	0	0	44	0.921969	1
1068	Alg_Urc	33	0.0135666	0.0094206	1.4401	2.32903	0.138629	58	0.929519	0.03	*
1069	Alg_Urc	34	0.0059781	0.00728979	0.820066	0.936847	0	64	0.936727	0.191
1070	Alg_Urc	365	0.00402491	0.00368157	1.09326	0.526257	0.554518	17	0.943526	0.985
1071	Alg_Urc	38	0.000311992	0.00125941	0.247729	0.0407734	0	12	0.950109	0.865
1072	Alg_Urc	385	0.00517136	0.00410563	1.25958	1.12182	0.693147	31	0.956641	0.98
1073	Alg_Urc	39	0	0	NA	0	0	13	0.963133	1
1074	Alg_Urc	4	0.010461	0.0102567	1.01992	1.25228	1.06165	46	0.969295	0.28
1075	Alg_Urc	40	0.00211361	0.00429711	0.491868	0	0.321888	3	0.975218	0.162
1076	Alg_Urc	41	0.00384277	0.00311432	1.2339	0.730855	0.554518	35	0.980875	1
1077	Alg_Urc	425	0.00908172	0.00496373	1.82962	3.02071	1.57616	29	0.985998	0.686
1078	Alg_Urc	44	0.00511407	0.00359956	1.42075	2.05773	1.61667	63	0.989962	0.999
1079	Alg_Urc	45	0	0	NA	0	0	54	0.992383	1
1080	Alg_Urc	47	0	0	NA	0	0	76	0.994615	1
1081	Alg_Urc	5	0.0127599	0.00479534	2.6609	2.7715	2.15073	71	0.99682	0.055
1082	Alg_Urc	50	0	0	NA	0	0	75	0.997638	1
1083	Alg_Urc	54	0.00117576	0.00197065	0.596634	0.0815467	0.138629	82	0.998426	0.721
1084	Alg_Urc	55	0.011487	0.0134185	0.856056	2.05159	0.886163	59	0.999011	0.014	*
1085	Alg_Urc	58	0.0374119	0.0109263	3.42402	1.18969	7.37175	33	0.999508	0.001	***
1086	Alg_Urc	61	0	0	NA	0	0	6	1	1
1087	Alg_Urc	64	0.000436128	0.00120351	0.362379	0.0815467	0	4	1	0.947
1088	Alg_Urc	67	0.00118955	0.00233826	0.508732	0.216993	0	15	1	0.63
1089	Alg_Urc	7	0.0104156	0.0133005	0.783102	1.62703	0	21	1	0.101
1090	Alg_Urc	70	0.00567755	0.0043001	1.32033	0.818599	1.10589	22	1	0.998
1091	Alg_Urc	71	0	0	NA	0	0	23	1	1
1092	Alg_Urc	73	0.00918966	0.00664247	1.38347	2.03219	2.32582	24	1	0.524
1093	Alg_Urc	74	0.0175723	0.00495934	3.54328	3.78926	0.855333	27	1	0.003	**
1094	Alg_Urc	7433	0.000419845	0.00169325	0.247952	0.0646243	0	40	1	0.783
1095	Alg_Urc	75	0.0172705	0.0110316	1.56555	3.20668	0.358352	52	1	0.002	**
1096	Alg_Urc	76	0.00550611	0.00405569	1.35763	2.25325	1.88013	55	1	1
1097	Alg_Urc	79	0.0103268	0.00944132	1.09379	1.67637	0	61	1	0.061
1098	Alg_Urc	8	0.00740753	0.00780769	0.948747	1.1916	0.277259	67	1	0.191
1099	Alg_Urc	80	0.00584249	0.00467023	1.25101	2.181	1.87037	68	1	1
1100	Alg_Urc	84	0.00921394	0.00678559	1.35787	1.92824	0.747534	70	1	0.368
1101	Alg_Urc	9	0.00711643	0.00992426	0.717074	1.29826	0	74	1	0.301
1102	Alg_Urc	91	0	0	NA	0	0	79	1	1
1103	Alg_Urc	96	0	0	NA	0	0	90	1	1
1104	Alg_Urc	98	0.00499728	0.00556959	0.897244	0.691294	0.460517	91	1	0.986
1105	Alg_Wat	1	0.018666	0.00524468	3.55904	3.87599	0.38712	18	0.047288	0.031	*
1106	Alg_Wat	10	0.00483489	0.00659981	0.732581	0.960865	0	3	0.090478	0.745
1107	Alg_Wat	1001	0.0293886	0.00697398	4.21404	0.541407	5.90786	54	0.133128	0.001	***
1108	Alg_Wat	102	0.00659506	0.00359348	1.83529	0	1.21399	8	0.17378	0.357
1109	Alg_Wat	107	0.00875363	0.00416002	2.10423	1.74299	0.109861	36	0.20469	0.351
1110	Alg_Wat	109	0.00195458	0.00307253	0.636148	0.0407734	0.358352	60	0.234147	0.855
1111	Alg_Wat	11	0.0110147	0.00730443	1.50795	2.18311	0.0693147	32	0.262344	0.083
1112	Alg_Wat	113	0.0276615	0.0084038	3.29155	1.31008	6.32546	1	0.289776	0.001	***
1113	Alg_Wat	116	0.0041282	0.00276185	1.49473	1.08857	0.595064	47	0.317153	1
1114	Alg_Wat	118	0.00511997	0.00323074	1.58477	1.67498	0.843555	42	0.343942	1
1115	Alg_Wat	122	0.00743886	0.00379984	1.95768	2.11355	0.826565	83	0.369558	0.955
1116	Alg_Wat	123	0.00345779	0.00259638	1.33177	0.621661	0.623832	38	0.393337	0.999
1117	Alg_Wat	126	0.00117988	0.00274653	0.429591	0.210795	0	69	0.41613	0.832
1118	Alg_Wat	127	0.00537782	0.00712843	0.754419	0.936947	0	65	0.437222	0.264
1119	Alg_Wat	130	0.00285617	0.00445696	0.640834	0	0.548064	80	0.456736	0.891
1120	Alg_Wat	132	0.0130785	0.00731342	1.78829	2.99165	0.496981	16	0.475956	0.062
1121	Alg_Wat	134	0.00361099	0.00292837	1.2331	0.786894	0.468213	53	0.494798	1
1122	Alg_Wat	138	0.0321771	0.00808157	3.98154	1.03583	6.90432	56	0.513396	0.001	***
1123	Alg_Wat	14	0.00403877	0.00622805	0.64848	0.690082	0	88	0.530817	0.409
1124	Alg_Wat	141	0.00676365	0.00662787	1.02049	1.37563	0.317805	39	0.547244	0.066
1125	Alg_Wat	146	0.00358806	0.0021863	1.64115	0	0.664379	43	0.56358	0.454
1126	Alg_Wat	153	0.00186807	0.00291997	0.639759	0	0.358352	7	0.579767	0.958
1127	Alg_Wat	154	0.00223869	0.00351061	0.637694	0	0.431749	72	0.595713	0.868
1128	Alg_Wat	155	0	0	NA	0	0	45	0.609759	1
1129	Alg_Wat	158	0.00416892	0.00327543	1.27279	0.890969	0.52575	77	0.62358	1
1130	Alg_Wat	164	0.00891125	0.00506683	1.75874	2.01885	0.427667	85	0.636871	0.694
1131	Alg_Wat	167	0.00127521	0.00259562	0.491293	0	0.248491	26	0.649967	0.928
1132	Alg_Wat	168	0.00288965	0.00284483	1.01576	0.599949	0.277259	5	0.662832	1
1133	Alg_Wat	17	0	0	NA	0	0	34	0.674778	1
1134	Alg_Wat	171	0.00511841	0.00350345	1.46097	1.18373	0.720341	11	0.68571	1
1135	Alg_Wat	172	0.00359107	0.00255119	1.40761	0.898751	0.468213	81	0.696425	1
1136	Alg_Wat	173	0.0191869	0.0115351	1.66335	1.81646	5.1555	87	0.707071	0.002	**
1137	Alg_Wat	1761	0.000238743	0.000959193	0.2489	0.0407734	0	44	0.71763	0.975
1138	Alg_Wat	18	0.00812888	0.00838688	0.969238	1.44701	0	84	0.728121	0.145
1139	Alg_Wat	184	0.00245679	0.00245583	1.00039	0.468562	0.207944	92	0.738611	1
1140	Alg_Wat	185	0.0210332	0.0067772	3.10352	1.2414	5.05299	62	0.748997	0.001	***
1141	Alg_Wat	187	0.00372112	0.00283508	1.31253	0.72013	0.496981	86	0.759028	1
1142	Alg_Wat	19	0.0161802	0.0189321	0.854642	2.86356	0	20	0.768968	0.002	**
1143	Alg_Wat	195	0.0111776	0.00830064	1.34659	2.84927	1.56968	74	0.778725	0.073
1144	Alg_Wat	2	0	0	NA	0	0	4	0.788417	1
1145	Alg_Wat	20	0.00524755	0.00861584	0.609058	1.01596	0	89	0.797989	0.069
1146	Alg_Wat	21	0.0182286	0.00671191	2.71586	4.32435	0.963952	66	0.807113	0.001	***
1147	Alg_Wat	22	0.0111157	0.00869009	1.27913	2.00294	0	73	0.816134	0.018	*
1148	Alg_Wat	225	0.00718505	0.00417341	1.72163	1.66242	0.317805	48	0.824877	0.981
1149	Alg_Wat	24	0.00955765	0.00707411	1.35107	1.98884	0.465396	64	0.8333	0.356
1150	Alg_Wat	244	0.00388048	0.00297934	1.30247	0.924728	0.38712	57	0.84123	1
1151	Alg_Wat	25	0.0186286	0.0075547	2.46583	2.98699	6.34062	14	0.849134	0.001	***
1152	Alg_Wat	26	0.00594917	0.0110161	0.540043	1.1725	0	41	0.856846	0.309
1153	Alg_Wat	262	0.00451753	0.00345667	1.3069	1.04557	0.346574	10	0.86437	0.999
1154	Alg_Wat	29	0.00392443	0.00656146	0.598104	0.763592	0	30	0.871892	0.529
1155	Alg_Wat	3	0.00321746	0.0046146	0.697234	0.604738	0	2	0.878997	0.825
1156	Alg_Wat	30	0	0	NA	0	0	49	0.885636	1
1157	Alg_Wat	31	0.0128213	0.0172531	0.743134	2.2349	0	91	0.892106	0.001	***
1158	Alg_Wat	311	0.0290212	0.00604384	4.80177	0.227718	5.55022	78	0.89836	0.001	***
1159	Alg_Wat	32	0	0	NA	0	0	25	0.904487	1
1160	Alg_Wat	33	0.0126549	0.00912146	1.38738	2.32903	0	9	0.910553	0.002	**
1161	Alg_Wat	34	0.00539592	0.00654734	0.824139	0.936847	0	19	0.916489	0.293
1162	Alg_Wat	365	0.00311764	0.00339506	0.918287	0.526257	0.277259	75	0.922417	1
1163	Alg_Wat	38	0.000276259	0.00111051	0.248767	0.0407734	0	50	0.928185	0.922
1164	Alg_Wat	385	0.0200435	0.00770327	2.60195	1.12182	4.75054	46	0.933887	0.001	***
1165	Alg_Wat	39	0	0	NA	0	0	37	0.939356	1
1166	Alg_Wat	4	0.00706717	0.00835231	0.846133	1.25228	0	17	0.944663	0.648
1167	Alg_Wat	40	0	0	NA	0	0	31	0.94994	1
1168	Alg_Wat	41	0.00573188	0.00427173	1.34182	0.730855	1.47886	21	0.955213	0.979
1169	Alg_Wat	425	0.0143521	0.00520819	2.75568	3.02071	0.358352	12	0.960295	0.004	**
1170	Alg_Wat	44	0.00620845	0.00377418	1.64498	2.05773	1.04505	51	0.965023	0.996
1171	Alg_Wat	45	0	0	NA	0	0	58	0.969605	1
1172	Alg_Wat	47	0	0	NA	0	0	28	0.973852	1
1173	Alg_Wat	5	0.01551	0.0117597	1.31891	2.7715	0	15	0.978049	0.003	**
1174	Alg_Wat	50	0	0	NA	0	0	35	0.98166	1
1175	Alg_Wat	54	0.000429461	0.00118951	0.361041	0.0815467	0	23	0.98495	0.956
1176	Alg_Wat	55	0.0108499	0.0138912	0.781061	2.05159	0	6	0.987822	0.003	**
1177	Alg_Wat	58	0.00613836	0.00612394	1.00236	1.18969	0.138629	22	0.990568	0.61
1178	Alg_Wat	61	0.00663859	0.0029999	2.21294	0	1.22422	90	0.992848	0.372
1179	Alg_Wat	64	0.00403395	0.0030379	1.32788	0.0815467	0.767786	27	0.994723	0.344
1180	Alg_Wat	67	0.00108833	0.00213629	0.509446	0.216993	0	13	0.996456	0.729
1181	Alg_Wat	7	0.009405	0.0117082	0.803283	1.62703	0.0693147	76	0.998056	0.09
1182	Alg_Wat	70	0.00425534	0.0033733	1.26148	0.818599	0.962377	71	0.998687	1
1183	Alg_Wat	71	0	0	NA	0	0	82	0.999243	1
1184	Alg_Wat	73	0.0132777	0.00968766	1.37058	2.03219	3.72075	59	0.999649	0.017	*
1185	Alg_Wat	74	0.0072909	0.00535652	1.36112	3.78926	3.40208	33	1	0.933
1186	Alg_Wat	7433	0.000378398	0.00152028	0.2489	0.0646243	0	24	1	0.862
1187	Alg_Wat	75	0.0174305	0.00984727	1.77008	3.20668	0	29	1	0.001	***
1188	Alg_Wat	76	0.00713854	0.00445273	1.60318	2.25325	1.07381	40	1	0.997
1189	Alg_Wat	79	0.00904371	0.0081283	1.11262	1.67637	0.138629	52	1	0.067
1190	Alg_Wat	8	0.00682582	0.00790547	0.86343	1.1916	0	55	1	0.276
1191	Alg_Wat	80	0.00724389	0.00500244	1.44807	2.181	1.11436	61	1	0.999
1192	Alg_Wat	84	0.0118541	0.00893892	1.32612	1.92824	3.0716	63	1	0.073
1193	Alg_Wat	9	0.00651317	0.00905466	0.719317	1.29826	0	67	1	0.443
1194	Alg_Wat	91	0.00155194	0.00268143	0.578773	0	0.299573	68	1	0.985
1195	Alg_Wat	96	0.00440226	0.0032178	1.3681	0	0.81197	70	1	0.429
1196	Alg_Wat	98	0.0071379	0.0033242	2.14725	0.691294	1.534	79	1	0.732
1197	Cht_Cor	1	0.00440936	0.00282172	1.56265	3.64315	2.62326	20	0.040592	1
1198	Cht_Cor	10	0.00817501	0.00613586	1.33233	1.88416	0	7	0.0731618	0.313
1199	Cht_Cor	1001	0.0024055	0.00208301	1.15482	0.597253	0.255966	62	0.105241	0.982
1200	Cht_Cor	102	0	0	NA	0	0	38	0.131987	1
1201	Cht_Cor	107	0.0048873	0.00464839	1.0514	1.19451	2.32255	45	0.157058	0.828
1202	Cht_Cor	109	0	0	NA	0	0	69	0.181798	1
1203	Cht_Cor	11	0.015744	0.00244954	6.42734	3.69477	0	85	0.206207	0.041	*
1204	Cht_Cor	113	0.00320226	0.00306923	1.04334	1.89791	1.65684	77	0.22802	0.999
1205	Cht_Cor	116	0.00761695	0.00486254	1.56646	1.30401	2.39555	32	0.248613	0.806
1206	Cht_Cor	118	0.00730569	0.00412184	1.77243	2.29312	4.12358	89	0.268825	0.909
1207	Cht_Cor	122	0.00601432	0.0035212	1.70803	2.5808	3.00493	83	0.2886	0.936
1208	Cht_Cor	123	0.00791815	0.00548069	1.44474	0.462098	2.17911	41	0.307934	0.539
1209	Cht_Cor	126	0.0064236	0.00201424	3.18909	0	1.51558	43	0.326608	0.12
1210	Cht_Cor	127	0.00653257	0.00622455	1.04948	0	1.58338	80	0.34516	0.222
1211	Cht_Cor	130	0	0	NA	0	0	31	0.363485	1
1212	Cht_Cor	132	0.00567341	0.00645406	0.879045	3.98447	3.27213	56	0.381657	0.995
1213	Cht_Cor	134	0.00634003	0.00347432	1.82483	1.34178	2.1247	35	0.399642	0.778
1214	Cht_Cor	138	0.00315409	0.00246145	1.28139	0.828302	0.610952	72	0.416797	0.994
1215	Cht_Cor	14	0.00548379	0.00130008	4.21804	0	1.32093	81	0.433835	0.246
1216	Cht_Cor	141	0.0196219	0.0100233	1.95762	5.88743	1.31868	2	0.450747	0.001	***
1217	Cht_Cor	146	0	0	NA	0	0	48	0.467562	1
1218	Cht_Cor	153	0	0	NA	0	0	12	0.483942	1
1219	Cht_Cor	154	0	0	NA	0	0	53	0.500244	1
1220	Cht_Cor	155	0.00054777	0.00137598	0.398093	0	0.099021	34	0.516009	0.544
1221	Cht_Cor	158	0.00746665	0.00492785	1.5152	0.998577	2.25058	9	0.531766	0.662
1222	Cht_Cor	164	0.00498467	0.0030092	1.65648	2.67056	3.02953	46	0.547497	0.991
1223	Cht_Cor	167	0	0	NA	0	0	25	0.562943	1
1224	Cht_Cor	168	0.00717826	0.00522344	1.37424	0.998577	2.06966	84	0.578377	0.609
1225	Cht_Cor	17	0.00394999	0.00473096	0.834922	0	0.903991	10	0.59349	0.264
1226	Cht_Cor	171	0.00688394	0.00347002	1.98384	1.84314	2.0854	28	0.60834	0.755
1227	Cht_Cor	172	0.00885823	0.00688224	1.28711	0.597253	2.65293	73	0.622968	0.452
1228	Cht_Cor	173	0.0099548	0.00443669	2.24375	3.00429	0.731995	30	0.637208	0.643
1229	Cht_Cor	1761	0.00102085	0.00150653	0.677621	0.231049	0	37	0.651427	0.709
1230	Cht_Cor	18	0.00762069	0.00603463	1.26283	0.648637	1.96042	42	0.665594	0.24
1231	Cht_Cor	184	0.00869409	0.00439895	1.9764	0.732408	2.4792	86	0.679747	0.554
1232	Cht_Cor	185	0.0040532	0.00364514	1.11195	1.84314	1.12808	49	0.693509	0.982
1233	Cht_Cor	187	0.0068734	0.00482785	1.4237	1.22963	1.98257	14	0.707023	0.695
1234	Cht_Cor	19	0.012929	0.00219837	5.88119	3.32889	0.255966	66	0.720396	0.059
1235	Cht_Cor	195	0.00575979	0.00420289	1.37044	2.29923	2.07531	13	0.733684	0.838
1236	Cht_Cor	2	0.000792519	0.00128618	0.616178	0	0.198042	44	0.74686	0.709
1237	Cht_Cor	20	0.00934602	0.00715592	1.30605	2.14857	0	17	0.759975	0.038	*
1238	Cht_Cor	21	0.00684809	0.00289842	2.3627	4.51751	2.87556	88	0.772713	0.938
1239	Cht_Cor	22	0.00902703	0.00700945	1.28784	1.08603	2.49485	11	0.785155	0.216
1240	Cht_Cor	225	0.00636892	0.0029995	2.12332	2.1187	2.98296	58	0.797229	0.899
1241	Cht_Cor	24	0.0121191	0.00297738	4.07038	3.03765	0.198042	87	0.809227	0.148
1242	Cht_Cor	244	0.00760406	0.00431676	1.76152	1.49994	2.45636	39	0.821142	0.67
1243	Cht_Cor	25	0.00369753	0.00256378	1.44222	3.29446	3.36801	16	0.832879	0.998
1244	Cht_Cor	26	0.00812805	0.00642047	1.26596	1.86614	0	19	0.844223	0.218
1245	Cht_Cor	262	0.00665248	0.00421476	1.57838	1.94298	2.80323	64	0.855266	0.752
1246	Cht_Cor	29	0.00388533	0.00571884	0.679391	0.944404	0	57	0.865992	0.501
1247	Cht_Cor	3	0.00220711	0.00324865	0.679391	0.536479	0	26	0.876304	0.795
1248	Cht_Cor	30	0.00179761	0.00172055	1.04479	0	0.454008	5	0.886414	0.888
1249	Cht_Cor	31	0.00788026	0.00704713	1.11822	0.231049	1.91672	78	0.896281	0.14
1250	Cht_Cor	311	0.00054777	0.00137598	0.398093	0	0.099021	60	0.905651	0.966
1251	Cht_Cor	32	0	0	NA	0	0	92	0.914894	1
1252	Cht_Cor	33	0.00878412	0.00604942	1.45206	1.76276	2.30218	1	0.924015	0.252
1253	Cht_Cor	34	0.00518477	0.0040226	1.28891	0.231049	1.32273	36	0.9324	0.287
1254	Cht_Cor	365	0.00583637	0.00391775	1.48972	1.13373	1.75504	29	0.940572	0.717
1255	Cht_Cor	38	0	0	NA	0	0	50	0.948609	1
1256	Cht_Cor	385	0.00452904	0.00376471	1.20302	1.86614	0.946863	47	0.956258	0.935
1257	Cht_Cor	39	0	0	NA	0	0	8	0.962883	1
1258	Cht_Cor	4	0.0155069	0.00525256	2.95225	0	3.61402	18	0.969408	0.124
1259	Cht_Cor	40	0.00190201	0.0024404	0.779387	0	0.41291	65	0.974675	0.184
1260	Cht_Cor	41	0.00533807	0.00208621	2.55874	1.92277	1.58586	3	0.979651	0.869
1261	Cht_Cor	425	0.00254607	0.00227664	1.11835	3.37287	3.52738	51	0.984217	1
1262	Cht_Cor	44	0.00646449	0.00491346	1.31567	2.92713	3.33946	63	0.988152	0.896
1263	Cht_Cor	45	0	0	NA	0	0	52	0.99187	1
1264	Cht_Cor	47	0	0	NA	0	0	33	0.993982	1
1265	Cht_Cor	5	0.0119589	0.00779072	1.53502	1.50362	3.7213	71	0.996094	0.152
1266	Cht_Cor	50	0	0	NA	0	0	40	0.997734	1
1267	Cht_Cor	54	0.00102085	0.00150653	0.677621	0.231049	0	24	0.998867	0.652
1268	Cht_Cor	55	0.0082924	0.0026961	3.0757	1.93904	0	54	1	0.071
1269	Cht_Cor	58	0.0070709	0.00463871	1.52433	1.89453	0.949113	4	1	0.437
1270	Cht_Cor	61	0	0	NA	0	0	6	1	1
1271	Cht_Cor	64	0	0	NA	0	0	15	1	1
1272	Cht_Cor	67	0	0	NA	0	0	21	1	1
1273	Cht_Cor	7	0.0105443	0.0094171	1.11969	0	2.62942	22	1	0.128
1274	Cht_Cor	70	0.00476982	0.00355446	1.34192	1.03035	1.17678	23	1	0.981
1275	Cht_Cor	71	0	0	NA	0	0	27	1	1
1276	Cht_Cor	73	0.00896776	0.00346086	2.59119	2.63218	0.511931	55	1	0.548
1277	Cht_Cor	74	0.00823628	0.00372045	2.21378	5.3489	3.44197	59	1	0.662
1278	Cht_Cor	7433	0	0	NA	0	0	61	1	1
1279	Cht_Cor	75	0.00955915	0.00586797	1.62904	1.22963	3.2734	67	1	0.268
1280	Cht_Cor	76	0.00746054	0.00370429	2.01403	3.49872	4.03146	68	1	0.901
1281	Cht_Cor	79	0.0117991	0.00607182	1.94325	0.648637	3.32896	70	1	0.075
1282	Cht_Cor	8	0.00684117	0.00532069	1.28577	0.536479	1.75741	74	1	0.291
1283	Cht_Cor	80	0.00579984	0.00378122	1.53385	2.84905	3.49615	75	1	0.987
1284	Cht_Cor	84	0.00615725	0.00337854	1.82246	1.90015	1.38147	76	1	0.799
1285	Cht_Cor	9	0.00977009	0.00733031	1.33283	2.25153	0	79	1	0.22
1286	Cht_Cor	91	0	0	NA	0	0	82	1	1
1287	Cht_Cor	96	0	0	NA	0	0	90	1	1
1288	Cht_Cor	98	0.004468	0.00657647	0.679391	1.08603	0	91	1	0.969
1289	Cht_HlG	1	0.00726495	0.005435	1.3367	3.64315	2.77928	20	0.0547439	0.987
1290	Cht_HlG	10	0.00932887	0.00706565	1.32031	1.88416	0.44424	38	0.087342	0.18
1291	Cht_HlG	1001	0.00307391	0.00250936	1.22498	0.597253	0.192541	81	0.119694	0.997
1292	Cht_HlG	102	0.00054148	0.001634	0.331384	0	0.115525	7	0.151329	1
1293	Cht_HlG	107	0.00619931	0.00722017	0.85861	1.19451	1.43579	16	0.175785	0.706
1294	Cht_HlG	109	0	0	NA	0	0	45	0.199835	1
1295	Cht_HlG	11	0.0163299	0.00721189	2.2643	3.69477	0.685101	41	0.222303	0.029	*
1296	Cht_HlG	113	0.00613735	0.00430867	1.42442	1.89791	0.991602	89	0.244603	0.981
1297	Cht_HlG	116	0.00570411	0.00438714	1.30019	1.30401	1.05062	32	0.26573	0.985
1298	Cht_HlG	118	0.00642712	0.00481444	1.33497	2.29312	1.21478	62	0.286815	0.992
1299	Cht_HlG	122	0.00677622	0.00489586	1.38407	2.5808	1.66713	69	0.307492	0.934
1300	Cht_HlG	123	0.00308032	0.00294688	1.04528	0.462098	0.391625	56	0.327028	0.998
1301	Cht_HlG	126	0.00271626	0.00528634	0.513827	0	0.468786	48	0.346074	0.409
1302	Cht_HlG	127	0.00464981	0.0100531	0.462525	0	0.979032	73	0.3646	0.372
1303	Cht_HlG	130	0	0	NA	0	0	84	0.382758	1
1304	Cht_HlG	132	0.0126245	0.00872522	1.4469	3.98447	1.74541	2	0.40083	0.214
1305	Cht_HlG	134	0.00396303	0.00310521	1.27625	1.34178	0.779665	72	0.418605	0.995
1306	Cht_HlG	138	0.00404587	0.00308271	1.31244	0.828302	0.384207	26	0.436143	1
1307	Cht_HlG	14	0.0034787	0.0046342	0.750658	0	0.664141	60	0.453067	0.473
1308	Cht_HlG	141	0.028259	0.0123244	2.29293	5.88743	0.577623	39	0.469963	0.001	***
1309	Cht_HlG	146	0	0	NA	0	0	64	0.486848	1
1310	Cht_HlG	153	0	0	NA	0	0	88	0.50337	1
1311	Cht_HlG	154	0	0	NA	0	0	87	0.519561	1
1312	Cht_HlG	155	0.00120276	0.00344213	0.349424	0	0.255284	36	0.53545	0.382
1313	Cht_HlG	158	0.00518787	0.00400216	1.29627	0.998577	0.871789	80	0.551226	0.977
1314	Cht_HlG	164	0.00905317	0.00595735	1.51966	2.67056	1.13988	43	0.566757	0.518
1315	Cht_HlG	167	0	0	NA	0	0	66	0.5822	1
1316	Cht_HlG	168	0.0049498	0.00438275	1.12938	0.998577	0.491167	47	0.597124	0.925
1317	Cht_HlG	17	0.00442652	0.00856192	0.517001	0	0.709078	92	0.611328	0.215
1318	Cht_HlG	171	0.00654262	0.00405976	1.61158	1.84314	0.882793	1	0.625402	0.862
1319	Cht_HlG	172	0.00273909	0.00220424	1.24264	0.597253	0.430133	49	0.639393	0.999
1320	Cht_HlG	173	0.010906	0.00650774	1.67586	3.00429	1.2006	11	0.65252	0.549
1321	Cht_HlG	1761	0.00257388	0.00297723	0.864522	0.231049	0.393893	42	0.665474	0.498
1322	Cht_HlG	18	0.00583516	0.00623473	0.935911	0.648637	0.96475	30	0.678149	0.396
1323	Cht_HlG	184	0.00328719	0.00266292	1.23443	0.732408	0.375643	85	0.690677	0.996
1324	Cht_HlG	185	0.00820194	0.00362746	2.26107	1.84314	0.321152	10	0.703128	0.668
1325	Cht_HlG	187	0.00554272	0.00421978	1.31351	1.22963	0.619089	5	0.715138	0.895
1326	Cht_HlG	19	0.0168272	0.00378527	4.44546	3.32889	0.150447	8	0.727027	0.033	*
1327	Cht_HlG	195	0.00872147	0.00643231	1.35588	2.29923	3.12362	46	0.73873	0.399
1328	Cht_HlG	2	0.00234861	0.0047064	0.499025	0	0.459374	34	0.750034	0.558
1329	Cht_HlG	20	0.0115978	0.00868612	1.33522	2.14857	0	50	0.761218	0.012	*
1330	Cht_HlG	21	0.00668696	0.00523932	1.2763	4.51751	3.56603	9	0.772269	0.973
1331	Cht_HlG	22	0.00801726	0.00843974	0.949942	1.08603	1.26781	83	0.783284	0.268
1332	Cht_HlG	225	0.00488955	0.00403445	1.21195	2.1187	1.59392	65	0.7942	0.995
1333	Cht_HlG	24	0.0124148	0.00736943	1.68463	3.03765	0.79704	37	0.804937	0.083
1334	Cht_HlG	244	0.00604103	0.0038764	1.55841	1.49994	0.503564	78	0.815666	0.91
1335	Cht_HlG	25	0.00770414	0.00538286	1.43123	3.29446	4.1546	25	0.825716	0.945
1336	Cht_HlG	26	0.00983149	0.00771907	1.27366	1.86614	0.127921	28	0.835305	0.117
1337	Cht_HlG	262	0.00722234	0.00499353	1.44634	1.94298	0.927154	44	0.844777	0.693
1338	Cht_HlG	29	0.00577355	0.0071805	0.80406	0.944404	0.528296	86	0.854068	0.255
1339	Cht_HlG	3	0.00346371	0.00416383	0.831856	0.536479	0.393893	14	0.863076	0.7
1340	Cht_HlG	30	0.00139346	0.00240347	0.579771	0	0.265972	29	0.871651	0.983
1341	Cht_HlG	31	0.00310104	0.00430523	0.720295	0.231049	0.522915	18	0.879489	0.506
1342	Cht_HlG	311	0	0	NA	0	0	17	0.887166	1
1343	Cht_HlG	32	0.00238134	0.00549708	0.4332	0	0.415297	77	0.894743	0.603
1344	Cht_HlG	33	0.0100849	0.00723398	1.3941	1.76276	0.720579	58	0.902203	0.156
1345	Cht_HlG	34	0.00353396	0.00416045	0.849417	0.231049	0.616401	57	0.909049	0.563
1346	Cht_HlG	365	0.00385076	0.00270112	1.42562	1.13373	0.481038	19	0.915788	0.968
1347	Cht_HlG	38	0.000963951	0.00231234	0.416873	0	0.199084	51	0.922498	0.64
1348	Cht_HlG	385	0.00873644	0.00283391	3.08282	1.86614	0.231049	35	0.928866	0.51
1349	Cht_HlG	39	0.00101824	0.0029105	0.349852	0	0.178826	53	0.934873	0.711
1350	Cht_HlG	4	0.0108839	0.0118245	0.920455	0	1.96732	12	0.94084	0.268
1351	Cht_HlG	40	0.00156863	0.00308005	0.509288	0	0.269557	3	0.946795	0.207
1352	Cht_HlG	41	0.0087161	0.00298414	2.92081	1.92277	0.292083	31	0.952101	0.376
1353	Cht_HlG	425	0.00563474	0.00560988	1.00443	3.37287	3.4226	13	0.957363	0.987
1354	Cht_HlG	44	0.00797166	0.00506681	1.57331	2.92713	1.58504	33	0.96235	0.792
1355	Cht_HlG	45	0	0	NA	0	0	55	0.966963	1
1356	Cht_HlG	47	0.000800635	0.00186628	0.429	0	0.160576	40	0.971513	0.507
1357	Cht_HlG	5	0.0106733	0.00927898	1.15027	1.50362	1.69714	71	0.975801	0.188
1358	Cht_HlG	50	0.00128076	0.00311769	0.410803	0	0.227464	76	0.979498	0.448
1359	Cht_HlG	54	0.00221368	0.00257189	0.86072	0.231049	0.308065	63	0.982537	0.434
1360	Cht_HlG	55	0.0091755	0.00436426	2.10242	1.93904	0.316877	52	0.985236	0.037	*
1361	Cht_HlG	58	0.00956299	0.00699327	1.36746	1.89453	2.04597	70	0.987718	0.178
1362	Cht_HlG	61	0	0	NA	0	0	24	0.990048	1
1363	Cht_HlG	64	0	0	NA	0	0	61	0.99202	1
1364	Cht_HlG	67	0.00190851	0.00260845	0.731666	0	0.375643	82	0.993993	0.434
1365	Cht_HlG	7	0.00391122	0.00884084	0.442404	0	0.819984	59	0.99586	0.52
1366	Cht_HlG	70	0.00553816	0.00458791	1.20712	1.03035	0.857295	68	0.997411	0.986
1367	Cht_HlG	71	0.00057006	0.00168528	0.338259	0	0.0995422	79	0.998515	0.562
1368	Cht_HlG	73	0.0081436	0.00602244	1.35221	2.63218	1.61136	4	0.999564	0.681
1369	Cht_HlG	74	0.0167002	0.00861305	1.93894	5.3489	2.90839	91	1	0.024	*
1370	Cht_HlG	7433	0.00101824	0.0029105	0.349852	0	0.178826	6	1	0.572
1371	Cht_HlG	75	0.00568636	0.00483292	1.17659	1.22963	1.87254	15	1	0.795
1372	Cht_HlG	76	0.00937338	0.00717272	1.30681	3.49872	1.98523	21	1	0.721
1373	Cht_HlG	79	0.00646732	0.00750359	0.861897	0.648637	0.958488	22	1	0.356
1374	Cht_HlG	8	0.00479602	0.00533573	0.898849	0.536479	0.763511	23	1	0.513
1375	Cht_HlG	80	0.00835754	0.00567237	1.47338	2.84905	1.61405	27	1	0.859
1376	Cht_HlG	84	0.0085289	0.00609572	1.39916	1.90015	1.86008	54	1	0.46
1377	Cht_HlG	9	0.0115114	0.00870876	1.32182	2.25153	0.352535	67	1	0.116
1378	Cht_HlG	91	0	0	NA	0	0	74	1	1
1379	Cht_HlG	96	0.000224846	0.000936519	0.240087	0	0.0385082	75	1	0.996
1380	Cht_HlG	98	0.00733191	0.00741784	0.988415	1.08603	0.947075	90	1	0.602
1381	Cht_HlX	1	0.0041854	0.00267801	1.56288	3.64315	3.38706	20	0.0661597	1
1382	Cht_HlX	10	0.00827207	0.0059441	1.39164	1.88416	0.592951	38	0.105553	0.257
1383	Cht_HlX	1001	0.00288533	0.00230286	1.25294	0.597253	0.0462098	45	0.13512	0.995
1384	Cht_HlX	102	0.00124016	0.00252186	0.491763	0	0.272956	32	0.163812	0.987
1385	Cht_HlX	107	0.00458483	0.00229912	1.99417	1.19451	0.706336	41	0.18987	0.904
1386	Cht_HlX	109	0	0	NA	0	0	81	0.215122	1
1387	Cht_HlX	11	0.00701015	0.00767593	0.913264	3.69477	2.26057	89	0.239778	0.622
1388	Cht_HlX	113	0.00501394	0.00350688	1.42974	1.89791	1.01912	72	0.262856	0.996
1389	Cht_HlX	116	0.00657531	0.00498665	1.31858	1.30401	2.32603	48	0.285521	0.95
1390	Cht_HlX	118	0.00646963	0.00396137	1.63318	2.29312	3.13715	56	0.307899	0.984
1391	Cht_HlX	122	0.00400773	0.00221265	1.81128	2.5808	2.89644	2	0.328266	1
1392	Cht_HlX	123	0.00316212	0.00266618	1.18601	0.462098	0.504005	73	0.34811	0.997
1393	Cht_HlX	126	0.000559383	0.00211804	0.264104	0	0.107296	47	0.367216	0.844
1394	Cht_HlX	127	0.00365152	0.00618318	0.590557	0	0.751678	69	0.385791	0.509
1395	Cht_HlX	130	0	0	NA	0	0	92	0.404332	1
1396	Cht_HlX	132	0.00444812	0.00379776	1.17125	3.98447	3.18316	88	0.422378	1
1397	Cht_HlX	134	0.0033486	0.00251623	1.3308	1.34178	1.60974	60	0.440275	1
1398	Cht_HlX	138	0.00392254	0.00268094	1.46312	0.828302	0.406986	39	0.457762	0.999
1399	Cht_HlX	14	0.000481826	0.00182438	0.264104	0	0.0924196	7	0.475022	0.951
1400	Cht_HlX	141	0.0268703	0.0109073	2.46351	5.88743	0.392407	36	0.492177	0.001	***
1401	Cht_HlX	146	0	0	NA	0	0	9	0.508367	1
1402	Cht_HlX	153	0	0	NA	0	0	10	0.524296	1
1403	Cht_HlX	154	0	0	NA	0	0	85	0.540073	1
1404	Cht_HlX	155	0.0055408	0.0103549	0.535091	0	1.19107	51	0.555428	0.028	*
1405	Cht_HlX	158	0.00621215	0.00423109	1.46821	0.998577	1.81274	78	0.570777	0.885
1406	Cht_HlX	164	0.00334112	0.00324499	1.02963	2.67056	2.66222	25	0.586072	1
1407	Cht_HlX	167	0	0	NA	0	0	31	0.600048	1
1408	Cht_HlX	168	0.00499738	0.00332018	1.50515	0.998577	1.16047	43	0.613704	0.913
1409	Cht_HlX	17	0	0	NA	0	0	24	0.627346	1
1410	Cht_HlX	171	0.003263	0.00248766	1.31167	1.84314	2.01419	65	0.639955	1
1411	Cht_HlX	172	0.00567609	0.00341292	1.66312	0.597253	1.70247	64	0.652516	0.875
1412	Cht_HlX	173	0.0116531	0.00428899	2.71698	3.00429	0.618856	42	0.665047	0.447
1413	Cht_HlX	1761	0.00426963	0.00416524	1.02506	0.231049	0.965843	37	0.677397	0.306
1414	Cht_HlX	18	0.0035564	0.00484847	0.73351	0.648637	0.188881	8	0.689742	0.682
1415	Cht_HlX	184	0.00339113	0.00298381	1.13651	0.732408	0.734005	80	0.702072	0.989
1416	Cht_HlX	185	0.00696754	0.00321346	2.16824	1.84314	0.56237	28	0.714377	0.82
1417	Cht_HlX	187	0.0050158	0.00365844	1.37102	1.22963	1.70545	49	0.726051	0.948
1418	Cht_HlX	19	0.0159992	0.00159848	10.009	3.32889	0	87	0.737648	0.045	*
1419	Cht_HlX	195	0.00710221	0.0053223	1.33443	2.29923	1.78018	5	0.748936	0.689
1420	Cht_HlX	2	0.00289209	0.00494111	0.585312	0	0.620908	44	0.759929	0.531
1421	Cht_HlX	20	0.0105834	0.00779027	1.35854	2.14857	0	16	0.770881	0.014	*
1422	Cht_HlX	21	0.00508934	0.00377953	1.34655	4.51751	3.78568	50	0.781648	0.999
1423	Cht_HlX	22	0.00554628	0.00718506	0.771919	1.08603	0.282274	33	0.79216	0.644
1424	Cht_HlX	225	0.00446436	0.0017663	2.52752	2.1187	2.88304	1	0.802466	1
1425	Cht_HlX	24	0.0120085	0.00500444	2.39957	3.03765	0.596598	66	0.812406	0.1
1426	Cht_HlX	244	0.00387744	0.00275758	1.4061	1.49994	1.0802	11	0.822273	0.997
1427	Cht_HlX	25	0.00775947	0.00297563	2.60767	3.29446	3.17827	18	0.831931	0.947
1428	Cht_HlX	26	0.00920548	0.00699934	1.31519	1.86614	0	46	0.841478	0.138
1429	Cht_HlX	262	0.00474129	0.00316892	1.49618	1.94298	1.65713	71	0.850696	0.979
1430	Cht_HlX	29	0.00437292	0.00627408	0.696982	0.944404	0	83	0.859896	0.398
1431	Cht_HlX	3	0.00623604	0.00480801	1.29701	0.536479	1.43024	84	0.868991	0.3
1432	Cht_HlX	30	0.00226858	0.00311267	0.728822	0	0.472672	14	0.877982	0.911
1433	Cht_HlX	31	0.00199038	0.00384393	0.517799	0.231049	0.206069	34	0.886738	0.678
1434	Cht_HlX	311	0	0	NA	0	0	35	0.895088	1
1435	Cht_HlX	32	0	0	NA	0	0	17	0.903333	1
1436	Cht_HlX	33	0.00908847	0.00654457	1.3887	1.76276	0.318608	26	0.911559	0.221
1437	Cht_HlX	34	0.00300298	0.00357946	0.838949	0.231049	0.550389	30	0.919594	0.653
1438	Cht_HlX	365	0.00323236	0.00225734	1.43193	1.13373	1.16085	58	0.927552	0.994
1439	Cht_HlX	38	0.00225957	0.00390608	0.578476	0	0.495103	86	0.935509	0.461
1440	Cht_HlX	385	0.00726871	0.00313644	2.3175	1.86614	0.373228	12	0.943295	0.718
1441	Cht_HlX	39	0	0	NA	0	0	57	0.950689	1
1442	Cht_HlX	4	0.00172297	0.00565188	0.304849	0	0.33224	40	0.957809	0.969
1443	Cht_HlX	40	0	0	NA	0	0	3	0.964914	1
1444	Cht_HlX	41	0.00510166	0.00344289	1.4818	1.92277	0.927746	52	0.970499	0.95
1445	Cht_HlX	425	0.0051208	0.00273288	1.87377	3.37287	4.19331	59	0.976063	0.994
1446	Cht_HlX	44	0.0040371	0.00371816	1.08578	2.92713	2.56547	53	0.980964	1
1447	Cht_HlX	45	0	0	NA	0	0	62	0.985206	1
1448	Cht_HlX	47	0.00096136	0.00162621	0.591167	0	0.21187	77	0.988977	0.479
1449	Cht_HlX	5	0.00754426	0.00945736	0.797714	1.50362	0.322419	4	0.99203	0.525
1450	Cht_HlX	50	0.000212813	0.000805678	0.264141	0	0.0462098	68	0.994397	0.828
1451	Cht_HlX	54	0.00374357	0.00494292	0.757359	0.231049	0.745628	13	0.995775	0.259
1452	Cht_HlX	55	0.00937298	0.00270064	3.47066	1.93904	0	19	0.996961	0.041	*
1453	Cht_HlX	58	0.0080595	0.00601983	1.33882	1.89453	1.57581	76	0.998057	0.272
1454	Cht_HlX	61	0.000396617	0.00102837	0.385676	0	0.0924196	74	0.999034	0.997
1455	Cht_HlX	64	0	0	NA	0	0	70	0.999558	1
1456	Cht_HlX	67	0.000445225	0.00114974	0.38724	0	0.0924196	91	1	0.829
1457	Cht_HlX	7	0.00153162	0.0057993	0.264104	0	0.293781	6	1	0.825
1458	Cht_HlX	70	0.00623402	0.00355357	1.7543	1.03035	2.01796	15	1	0.96
1459	Cht_HlX	71	0	0	NA	0	0	21	1	1
1460	Cht_HlX	73	0.00500785	0.00394236	1.27027	2.63218	2.60868	22	1	0.99
1461	Cht_HlX	74	0.010256	0.00455074	2.25369	5.3489	3.28533	23	1	0.327
1462	Cht_HlX	7433	0	0	NA	0	0	27	1	1
1463	Cht_HlX	75	0.00373653	0.00263816	1.41634	1.22963	1.20638	29	1	0.974
1464	Cht_HlX	76	0.00369409	0.00291234	1.26843	3.49872	3.27738	54	1	1
1465	Cht_HlX	79	0.00640772	0.00912494	0.70222	0.648637	1.10369	55	1	0.378
1466	Cht_HlX	8	0.00323158	0.00461291	0.70055	0.536479	0.21187	61	1	0.705
1467	Cht_HlX	80	0.00471011	0.00380995	1.23627	2.84905	2.9523	63	1	1
1468	Cht_HlX	84	0.00732914	0.00482205	1.51992	1.90015	1.56837	67	1	0.635
1469	Cht_HlX	9	0.0100137	0.00737095	1.35854	2.25153	0.630167	75	1	0.166
1470	Cht_HlX	91	0	0	NA	0	0	79	1	1
1471	Cht_HlX	96	0.000179567	0.000679714	0.26418	0	0.0462098	82	1	0.992
1472	Cht_HlX	98	0.00753036	0.0051111	1.47333	1.08603	1.48842	90	1	0.517
1473	Cht_Sed	1	0.00838851	0.0043203	1.94165	3.64315	2.00024	20	0.0576459	0.892
1474	Cht_Sed	10	0.00984202	0.0072745	1.35295	1.88416	0	7	0.0930805	0.201
1475	Cht_Sed	1001	0.00509712	0.00475508	1.07193	0.597253	1.6098	38	0.126508	0.876
1476	Cht_Sed	102	0.0114573	0.00498305	2.29926	0	2.25996	81	0.153605	0.092
1477	Cht_Sed	107	0.00640752	0.00255232	2.51046	1.19451	0.475185	45	0.180089	0.675
1478	Cht_Sed	109	0.00208783	0.00398623	0.523759	0	0.472055	16	0.205921	0.656
1479	Cht_Sed	11	0.0180078	0.00218401	8.24528	3.69477	0.154033	89	0.229067	0.015	*
1480	Cht_Sed	113	0.00399517	0.00392468	1.01796	1.89791	2.29081	4	0.251612	0.997
1481	Cht_Sed	116	0.00709763	0.00525392	1.35092	1.30401	1.37251	41	0.273764	0.883
1482	Cht_Sed	118	0.00605984	0.00418695	1.44732	2.29312	2.04427	74	0.294899	0.98
1483	Cht_Sed	122	0.00693422	0.00462967	1.49778	2.5808	1.89141	80	0.315055	0.866
1484	Cht_Sed	123	0.006605	0.00465728	1.41821	0.462098	1.59633	72	0.334646	0.699
1485	Cht_Sed	126	0	0	NA	0	0	2	0.354013	1
1486	Cht_Sed	127	0	0	NA	0	0	65	0.373362	1
1487	Cht_Sed	130	0.00304634	0.00495427	0.614891	0	0.654012	48	0.392632	0.689
1488	Cht_Sed	132	0.0131279	0.00656193	2.00062	3.98447	1.80707	42	0.41159	0.2
1489	Cht_Sed	134	0.00382746	0.00306737	1.2478	1.34178	1.72536	56	0.42976	0.989
1490	Cht_Sed	138	0.00792014	0.0060089	1.31807	0.828302	2.2441	73	0.447085	0.872
1491	Cht_Sed	14	0	0	NA	0	0	66	0.464086	1
1492	Cht_Sed	141	0.0292955	0.0116932	2.50534	5.88743	0.231049	44	0.480841	0.001	***
1493	Cht_Sed	146	0.00340796	0.00646107	0.52746	0	0.693364	88	0.497522	0.407
1494	Cht_Sed	153	0.00258147	0.00507713	0.508451	0	0.570644	1	0.514029	0.722
1495	Cht_Sed	154	0.00204183	0.00390413	0.522992	0	0.460348	26	0.530502	0.723
1496	Cht_Sed	155	0	0	NA	0	0	39	0.546487	1
1497	Cht_Sed	158	0.00552406	0.00440423	1.25426	0.998577	1.08394	18	0.562072	0.915
1498	Cht_Sed	164	0.00837161	0.00492685	1.69918	2.67056	1.28924	91	0.577585	0.699
1499	Cht_Sed	167	0.00200464	0.00394094	0.50867	0	0.44322	92	0.592927	0.609
1500	Cht_Sed	168	0.00618431	0.00486195	1.27198	0.998577	1.27014	49	0.607767	0.749
1501	Cht_Sed	17	0	0	NA	0	0	78	0.622552	1
1502	Cht_Sed	171	0.00460349	0.00272597	1.68875	1.84314	1.23818	69	0.637058	0.981
1503	Cht_Sed	172	0.00423146	0.003203	1.32109	0.597253	0.554493	9	0.651025	0.954
1504	Cht_Sed	173	0.00423114	0.00322909	1.31032	3.00429	2.34617	84	0.664912	0.999
1505	Cht_Sed	1761	0.00123336	0.0018008	0.684896	0.231049	0	11	0.678557	0.622
1506	Cht_Sed	18	0.00318012	0.00463459	0.68617	0.648637	0	12	0.691554	0.715
1507	Cht_Sed	184	0.00501369	0.0041199	1.21694	0.732408	1.02248	5	0.704162	0.898
1508	Cht_Sed	185	0.00405555	0.0035664	1.13716	1.84314	1.74554	46	0.716681	0.989
1509	Cht_Sed	187	0.00590556	0.00408773	1.4447	1.22963	1.2801	28	0.72885	0.836
1510	Cht_Sed	19	0.0169877	0.00251976	6.7418	3.32889	0	52	0.740904	0.036	*
1511	Cht_Sed	195	0.00812362	0.00603857	1.34529	2.29923	1.09723	10	0.752828	0.505
1512	Cht_Sed	2	0	0	NA	0	0	37	0.764449	1
1513	Cht_Sed	20	0.0112574	0.008501	1.32425	2.14857	0	60	0.775724	0.014	*
1514	Cht_Sed	21	0.00963442	0.00432774	2.2262	4.51751	2.6244	25	0.786594	0.614
1515	Cht_Sed	22	0.00532457	0.00775984	0.68617	1.08603	0	87	0.797396	0.69
1516	Cht_Sed	225	0.00851509	0.00415629	2.04873	2.1187	1.13056	43	0.807874	0.605
1517	Cht_Sed	24	0.013459	0.00525492	2.56122	3.03765	0.460348	3	0.817903	0.095
1518	Cht_Sed	244	0.00636228	0.00429417	1.48161	1.49994	1.85949	50	0.82786	0.836
1519	Cht_Sed	25	0.00413676	0.00461517	0.89634	3.29446	3.57889	35	0.837726	1
1520	Cht_Sed	26	0.00979285	0.00763584	1.28249	1.86614	0	58	0.847566	0.145
1521	Cht_Sed	262	0.00754184	0.00491543	1.53432	1.94298	1.13103	30	0.856625	0.628
1522	Cht_Sed	29	0.00506002	0.0059715	0.847361	0.944404	0.199084	31	0.864951	0.358
1523	Cht_Sed	3	0.00364196	0.00446969	0.814812	0.536479	0.398169	32	0.873277	0.632
1524	Cht_Sed	30	0.00612574	0.00587237	1.04315	0	1.24271	47	0.881417	0.517
1525	Cht_Sed	31	0.00113278	0.00165088	0.68617	0.231049	0	64	0.889498	0.769
1526	Cht_Sed	311	0.00282323	0.0055331	0.510243	0	0.597253	36	0.897478	0.843
1527	Cht_Sed	32	0.00075805	0.0014837	0.510918	0	0.154033	8	0.905339	0.822
1528	Cht_Sed	33	0.00923399	0.00694983	1.32867	1.76276	0	17	0.912871	0.244
1529	Cht_Sed	34	0.00118256	0.00172498	0.685549	0.231049	0	51	0.920037	0.861
1530	Cht_Sed	365	0.00500081	0.00312489	1.60032	1.13373	0.84543	85	0.926851	0.851
1531	Cht_Sed	38	0	0	NA	0	0	21	0.933556	1
1532	Cht_Sed	385	0.00573011	0.00325085	1.76265	1.86614	1.15399	34	0.939814	0.875
1533	Cht_Sed	39	0	0	NA	0	0	15	0.945808	1
1534	Cht_Sed	4	0.000385631	0.0011122	0.346727	0	0.0770164	83	0.951411	0.979
1535	Cht_Sed	40	0	0	NA	0	0	54	0.956966	1
1536	Cht_Sed	41	0.00410675	0.00307426	1.33585	1.92277	2.16135	86	0.962142	0.971
1537	Cht_Sed	425	0.00983315	0.00308122	3.19131	3.37287	5.25523	22	0.967221	0.528
1538	Cht_Sed	44	0.00863973	0.00331843	2.60356	2.92713	1.82081	75	0.972173	0.654
1539	Cht_Sed	45	0	0	NA	0	0	6	0.976281	1
1540	Cht_Sed	47	0	0	NA	0	0	90	0.980377	1
1541	Cht_Sed	5	0.00737191	0.0107436	0.68617	1.50362	0	23	0.984395	0.561
1542	Cht_Sed	50	0	0	NA	0	0	27	0.98834	1
1543	Cht_Sed	54	0.00123336	0.0018008	0.684896	0.231049	0	33	0.990767	0.587
1544	Cht_Sed	55	0.00995616	0.00311502	3.19618	1.93904	0	71	0.993194	0.038	*
1545	Cht_Sed	58	0.00880476	0.0067505	1.30431	1.89453	0.321152	57	0.995521	0.262
1546	Cht_Sed	61	0.0107409	0.00522909	2.05406	0	2.13482	53	0.99775	0.103
1547	Cht_Sed	64	0.00251635	0.00337506	0.745573	0	0.492313	55	0.999241	0.447
1548	Cht_Sed	67	0	0	NA	0	0	62	1	1
1549	Cht_Sed	7	0	0	NA	0	0	13	1	1
1550	Cht_Sed	70	0.00751373	0.00575321	1.30601	1.03035	1.95529	14	1	0.842
1551	Cht_Sed	71	0	0	NA	0	0	19	1	1
1552	Cht_Sed	73	0.0102434	0.00459018	2.2316	2.63218	0.640925	24	1	0.343
1553	Cht_Sed	74	0.0137708	0.00474382	2.90289	5.3489	2.68089	29	1	0.08
1554	Cht_Sed	7433	0	0	NA	0	0	40	1	1
1555	Cht_Sed	75	0.00284705	0.00228585	1.24551	1.22963	1.5785	59	1	0.986
1556	Cht_Sed	76	0.00705749	0.00408444	1.7279	3.49872	2.5508	61	1	0.931
1557	Cht_Sed	79	0.00346248	0.00505548	0.684896	0.648637	0	63	1	0.705
1558	Cht_Sed	8	0.00263024	0.00383321	0.68617	0.536479	0	67	1	0.718
1559	Cht_Sed	80	0.00548967	0.00381158	1.44026	2.84905	2.56868	68	1	0.991
1560	Cht_Sed	84	0.00847737	0.00552139	1.53537	1.90015	1.05422	70	1	0.483
1561	Cht_Sed	9	0.0117626	0.00869129	1.35338	2.25153	0	76	1	0.132
1562	Cht_Sed	91	0.00208166	0.00397542	0.523632	0	0.475185	77	1	0.797
1563	Cht_Sed	96	0.00788377	0.00533232	1.47849	0	1.5197	79	1	0.114
1564	Cht_Sed	98	0.00779681	0.00475983	1.63804	1.08603	1.41451	82	1	0.484
1565	Cht_Den	1	0.00818259	0.00458764	1.78362	3.64315	1.72735	20	0.0536782	0.908
1566	Cht_Den	10	0.00751649	0.0054058	1.39045	1.88416	0.304452	51	0.0938868	0.337
1567	Cht_Den	1001	0.00470647	0.00396604	1.18669	0.597253	1.41152	81	0.129193	0.882
1568	Cht_Den	102	0	0	NA	0	0	42	0.157554	1
1569	Cht_Den	107	0.00435742	0.00245526	1.77473	1.19451	0.595064	38	0.183605	0.879
1570	Cht_Den	109	0	0	NA	0	0	78	0.208659	1
1571	Cht_Den	11	0.0105242	0.00757819	1.38875	3.69477	4.56144	7	0.232539	0.21
1572	Cht_Den	113	0.00637429	0.00495538	1.28634	1.89791	2.94838	92	0.255617	0.928
1573	Cht_Den	116	0.00804698	0.00637304	1.26266	1.30401	3.01626	89	0.277176	0.775
1574	Cht_Den	118	0.00739886	0.00588576	1.25708	2.29312	4.09466	69	0.298195	0.935
1575	Cht_Den	122	0.00525293	0.00385884	1.36127	2.5808	3.6416	41	0.318816	0.988
1576	Cht_Den	123	0.00782946	0.00668237	1.17166	0.462098	2.09351	80	0.339356	0.54
1577	Cht_Den	126	0	0	NA	0	0	25	0.358528	1
1578	Cht_Den	127	0	0	NA	0	0	1	0.377095	1
1579	Cht_Den	130	0.000822051	0.00177271	0.463726	0	0.207944	9	0.395354	0.937
1580	Cht_Den	132	0.00323011	0.00211007	1.5308	3.98447	3.85944	18	0.413584	1
1581	Cht_Den	134	0.00503151	0.00383497	1.31201	1.34178	2.22865	48	0.431516	0.933
1582	Cht_Den	138	0.00803416	0.00616833	1.30248	0.828302	2.78344	28	0.449358	0.84
1583	Cht_Den	14	0	0	NA	0	0	31	0.467139	1
1584	Cht_Den	141	0.0236563	0.00913532	2.58955	5.88743	0.248491	12	0.484904	0.001	***
1585	Cht_Den	146	0	0	NA	0	0	35	0.502283	1
1586	Cht_Den	153	0.000447217	0.00136515	0.327596	0	0.109861	2	0.519338	0.947
1587	Cht_Den	154	0.00108301	0.00226391	0.478383	0	0.270805	46	0.536386	0.871
1588	Cht_Den	155	0	0	NA	0	0	56	0.553301	1
1589	Cht_Den	158	0.00844894	0.00569867	1.48262	0.998577	2.80684	10	0.570089	0.505
1590	Cht_Den	164	0.00353308	0.00245574	1.4387	2.67056	3.23313	43	0.586518	1
1591	Cht_Den	167	0	0	NA	0	0	58	0.602485	1
1592	Cht_Den	168	0.0078628	0.00582207	1.35052	0.998577	2.4333	88	0.618403	0.504
1593	Cht_Den	17	0	0	NA	0	0	37	0.634213	1
1594	Cht_Den	171	0.00403299	0.00280663	1.43695	1.84314	2.8072	50	0.650005	0.996
1595	Cht_Den	172	0.00783618	0.00622066	1.2597	0.597253	2.4241	39	0.665568	0.577
1596	Cht_Den	173	0.00591512	0.00480294	1.23156	3.00429	2.7928	36	0.680557	0.98
1597	Cht_Den	1761	0.000991978	0.00143613	0.69073	0.231049	0	86	0.695117	0.733
1598	Cht_Den	18	0.00386261	0.00377281	1.0238	0.648637	0.890246	8	0.70958	0.621
1599	Cht_Den	184	0.00765883	0.00622658	1.23002	0.732408	2.0698	60	0.723518	0.67
1600	Cht_Den	185	0.00660612	0.00429386	1.5385	1.84314	2.77378	73	0.737204	0.828
1601	Cht_Den	187	0.00696762	0.00574375	1.21308	1.22963	2.33685	32	0.750626	0.685
1602	Cht_Den	19	0.0114809	0.00373467	3.07415	3.32889	0.570378	45	0.764022	0.057
1603	Cht_Den	195	0.0068585	0.00539822	1.27051	2.29923	1.01628	65	0.77726	0.706
1604	Cht_Den	2	0	0	NA	0	0	47	0.789849	1
1605	Cht_Den	20	0.00908758	0.00675694	1.34493	2.14857	0	87	0.802046	0.037	*
1606	Cht_Den	21	0.0124989	0.00441227	2.83276	4.51751	1.49173	49	0.814236	0.207
1607	Cht_Den	22	0.00724004	0.00660401	1.09631	1.08603	1.90438	11	0.826156	0.391
1608	Cht_Den	225	0.00430838	0.00441609	0.975611	2.1187	3.0525	17	0.837573	0.998
1609	Cht_Den	24	0.00590381	0.00628073	0.939988	3.03765	1.73372	64	0.84837	0.861
1610	Cht_Den	244	0.00751305	0.00643297	1.1679	1.49994	2.7879	66	0.85912	0.69
1611	Cht_Den	25	0.00554804	0.00380284	1.45892	3.29446	4.35931	72	0.869846	0.996
1612	Cht_Den	26	0.00790286	0.00606594	1.30282	1.86614	0	3	0.880526	0.208
1613	Cht_Den	262	0.00537232	0.00379376	1.41609	1.94298	2.42783	54	0.891202	0.915
1614	Cht_Den	29	0.00695945	0.00619421	1.12354	0.944404	1.81199	5	0.90109	0.166
1615	Cht_Den	3	0.0177202	0.0149286	1.187	0.536479	4.36531	44	0.910866	0.012	*
1616	Cht_Den	30	0.0020912	0.00232543	0.899275	0	0.519296	84	0.920552	0.904
1617	Cht_Den	31	0.00103012	0.00138502	0.743761	0.231049	0.0693147	83	0.930108	0.803
1618	Cht_Den	311	0.00470517	0.00425791	1.10504	0	1.14873	30	0.939259	0.637
1619	Cht_Den	32	0.000992177	0.00204291	0.485668	0	0.248491	34	0.948024	0.788
1620	Cht_Den	33	0.00745447	0.00552457	1.34933	1.76276	0	26	0.956041	0.351
1621	Cht_Den	34	0.000959116	0.00138794	0.691035	0.231049	0	16	0.96337	0.91
1622	Cht_Den	365	0.00703699	0.00626056	1.12402	1.13373	2.38053	85	0.970495	0.559
1623	Cht_Den	38	0	0	NA	0	0	52	0.975241	1
1624	Cht_Den	385	0.00614259	0.00471269	1.30342	1.86614	2.08398	62	0.978832	0.8
1625	Cht_Den	39	0.000447217	0.00136515	0.327596	0	0.109861	90	0.982381	0.776
1626	Cht_Den	4	0.00158267	0.00358145	0.441907	0	0.380666	23	0.984838	0.949
1627	Cht_Den	40	0	0	NA	0	0	53	0.987176	1
1628	Cht_Den	41	0.00475866	0.00332175	1.43258	1.92277	1.37827	55	0.989427	0.94
1629	Cht_Den	425	0.00583407	0.00433521	1.34574	3.37287	1.93236	33	0.991678	0.972
1630	Cht_Den	44	0.0047373	0.00344523	1.37503	2.92713	3.18885	71	0.993929	0.992
1631	Cht_Den	45	0	0	NA	0	0	57	0.996105	1
1632	Cht_Den	47	0	0	NA	0	0	15	0.99797	1
1633	Cht_Den	5	0.00926354	0.00804551	1.15139	1.50362	2.28843	22	0.998985	0.338
1634	Cht_Den	50	0	0	NA	0	0	61	1	1
1635	Cht_Den	54	0.000991978	0.00143613	0.69073	0.231049	0	4	1	0.696
1636	Cht_Den	55	0.00472734	0.00380628	1.24199	1.93904	1.02681	6	1	0.213
1637	Cht_Den	58	0.00603133	0.00439837	1.37127	1.89453	1.24429	13	1	0.528
1638	Cht_Den	61	0	0	NA	0	0	14	1	1
1639	Cht_Den	64	0	0	NA	0	0	19	1	1
1640	Cht_Den	67	0	0	NA	0	0	21	1	1
1641	Cht_Den	7	0	0	NA	0	0	24	1	1
1642	Cht_Den	70	0.0110413	0.00918292	1.20238	1.03035	3.56999	27	1	0.419
1643	Cht_Den	71	0	0	NA	0	0	29	1	1
1644	Cht_Den	73	0.0090524	0.00603117	1.50094	2.63218	3.13713	40	1	0.542
1645	Cht_Den	74	0.0155598	0.00356652	4.36273	5.3489	1.60852	59	1	0.034	*
1646	Cht_Den	7433	0	0	NA	0	0	63	1	1
1647	Cht_Den	75	0.00421138	0.00332411	1.26692	1.22963	1.3947	67	1	0.926
1648	Cht_Den	76	0.00426889	0.00309671	1.37852	3.49872	3.85915	68	1	1
1649	Cht_Den	79	0.00314025	0.00335044	0.937264	0.648637	0.248491	70	1	0.753
1650	Cht_Den	8	0.00641633	0.00581492	1.10343	0.536479	1.64713	74	1	0.331
1651	Cht_Den	80	0.00537535	0.00364414	1.47507	2.84905	4.01375	75	1	0.994
1652	Cht_Den	84	0.00701525	0.0044753	1.56755	1.90015	0.702108	76	1	0.704
1653	Cht_Den	9	0.00950089	0.00692193	1.37258	2.25153	0	77	1	0.212
1654	Cht_Den	91	0.00156412	0.0032606	0.479702	0	0.391202	79	1	0.856
1655	Cht_Den	96	0	0	NA	0	0	82	1	1
1656	Cht_Den	98	0.0101706	0.00629444	1.61581	1.08603	3.12763	91	1	0.191
1657	Cht_NdG	1	0.00911387	0.0099289	0.917914	3.64315	4.51637	20	0.0471071	0.904
1658	Cht_NdG	10	0.0110282	0.00924502	1.19288	1.88416	2.50808	81	0.0805975	0.124
1659	Cht_NdG	1001	0.00299115	0.00243406	1.22887	0.597253	0.217806	42	0.11099	0.997
1660	Cht_NdG	102	0.000595504	0.00145832	0.408348	0	0.133298	7	0.138537	1
1661	Cht_NdG	107	0.00900083	0.00798034	1.12788	1.19451	1.97666	38	0.163711	0.309
1662	Cht_NdG	109	0.00102585	0.00338143	0.303378	0	0.203781	65	0.186185	0.918
1663	Cht_NdG	11	0.0172504	0.00616266	2.79919	3.69477	0.436475	66	0.207235	0.022	*
1664	Cht_NdG	113	0.00816219	0.00451841	1.80643	1.89791	0.620272	84	0.227828	0.839
1665	Cht_NdG	116	0.00934519	0.00648437	1.44119	1.30401	2.38751	45	0.247585	0.598
1666	Cht_NdG	118	0.0111998	0.00533789	2.09817	2.29312	3.4317	32	0.267194	0.454
1667	Cht_NdG	122	0.00897861	0.00589254	1.52373	2.5808	2.82277	16	0.286722	0.588
1668	Cht_NdG	123	0.00727051	0.00743202	0.978269	0.462098	1.66611	80	0.306118	0.618
1669	Cht_NdG	126	0	0	NA	0	0	41	0.325304	1
1670	Cht_NdG	127	0.000521662	0.00124327	0.419587	0	0.106638	89	0.344283	0.984
1671	Cht_NdG	130	0.00038827	0.00195513	0.19859	0	0.0748427	48	0.36307	1
1672	Cht_NdG	132	0.0122284	0.00832189	1.46942	3.98447	2.59985	10	0.380955	0.282
1673	Cht_NdG	134	0.00755	0.00520922	1.44935	1.34178	1.85869	2	0.398566	0.611
1674	Cht_NdG	138	0.00462579	0.00367151	1.25991	0.828302	0.407563	52	0.414738	0.999
1675	Cht_NdG	14	0.000710196	0.002851	0.249104	0	0.14188	39	0.430243	0.94
1676	Cht_NdG	141	0.0294992	0.0127771	2.30876	5.88743	0.312751	87	0.44562	0.001	***
1677	Cht_NdG	146	0	0	NA	0	0	55	0.46063	1
1678	Cht_NdG	153	0.000138305	0.000696433	0.19859	0	0.0266595	73	0.475597	1
1679	Cht_NdG	154	0	0	NA	0	0	9	0.490521	1
1680	Cht_NdG	155	0.00110798	0.00239413	0.462791	0	0.228871	26	0.505234	0.428
1681	Cht_NdG	158	0.00716195	0.00555497	1.28929	0.998577	1.60292	72	0.519902	0.77
1682	Cht_NdG	164	0.00921396	0.00561397	1.64126	2.67056	1.99959	1	0.534455	0.52
1683	Cht_NdG	167	0	0	NA	0	0	40	0.548886	1
1684	Cht_NdG	168	0.00523723	0.004631	1.13091	0.998577	0.608966	5	0.56326	0.924
1685	Cht_NdG	17	0	0	NA	0	0	88	0.577607	1
1686	Cht_NdG	171	0.00750148	0.00413765	1.81298	1.84314	1.80766	11	0.591945	0.701
1687	Cht_NdG	172	0.0049881	0.00470168	1.06092	0.597253	1.04208	56	0.606045	0.965
1688	Cht_NdG	173	0.01228	0.00596646	2.05817	3.00429	0.73426	78	0.620118	0.36
1689	Cht_NdG	1761	0.00383971	0.00658879	0.582764	0.231049	0.685604	61	0.634033	0.324
1690	Cht_NdG	18	0.00320704	0.00463132	0.692468	0.648637	0	49	0.647917	0.735
1691	Cht_NdG	184	0.00596843	0.00576479	1.03533	0.732408	1.077	47	0.661705	0.893
1692	Cht_NdG	185	0.00814672	0.00381468	2.13562	1.84314	0.326014	60	0.675146	0.669
1693	Cht_NdG	187	0.00635213	0.00455114	1.39572	1.22963	0.894028	8	0.68818	0.843
1694	Cht_NdG	19	0.0157643	0.00485438	3.24745	3.32889	0.327584	36	0.70119	0.049	*
1695	Cht_NdG	195	0.00971002	0.00725796	1.33785	2.29923	0.719276	64	0.714063	0.26
1696	Cht_NdG	2	0.00903688	0.016288	0.554817	0	1.75885	44	0.726471	0.07
1697	Cht_NdG	20	0.0120151	0.0097995	1.22609	2.14857	0.577371	17	0.738527	0.011	*
1698	Cht_NdG	21	0.0190324	0.00828643	2.29681	4.51751	0.912673	69	0.750538	0.016	*
1699	Cht_NdG	22	0.00546897	0.00762692	0.717061	1.08603	0.053319	30	0.762517	0.643
1700	Cht_NdG	225	0.00776987	0.00464837	1.67153	2.1187	2.01517	76	0.77442	0.775
1701	Cht_NdG	24	0.0123719	0.00664964	1.86054	3.03765	1.15983	92	0.786259	0.074
1702	Cht_NdG	244	0.00640384	0.00386433	1.65717	1.49994	1.0871	82	0.797886	0.895
1703	Cht_NdG	25	0.00863389	0.00525201	1.64392	3.29446	2.80173	12	0.809496	0.906
1704	Cht_NdG	26	0.0117651	0.0118441	0.993323	1.86614	2.14448	25	0.820933	0.091
1705	Cht_NdG	262	0.00869452	0.00498787	1.74313	1.94298	0.707863	46	0.831159	0.423
1706	Cht_NdG	29	0.00466939	0.00674312	0.692468	0.944404	0	37	0.841303	0.371
1707	Cht_NdG	3	0.0026525	0.0038305	0.692468	0.536479	0	59	0.851278	0.819
1708	Cht_NdG	30	0.0101269	0.0114519	0.884298	0	1.93887	35	0.860809	0.209
1709	Cht_NdG	31	0.00114237	0.00164971	0.692468	0.231049	0	70	0.870324	0.87
1710	Cht_NdG	311	0.000371087	0.00137174	0.270523	0	0.0689138	58	0.879281	1
1711	Cht_NdG	32	0.00939915	0.0129256	0.727172	0	1.68633	43	0.888014	0.049	*
1712	Cht_NdG	33	0.00882953	0.00661415	1.33495	1.76276	0.327891	79	0.896742	0.204
1713	Cht_NdG	34	0.00428786	0.0083831	0.511489	0.231049	0.809491	83	0.905437	0.441
1714	Cht_NdG	365	0.00560864	0.00250895	2.23545	1.13373	0.451266	68	0.913807	0.847
1715	Cht_NdG	38	0.00624636	0.0126024	0.49565	0	1.21055	28	0.922171	0.09
1716	Cht_NdG	385	0.00841703	0.00332	2.53525	1.86614	0.325628	31	0.930136	0.531
1717	Cht_NdG	39	0.00871419	0.0132692	0.656723	0	1.58039	50	0.937592	0.073
1718	Cht_NdG	4	0.000138305	0.000696433	0.19859	0	0.0266595	18	0.944979	1
1719	Cht_NdG	40	0	0	NA	0	0	57	0.951827	1
1720	Cht_NdG	41	0.00806154	0.00348233	2.31498	1.92277	1.21167	33	0.957958	0.49
1721	Cht_NdG	425	0.0140734	0.00497798	2.82714	3.37287	0.707334	85	0.963829	0.085
1722	Cht_NdG	44	0.0131819	0.00480802	2.74165	2.92713	0.950736	34	0.96895	0.06
1723	Cht_NdG	45	0.000392596	0.00142025	0.276427	0	0.0689138	3	0.973727	0.613
1724	Cht_NdG	47	0.00524173	0.0117237	0.447107	0	0.996844	51	0.977963	0.064
1725	Cht_NdG	5	0.00752156	0.0105618	0.712146	1.50362	0.053319	86	0.982198	0.508
1726	Cht_NdG	50	0.00595886	0.0101527	0.586922	0	1.05089	71	0.98615	0.04	*
1727	Cht_NdG	54	0.00247477	0.00463518	0.533909	0.231049	0.348192	75	0.988062	0.423
1728	Cht_NdG	55	0.00918489	0.00411005	2.23474	1.93904	0.258977	53	0.989886	0.038	*
1729	Cht_NdG	58	0.00937303	0.00724831	1.29313	1.89453	0.053319	24	0.991656	0.166
1730	Cht_NdG	61	0.000666932	0.00170043	0.392214	0	0.14188	6	0.993294	1
1731	Cht_NdG	64	0.0011973	0.00328026	0.365002	0	0.234971	19	0.994428	0.804
1732	Cht_NdG	67	0.00745374	0.0140986	0.528685	0	1.3064	74	0.995493	0.043	*
1733	Cht_NdG	7	0	0	NA	0	0	4	0.996444	1
1734	Cht_NdG	70	0.00881241	0.0078183	1.12715	1.03035	1.95576	14	0.997277	0.717
1735	Cht_NdG	71	0.00546545	0.0108251	0.504887	0	0.956718	67	0.997904	0.028	*
1736	Cht_NdG	73	0.0121459	0.00471609	2.57543	2.63218	0.332421	15	0.998524	0.126
1737	Cht_NdG	74	0.0209723	0.00634816	3.30368	5.3489	1.30839	54	0.999117	0.001	***
1738	Cht_NdG	7433	0.0072811	0.00973246	0.748125	0	1.38419	90	0.999558	0.056
1739	Cht_NdG	75	0.00544491	0.00271112	2.00836	1.22963	0.279708	22	0.999779	0.846
1740	Cht_NdG	76	0.0128955	0.00634575	2.03215	3.49872	1.62518	62	1	0.155
1741	Cht_NdG	79	0.0036763	0.00480284	0.765442	0.648637	0.137828	13	1	0.734
1742	Cht_NdG	8	0.0026525	0.0038305	0.692468	0.536479	0	21	1	0.784
1743	Cht_NdG	80	0.00962917	0.00619583	1.55414	2.84905	2.63088	23	1	0.637
1744	Cht_NdG	84	0.00898477	0.0064267	1.39804	1.90015	0.798562	27	1	0.394
1745	Cht_NdG	9	0.0118846	0.00985919	1.20543	2.25153	1.69488	29	1	0.102
1746	Cht_NdG	91	0.000276609	0.00139287	0.19859	0	0.053319	63	1	1
1747	Cht_NdG	96	0	0	NA	0	0	77	1	1
1748	Cht_NdG	98	0.0074135	0.00801534	0.924914	1.08603	0.876421	91	1	0.59
1749	Cht_NdX	1	0.0103706	0.0101928	1.01744	3.64315	5.25764	20	0.0472031	0.78
1750	Cht_NdX	10	0.0101062	0.00841323	1.20122	1.88416	2.76361	52	0.0810981	0.145
1751	Cht_NdX	1001	0.00280387	0.00253708	1.10516	0.597253	0.501738	81	0.110737	0.997
1752	Cht_NdX	102	0.000335921	0.00107165	0.313461	0	0.0630134	42	0.139106	1
1753	Cht_NdX	107	0.00390062	0.00212456	1.83597	1.19451	0.433371	38	0.167037	0.967
1754	Cht_NdX	109	0.000566967	0.00261987	0.21641	0	0.104663	7	0.193164	0.964
1755	Cht_NdX	11	0.0139897	0.00723256	1.93427	3.69477	0.814868	89	0.217969	0.049	*
1756	Cht_NdX	113	0.00611105	0.00444231	1.37565	1.89791	1.13647	65	0.239228	0.983
1757	Cht_NdX	116	0.00940951	0.00607489	1.54892	1.30401	2.59829	80	0.258654	0.583
1758	Cht_NdX	118	0.00731399	0.00391809	1.86672	2.29312	3.03143	1	0.278021	0.973
1759	Cht_NdX	122	0.00633188	0.00407438	1.55407	2.5808	2.53265	2	0.296895	0.974
1760	Cht_NdX	123	0.00735757	0.00629376	1.16903	0.462098	1.8891	32	0.315516	0.587
1761	Cht_NdX	126	0	0	NA	0	0	41	0.333989	1
1762	Cht_NdX	127	0.00291651	0.00429915	0.678394	0	0.578868	78	0.352396	0.619
1763	Cht_NdX	130	0.00384673	0.00434182	0.885973	0	0.86404	88	0.370181	0.563
1764	Cht_NdX	132	0.007577	0.00596267	1.27074	3.98447	3.0835	84	0.387832	0.983
1765	Cht_NdX	134	0.00698638	0.00453868	1.5393	1.34178	1.96775	9	0.405405	0.719
1766	Cht_NdX	138	0.00436106	0.00367624	1.18628	0.828302	1.03554	45	0.42216	1
1767	Cht_NdX	14	0	0	NA	0	0	35	0.438792	1
1768	Cht_NdX	141	0.0252756	0.0125737	2.0102	5.88743	0.704994	48	0.455382	0.001	***
1769	Cht_NdX	146	0	0	NA	0	0	66	0.471871	1
1770	Cht_NdX	153	0.00261217	0.00326483	0.800093	0	0.581901	46	0.488167	0.776
1771	Cht_NdX	154	0.00297267	0.00371836	0.799457	0	0.683981	73	0.504291	0.6
1772	Cht_NdX	155	0.000876909	0.0024159	0.362974	0	0.162887	37	0.520314	0.489
1773	Cht_NdX	158	0.00789325	0.00629674	1.25355	0.998577	2.11626	39	0.536117	0.596
1774	Cht_NdX	164	0.00576429	0.00427167	1.34942	2.67056	2.30363	72	0.551289	1
1775	Cht_NdX	167	0.000685516	0.00198907	0.344642	0	0.175964	49	0.566079	0.936
1776	Cht_NdX	168	0.00757733	0.00634426	1.19436	0.998577	1.85499	25	0.58082	0.529
1777	Cht_NdX	17	0	0	NA	0	0	56	0.595512	1
1778	Cht_NdX	171	0.00410508	0.00313358	1.31003	1.84314	1.97631	28	0.609663	1
1779	Cht_NdX	172	0.00726306	0.00611554	1.18764	0.597253	2.071	16	0.623813	0.636
1780	Cht_NdX	173	0.00997102	0.00573886	1.73746	3.00429	1.00678	47	0.637643	0.691
1781	Cht_NdX	1761	0.00686929	0.0132728	0.517544	0.231049	1.14466	12	0.651383	0.105
1782	Cht_NdX	18	0.00295646	0.00429849	0.687789	0.648637	0	10	0.665042	0.759
1783	Cht_NdX	184	0.00890544	0.00716886	1.24224	0.732408	2.39379	31	0.678606	0.484
1784	Cht_NdX	185	0.00507569	0.00367547	1.38096	1.84314	0.970124	92	0.691695	0.988
1785	Cht_NdX	187	0.00857948	0.0058931	1.45585	1.22963	2.40695	17	0.704742	0.43
1786	Cht_NdX	19	0.014956	0.00414137	3.61137	3.32889	0.179602	33	0.717571	0.05
1787	Cht_NdX	195	0.00846171	0.00668444	1.26588	2.29923	2.05675	69	0.73037	0.453
1788	Cht_NdX	2	0.00416427	0.0107281	0.388164	0	0.760365	64	0.743106	0.364
1789	Cht_NdX	20	0.00989154	0.00772036	1.28123	2.14857	0.404059	44	0.755607	0.015	*
1790	Cht_NdX	21	0.0151909	0.00810283	1.87476	4.51751	1.77475	87	0.767779	0.039	*
1791	Cht_NdX	22	0.00495008	0.0071971	0.687789	1.08603	0	58	0.77988	0.703
1792	Cht_NdX	225	0.0066938	0.00379633	1.76323	2.1187	2.04731	60	0.791752	0.934
1793	Cht_NdX	24	0.00897196	0.00601689	1.49113	3.03765	1.22765	11	0.803577	0.355
1794	Cht_NdX	244	0.00872595	0.00593123	1.47119	1.49994	2.43835	8	0.81499	0.491
1795	Cht_NdX	25	0.00740504	0.00529653	1.39809	3.29446	2.26022	26	0.825755	0.966
1796	Cht_NdX	26	0.00888359	0.00703359	1.26302	1.86614	0.575174	36	0.835234	0.132
1797	Cht_NdX	262	0.00791947	0.00495503	1.59827	1.94298	1.86316	55	0.844511	0.552
1798	Cht_NdX	29	0.00430455	0.00625854	0.687789	0.944404	0	43	0.853755	0.41
1799	Cht_NdX	3	0.00244525	0.00355523	0.687789	0.536479	0	90	0.862758	0.833
1800	Cht_NdX	30	0.0181495	0.0161211	1.12582	0	3.8936	71	0.871738	0.056
1801	Cht_NdX	31	0.0011943	0.00167054	0.714918	0.231049	0.0499369	18	0.879882	0.846
1802	Cht_NdX	311	0.000254567	0.000820066	0.310422	0	0.0630134	50	0.887921	1
1803	Cht_NdX	32	0.00496721	0.00575341	0.863349	0	1.17197	40	0.895698	0.276
1804	Cht_NdX	33	0.00786706	0.00633971	1.24092	1.76276	0.511316	30	0.903365	0.265
1805	Cht_NdX	34	0.00340587	0.00699543	0.48687	0.231049	0.552681	5	0.910649	0.598
1806	Cht_NdX	365	0.00647996	0.00481545	1.34566	1.13373	1.74653	15	0.917833	0.639
1807	Cht_NdX	38	0.00367316	0.00796263	0.4613	0	0.668229	59	0.924693	0.25
1808	Cht_NdX	385	0.00635706	0.00349682	1.81795	1.86614	0.594978	83	0.931499	0.855
1809	Cht_NdX	39	0.00339918	0.00655294	0.518726	0	0.85058	85	0.938102	0.328
1810	Cht_NdX	4	0.00102257	0.00193079	0.529614	0	0.257407	57	0.944463	0.997
1811	Cht_NdX	40	0	0	NA	0	0	61	0.950811	1
1812	Cht_NdX	41	0.00681979	0.00345778	1.9723	1.92277	1.31785	23	0.956363	0.733
1813	Cht_NdX	425	0.0113833	0.00589944	1.92956	3.37287	0.991361	34	0.961884	0.289
1814	Cht_NdX	44	0.00882921	0.0054746	1.61276	2.92713	2.1462	14	0.967331	0.664
1815	Cht_NdX	45	0.000664224	0.0023839	0.278629	0	0.174029	3	0.972567	0.482
1816	Cht_NdX	47	0.00110585	0.00438546	0.252162	0	0.205536	22	0.977445	0.493
1817	Cht_NdX	5	0.00685343	0.00996444	0.687789	1.50362	0	51	0.982012	0.601
1818	Cht_NdX	50	0.000196441	0.000907925	0.216363	0	0.0315067	86	0.986579	0.892
1819	Cht_NdX	54	0.00480848	0.00862615	0.55743	0.231049	0.810135	53	0.988809	0.15
1820	Cht_NdX	55	0.00812439	0.00402413	2.01892	1.93904	0.365122	68	0.990874	0.045	*
1821	Cht_NdX	58	0.00863399	0.00668501	1.29154	1.89453	0.131381	62	0.992784	0.217
1822	Cht_NdX	61	0	0	NA	0	0	24	0.994422	1
1823	Cht_NdX	64	0.000283414	0.00130909	0.216497	0	0.0814436	27	0.995702	0.981
1824	Cht_NdX	67	0	0	NA	0	0	67	0.996942	1
1825	Cht_NdX	7	0	0	NA	0	0	6	0.998001	1
1826	Cht_NdX	70	0.00985627	0.00623722	1.58023	1.03035	2.75138	4	0.998628	0.556
1827	Cht_NdX	71	0	0	NA	0	0	75	0.999158	1
1828	Cht_NdX	73	0.0104016	0.00412716	2.52028	2.63218	0.41366	54	0.999633	0.305
1829	Cht_NdX	74	0.0158704	0.00671052	2.365	5.3489	1.99497	70	1	0.032	*
1830	Cht_NdX	7433	0	0	NA	0	0	13	1	1
1831	Cht_NdX	75	0.00364448	0.00280902	1.29742	1.22963	0.986902	19	1	0.992
1832	Cht_NdX	76	0.00945181	0.00482455	1.95911	3.49872	2.94946	21	1	0.724
1833	Cht_NdX	79	0.0035358	0.00422456	0.836964	0.648637	0.252054	29	1	0.741
1834	Cht_NdX	8	0.00244525	0.00355523	0.687789	0.536479	0	63	1	0.824
1835	Cht_NdX	80	0.00651744	0.00463962	1.40474	2.84905	2.67648	74	1	0.996
1836	Cht_NdX	84	0.00952301	0.00877447	1.08531	1.90015	2.60869	76	1	0.327
1837	Cht_NdX	9	0.0132826	0.0116241	1.14268	2.25153	2.18455	77	1	0.089
1838	Cht_NdX	91	0.00482066	0.00484096	0.995805	0	1.10077	79	1	0.323
1839	Cht_NdX	96	0	0	NA	0	0	82	1	1
1840	Cht_NdX	98	0.00700839	0.00716006	0.978818	1.08603	1.05971	91	1	0.677
1841	Cht_Plt	1	0.011033	0.00753871	1.46351	3.64315	1.69641	20	0.043601	0.607
1842	Cht_Plt	10	0.0101725	0.00750986	1.35456	1.88416	0	62	0.074974	0.205
1843	Cht_Plt	1001	0.00307034	0.00255464	1.20187	0.597253	0.099021	56	0.102906	0.953
1844	Cht_Plt	102	0	0	NA	0	0	7	0.130092	1
1845	Cht_Plt	107	0.0161756	0.00971519	1.66498	1.19451	4.35432	38	0.156445	0.039	*
1846	Cht_Plt	109	0	0	NA	0	0	13	0.182563	1
1847	Cht_Plt	11	0.0181007	0.00277268	6.52822	3.69477	0.255966	16	0.206872	0.014	*
1848	Cht_Plt	113	0.00756928	0.00486929	1.55449	1.89791	0.591876	5	0.231166	0.811
1849	Cht_Plt	116	0.00640015	0.00448283	1.4277	1.30401	0.198042	45	0.255261	0.911
1850	Cht_Plt	118	0.00989829	0.0028531	3.46931	2.29312	0.41291	83	0.278501	0.634
1851	Cht_Plt	122	0.00838002	0.0042854	1.95548	2.5808	0.98099	81	0.301227	0.646
1852	Cht_Plt	123	0.00244309	0.00357147	0.684057	0.462098	0	42	0.32289	0.994
1853	Cht_Plt	126	0.0173899	0.014331	1.21344	0	3.31786	32	0.343458	0.008	**
1854	Cht_Plt	127	0.0102553	0.00955067	1.07378	0	2.11632	84	0.363866	0.054
1855	Cht_Plt	130	0	0	NA	0	0	66	0.382515	1
1856	Cht_Plt	132	0.0161857	0.00529624	3.05607	3.98447	0.949113	77	0.400626	0.025	*
1857	Cht_Plt	134	0.00596245	0.00322899	1.84654	1.34178	0.198042	80	0.418358	0.803
1858	Cht_Plt	138	0.00400772	0.00335274	1.19536	0.828302	0.396084	41	0.435835	0.987
1859	Cht_Plt	14	0.00609469	0.00513867	1.18604	0	1.24976	85	0.45328	0.219
1860	Cht_Plt	141	0.0290306	0.0123205	2.35628	5.88743	0.495105	89	0.470154	0.001	***
1861	Cht_Plt	146	0	0	NA	0	0	69	0.486998	1
1862	Cht_Plt	153	0	0	NA	0	0	1	0.503568	1
1863	Cht_Plt	154	0	0	NA	0	0	72	0.519016	1
1864	Cht_Plt	155	0	0	NA	0	0	14	0.534418	1
1865	Cht_Plt	158	0.00486088	0.00423206	1.14858	0.998577	0.41291	88	0.549709	0.97
1866	Cht_Plt	164	0.00893381	0.00388954	2.29688	2.67056	0.965939	2	0.564987	0.56
1867	Cht_Plt	167	0	0	NA	0	0	48	0.580191	1
1868	Cht_Plt	168	0.00455063	0.00407433	1.1169	0.998577	0.454008	10	0.595057	0.89
1869	Cht_Plt	17	0.00315772	0.00580842	0.543645	0	0.523366	57	0.609382	0.293
1870	Cht_Plt	171	0.00677227	0.00259719	2.60754	1.84314	0.511931	34	0.623582	0.782
1871	Cht_Plt	172	0.00254295	0.00203084	1.25217	0.597253	0.297063	87	0.637782	0.994
1872	Cht_Plt	173	0.0136945	0.00329481	4.1564	3.00429	0.41291	47	0.651978	0.287
1873	Cht_Plt	1761	0.00773933	0.0163842	0.472364	0.231049	1.15794	65	0.666141	0.164
1874	Cht_Plt	18	0.00945493	0.00732197	1.29131	0.648637	1.98854	39	0.679786	0.159
1875	Cht_Plt	184	0.00346413	0.00243992	1.41977	0.732408	0.198042	49	0.693347	0.945
1876	Cht_Plt	185	0.00765102	0.00273378	2.79869	1.84314	0.396084	26	0.706764	0.732
1877	Cht_Plt	187	0.00585671	0.00448723	1.30519	1.22963	0.297063	63	0.720089	0.814
1878	Cht_Plt	19	0.0175469	0.00231053	7.59432	3.32889	0	60	0.733372	0.037	*
1879	Cht_Plt	195	0.0090853	0.00699116	1.29954	2.29923	2.99199	64	0.746504	0.385
1880	Cht_Plt	2	0.000619549	0.00155663	0.398006	0	0.099021	43	0.759548	0.714
1881	Cht_Plt	20	0.0116365	0.00878024	1.32531	2.14857	0	11	0.772134	0.014	*
1882	Cht_Plt	21	0.0144237	0.0075263	1.91645	4.51751	1.88355	86	0.784676	0.094
1883	Cht_Plt	22	0.00868469	0.00808216	1.07455	1.08603	1.75956	71	0.796722	0.259
1884	Cht_Plt	225	0.00668207	0.00357316	1.87007	2.1187	0.888939	73	0.808639	0.873
1885	Cht_Plt	24	0.016043	0.00178557	8.9848	3.03765	0	33	0.820262	0.079
1886	Cht_Plt	244	0.00625881	0.00374067	1.67318	1.49994	0.297063	36	0.831753	0.818
1887	Cht_Plt	25	0.00945204	0.00667913	1.41516	3.29446	2.32999	8	0.843122	0.766
1888	Cht_Plt	26	0.0101231	0.0078897	1.28307	1.86614	0	30	0.853293	0.146
1889	Cht_Plt	262	0.00902918	0.00505606	1.78581	1.94298	0.198042	44	0.863329	0.391
1890	Cht_Plt	29	0.00477714	0.00697824	0.684576	0.944404	0	9	0.872941	0.404
1891	Cht_Plt	3	0.0027137	0.00396407	0.684576	0.536479	0	46	0.882341	0.715
1892	Cht_Plt	30	0.000987018	0.00247899	0.398153	0	0.198042	19	0.891495	0.942
1893	Cht_Plt	31	0.00605896	0.00530377	1.14239	0.231049	1.26883	53	0.900595	0.24
1894	Cht_Plt	311	0	0	NA	0	0	17	0.90955	1
1895	Cht_Plt	32	0	0	NA	0	0	37	0.918346	1
1896	Cht_Plt	33	0.0185978	0.0119024	1.56252	1.76276	4.66761	92	0.927103	0.02	*
1897	Cht_Plt	34	0.00953793	0.013036	0.731663	0.231049	1.98812	78	0.93462	0.099
1898	Cht_Plt	365	0.00498705	0.00270772	1.84179	1.13373	0.198042	58	0.94211	0.832
1899	Cht_Plt	38	0	0	NA	0	0	25	0.94941	1
1900	Cht_Plt	385	0.00884387	0.00250356	3.53251	1.86614	0.198042	50	0.956585	0.537
1901	Cht_Plt	39	0	0	NA	0	0	28	0.96342	1
1902	Cht_Plt	4	0.0208889	0.00950994	2.19653	0	4.03761	18	0.969439	0.056
1903	Cht_Plt	40	0.00887191	0.0192824	0.460103	0	1.44154	35	0.974642	0.053
1904	Cht_Plt	41	0.00874393	0.00266149	3.28535	1.92277	0.255966	29	0.979384	0.392
1905	Cht_Plt	425	0.00942969	0.00553705	1.70302	3.37287	1.63304	3	0.983996	0.582
1906	Cht_Plt	44	0.012417	0.00317607	3.90954	2.92713	0.553029	51	0.988071	0.14
1907	Cht_Plt	45	0	0	NA	0	0	31	0.99189	1
1908	Cht_Plt	47	0	0	NA	0	0	12	0.99556	1
1909	Cht_Plt	5	0.0112149	0.0102613	1.09293	1.50362	2.05362	52	0.997042	0.198
1910	Cht_Plt	50	0	0	NA	0	0	74	0.998187	1
1911	Cht_Plt	54	0.00802064	0.0170866	0.46941	0.231049	1.20533	40	0.999117	0.095
1912	Cht_Plt	55	0.0102856	0.00315235	3.26284	1.93904	0	76	1	0.038	*
1913	Cht_Plt	58	0.00793452	0.00726566	1.09206	1.89453	0.41291	4	1	0.322
1914	Cht_Plt	61	0.00076195	0.00191365	0.398166	0	0.156945	6	1	0.981
1915	Cht_Plt	64	0	0	NA	0	0	15	1	1
1916	Cht_Plt	67	0.000587895	0.00147695	0.398046	0	0.099021	21	1	0.703
1917	Cht_Plt	7	0.0120589	0.0107867	1.11794	0	2.49562	22	1	0.102
1918	Cht_Plt	70	0.00500492	0.00499132	1.00273	1.03035	0.198042	23	1	0.975
1919	Cht_Plt	71	0	0	NA	0	0	24	1	1
1920	Cht_Plt	73	0.0118061	0.00463517	2.54708	2.63218	0.354987	27	1	0.214
1921	Cht_Plt	74	0.0151319	0.00681726	2.21965	5.3489	2.56697	54	1	0.047	*
1922	Cht_Plt	7433	0	0	NA	0	0	55	1	1
1923	Cht_Plt	75	0.0154733	0.0110077	1.40568	1.22963	3.61885	59	1	0.037	*
1924	Cht_Plt	76	0.0135879	0.00368863	3.68373	3.49872	0.908015	61	1	0.143
1925	Cht_Plt	79	0.0116155	0.00863567	1.34506	0.648637	2.43557	67	1	0.082
1926	Cht_Plt	8	0.00835071	0.00664031	1.25758	0.536479	1.75582	68	1	0.196
1927	Cht_Plt	80	0.00945447	0.00554334	1.70556	2.84905	1.06094	70	1	0.627
1928	Cht_Plt	84	0.0101809	0.00801254	1.27062	1.90015	2.37993	75	1	0.292
1929	Cht_Plt	9	0.0112352	0.00851892	1.31885	2.25153	0.703893	79	1	0.168
1930	Cht_Plt	91	0	0	NA	0	0	82	1	1
1931	Cht_Plt	96	0	0	NA	0	0	90	1	1
1932	Cht_Plt	98	0.0058305	0.00736589	0.791554	1.08603	0.198042	91	1	0.812
1933	Cht_Sft	1	0.0215358	0.00504989	4.2646	3.64315	0.274653	62	0.0608438	0.104
1934	Cht_Sft	10	0.0122204	0.00908532	1.34507	1.88416	0	19	0.107615	0.188
1935	Cht_Sft	1001	0.00390051	0.00315841	1.23496	0.597253	0	29	0.15157	0.868
1936	Cht_Sft	102	0	0	NA	0	0	20	0.19293	1
1937	Cht_Sft	107	0.00563151	0.0033301	1.69109	1.19451	2.10495	81	0.227139	0.72
1938	Cht_Sft	109	0	0	NA	0	0	42	0.258508	1
1939	Cht_Sft	11	0.0215791	0.00333361	6.47319	3.69477	0.274653	16	0.285371	0.01	*
1940	Cht_Sft	113	0.0121548	0.0042877	2.8348	1.89791	0	7	0.310526	0.41
1941	Cht_Sft	116	0.00800116	0.00614269	1.30255	1.30401	0	1	0.335631	0.747
1942	Cht_Sft	118	0.0134979	0.00273291	4.93902	2.29312	0.173287	84	0.359992	0.18
1943	Cht_Sft	122	0.0161846	0.00357814	4.52319	2.5808	0	45	0.382369	0.029	*
1944	Cht_Sft	123	0.00292298	0.00433042	0.674989	0.462098	0	32	0.404558	0.952
1945	Cht_Sft	126	0.0108108	0.00235206	4.59631	0	1.7006	47	0.426195	0.043	*
1946	Cht_Sft	127	0.00531397	0.00962255	0.552241	0	0.934417	38	0.447692	0.351
1947	Cht_Sft	130	0	0	NA	0	0	87	0.468474	1
1948	Cht_Sft	132	0.0230431	0.00428579	5.37662	3.98447	0.346574	26	0.488015	0.001	***
1949	Cht_Sft	134	0.00841588	0.0033328	2.52517	1.34178	0	66	0.507398	0.484
1950	Cht_Sft	138	0.00495373	0.00357726	1.38478	0.828302	0.173287	65	0.526341	0.944
1951	Cht_Sft	14	0.0401214	0.00817694	4.90665	0	6.43917	11	0.545208	0.001	***
1952	Cht_Sft	141	0.0354796	0.0140646	2.52261	5.88743	0.346574	80	0.563135	0.001	***
1953	Cht_Sft	146	0	0	NA	0	0	89	0.580162	1
1954	Cht_Sft	153	0	0	NA	0	0	41	0.596468	1
1955	Cht_Sft	154	0	0	NA	0	0	10	0.612203	1
1956	Cht_Sft	155	0	0	NA	0	0	56	0.627116	1
1957	Cht_Sft	158	0.00606918	0.00604714	1.00364	0.998577	0	44	0.641586	0.819
1958	Cht_Sft	164	0.016763	0.00295784	5.6673	2.67056	0	72	0.655943	0.002	**
1959	Cht_Sft	167	0	0	NA	0	0	2	0.670189	1
1960	Cht_Sft	168	0.00614653	0.00602518	1.02014	0.998577	0	48	0.684379	0.732
1961	Cht_Sft	17	0.0377054	0.0232655	1.62066	0	5.77719	64	0.698567	0.001	***
1962	Cht_Sft	171	0.0104679	0.00275843	3.79489	1.84314	0.173287	8	0.712736	0.204
1963	Cht_Sft	172	0.00336477	0.00275272	1.22235	0.597253	0.173287	49	0.726799	0.952
1964	Cht_Sft	173	0.0190343	0.00223635	8.51136	3.00429	0	60	0.740591	0.038	*
1965	Cht_Sft	1761	0.00153885	0.00228051	0.674782	0.231049	0	13	0.753194	0.559
1966	Cht_Sft	18	0.00509127	0.00617057	0.825089	0.648637	0.51986	36	0.765493	0.477
1967	Cht_Sft	184	0.00451483	0.00335682	1.34497	0.732408	0	30	0.777696	0.886
1968	Cht_Sft	185	0.0105506	0.00303836	3.47246	1.84314	0.173287	69	0.789056	0.391
1969	Cht_Sft	187	0.00753067	0.00599497	1.25616	1.22963	0	46	0.799931	0.624
1970	Cht_Sft	19	0.0184403	0.00609436	3.0258	3.32889	0.44794	73	0.81071	0.024	*
1971	Cht_Sft	195	0.00789269	0.00559005	1.41192	2.29923	1.8405	85	0.820673	0.517
1972	Cht_Sft	2	0.00334143	0.00387023	0.863369	0	0.51986	17	0.830484	0.417
1973	Cht_Sft	20	0.0139875	0.0106487	1.31354	2.14857	0	9	0.839811	0.022	*
1974	Cht_Sft	21	0.0269096	0.00566251	4.75224	4.51751	0.274653	39	0.849012	0.001	***
1975	Cht_Sft	22	0.00784774	0.00926511	0.84702	1.08603	0.641237	43	0.85816	0.359
1976	Cht_Sft	225	0.0124124	0.00264362	4.69522	2.1187	0.173287	88	0.867089	0.11
1977	Cht_Sft	24	0.0191958	0.00127077	15.1056	3.03765	0	37	0.875868	0.065
1978	Cht_Sft	244	0.00932917	0.00376482	2.47798	1.49994	0	58	0.884117	0.453
1979	Cht_Sft	25	0.0185606	0.00274032	6.77313	3.29446	0.346574	83	0.891721	0.08
1980	Cht_Sft	26	0.012172	0.00958177	1.27033	1.86614	0	92	0.899321	0.145
1981	Cht_Sft	262	0.0120633	0.0056617	2.13069	1.94298	0	78	0.906709	0.083
1982	Cht_Sft	29	0.00566952	0.00839707	0.675179	0.944404	0	28	0.913874	0.313
1983	Cht_Sft	3	0.00322063	0.00477004	0.675179	0.536479	0	25	0.920949	0.654
1984	Cht_Sft	30	0	0	NA	0	0	50	0.927558	1
1985	Cht_Sft	31	0.00330786	0.0040121	0.82447	0.231049	0.44794	5	0.934123	0.466
1986	Cht_Sft	311	0	0	NA	0	0	14	0.940318	1
1987	Cht_Sft	32	0	0	NA	0	0	34	0.946253	1
1988	Cht_Sft	33	0.0127929	0.00863324	1.48182	1.76276	1.13582	86	0.952128	0.114
1989	Cht_Sft	34	0.00277573	0.00315325	0.880275	0.231049	0.346574	18	0.957902	0.633
1990	Cht_Sft	365	0.00707589	0.00220535	3.20851	1.13373	0	77	0.963237	0.559
1991	Cht_Sft	38	0	0	NA	0	0	35	0.9685	1
1992	Cht_Sft	385	0.0118313	0.00197462	5.9917	1.86614	0	3	0.973047	0.22
1993	Cht_Sft	39	0	0	NA	0	0	31	0.97697	1
1994	Cht_Sft	4	0.0521932	0.00860589	6.06482	0	8.20392	40	0.980865	0.001	***
1995	Cht_Sft	40	0.00110952	0.00200964	0.5521	0	0.173287	53	0.984721	0.28
1996	Cht_Sft	41	0.0121712	0.00177827	6.8444	1.92277	0	51	0.988476	0.209
1997	Cht_Sft	425	0.0162498	0.00108234	15.0135	3.37287	0.794513	12	0.991883	0.072
1998	Cht_Sft	44	0.0166265	0.00414921	4.00716	2.92713	0.274653	57	0.995119	0.019	*
1999	Cht_Sft	45	0	0	NA	0	0	33	0.996913	1
[truncated: 6,373 more rows]
