# Supplementary material for: The sponge microbiome within the greater coral reef microbial metacommunity
Source: Nat Commun. 2019 Apr 9;10:1644. doi: 10.1038/s41467-019-09537-8 (PMC6456735; doi:10.1038/s41467-019-09537-8)
Supplement: Supplementary file 8 — Supplementary Data 4 [file 41467_2019_9537_MOESM8_ESM.xls]

## Sheet: Sheet1
OTU	Abund	Phylum	Class	Order	Family	Genus	GI	Acc	Score	Seq	Source
1	57250	Proteobacteria	Alphaproteobacteria	Rhizobiales	Phyllobacteriaceae	uncultured	288819334	EU290221	765	99.291	Tethya californiana; USA: California, Monterey
25	37479	Cyanobacteria	Cyanobacteria	SubsectionI	FamilyI	Synechococcus	1364873914	MH076976	785	100	Seawater; "34.98 N 16.02 E"
2	33121	Tenericutes	Mollicutes	Mycoplasmatales	Mycoplasmataceae	Mycoplasma	349582420	JF827444	627	91.982	Oyster: Crassostrea gigas; Australia: Tasmania
9	31671	Proteobacteria	Alphaproteobacteria	Rhodospirillales	Rhodospirillaceae	Unassigned	315361974	HQ672247	695	96.226	Seawater, 500m depth; Northeast subarctic Pacific Ocean
70	24046	Chloroflexi	Caldilineae	Caldilineales	Caldilineaceae	uncultured	350627551	JN596668	784	100	Sponge: Xestospongia testudinaria; Indonesia: Manado
24	23685	Proteobacteria	Alphaproteobacteria	Rhodospirillales	Rhodospirillaceae	uncultured	226880021	FJ358860	739	98.118	Marine reef sandy sediment; USA
10	23302	Proteobacteria	Gammaproteobacteria	Oceanospirillales	ME2	Unassigned	519300635	KC527409	575	89.933	Coral: Porites lutea
26	22320	Tenericutes	Mollicutes	Mycoplasmatales	Mycoplasmataceae	Mycoplasma	349582420	JF827444	610	91.314	Oyster: Crassostrea gigas; Australia: Tasmania
4	21929	Proteobacteria	Gammaproteobacteria	Oceanospirillales	Hahellaceae	Endozoicomonas	212549875	EU816809	789	98.438	Sponge: Neofibularia nolitangere; Caribbean Sea
41	19989	Acidobacteria	Solibacteres	Solibacterales	Solibacteraceae (Subgroup 3)	PAUC26f	195945266	FM160868	732	97.872	Sponge: Aplysina fulva; Brazil:Rio de Janeiro
30	19837	Thaumarchaeota	Marine Group I	Unknown Order	Unknown Family	Candidatus Nitrosopumilus	1369064139	KY933555	745	99.754	Seawater; India: Mandapam, Tamilnadu
138	19586	Proteobacteria	Alphaproteobacteria	SAR11 clade	Surface 1	Unassigned	1389089656	MH333124	776	99.764	Hypersaline water/sediments from Chott El Jerid, Tunisia
19	19234	Tenericutes	Mollicutes	Mycoplasmatales	Mycoplasmataceae	Mycoplasma	118196741	DQ910085	660	93.289	Marine hydrothermal vent fluids; Pacific Ocean: Juan de Fuca Ridge
3	17328	Proteobacteria	Betaproteobacteria	Nitrosomonadales	Nitrosomonadaceae	Candidatus Branchiomonas	1475720292	MH885633	652	93.049	Sponge-covered asphalt; Mexico: Gulf of Mexico, "21.90 N 93.44 W"
76	17295	Actinobacteria	Acidimicrobiia	Acidimicrobiales	Sva0996 marine group	Unassigned	768028737	KP305472	778	99.764	Coral: Porites lutea; China: Luhuitou fringing reef, Sanya, Hainan
173	15562	Cyanobacteria	Cyanobacteria	SubsectionI	FamilyI	Prochlorococcus	1364874327	MH077389	785	100	Seawater; "32.5 N 170 E"
118	15356	Nitrospirae	Nitrospira	Nitrospirales	Nitrospiraceae	Nitrospira	1008328475	KT974333	804	99.772	Endolithic community of Mono Island; Puerto Rico
7	13676	Proteobacteria	Gammaproteobacteria	uncultured	Ambiguous_taxa	Ambiguous_taxa	407912841	JQ062685	789	98.438	Sponge: Callyspongia vaginalis
113	13478	Actinobacteria	Acidimicrobiia	Acidimicrobiales	OM1 clade	Candidatus Actinomarina	1364874127	MH077189	778	99.764	Seawater; "30 N 156 E"
21	13267	Proteobacteria	Alphaproteobacteria	Rhodobacterales	Rhodobacteraceae	Ambiguous_taxa	358681519	JN694833	756	99.05	Coral: Porites astreoides; Caribbean
132	13043	Proteobacteria	Gammaproteobacteria	uncultured	Ambiguous_taxa	Ambiguous_taxa	1008328439	KT974297	822	99.777	Endolithic community of Mono Island; Puerto Rico
8	12836	Proteobacteria	Betaproteobacteria	Nitrosomonadales	Nitrosomonadaceae	Candidatus Branchiomonas	290575709	GQ163799	813	99.332	Sponge; Red Sea
122	12587	Proteobacteria	Gammaproteobacteria	Xanthomonadales	uncultured	Ambiguous_taxa	1008328208	KT974066	824	99.777	Endolithic community of Mono Island; Puerto Rico
5	12400	Proteobacteria	Alphaproteobacteria	Rhodobacterales	Rhodobacteraceae	Ruegeria	1277396299	NR_152010	682	95.745	Lutimaribacter marinistellae; type strain
98	12280	Cyanobacteria	Cyanobacteria	SubsectionI	FamilyI	uncultured	526300012	KF286179	785	100	Sponge: Aplysina cauliformis; Bahamas: Lee Stocking Island
11	12263	Proteobacteria	Alphaproteobacteria	Rhodobacterales	Rhodobacteraceae	uncultured	400269119	JX455381	669	95.261	Sponge: Coelocarteria singaporensis; Australia: Orpheus Island, Great Barrier Reef
39	11832	Tenericutes	Mollicutes	Mycoplasmatales	Mycoplasmataceae	Mycoplasma	529060718	JX966226	699	94.855	Seawater; Italy: Straits of Messina
80	11505	Proteobacteria	Alphaproteobacteria	Rhodospirillales	Rhodospirillaceae	uncultured	566553842	HG764234	776	99.764	Sponge: Holoxea sp.; China:Yongxing Island, South China Sea
1761	11390	Proteobacteria	Alphaproteobacteria	Rhodospirillales	Rhodospirillaceae	uncultured	315361974	HQ672247	701	96.462	Seawater, 500m depth; Northeast subarctic Pacific Ocean
33	11282	Proteobacteria	Gammaproteobacteria	Oceanospirillales	Hahellaceae	Endozoicomonas	1033915336	KU648151	761	97.327	Ascidian: Ascidiella scabra; Sweden: Gullmarsfjorden
74	11203	Proteobacteria	Alphaproteobacteria	Sphingomonadales	Erythrobacteraceae	Altererythrobacter	1219400664	KY436459	776	99.764	Mangrove tree: Avicennia germinans; Saudi Arabia
61	11084	Proteobacteria	Gammaproteobacteria	HOC36	uncultured bacterium	uncultured bacterium	597437717	KJ007847	808	99.109	Sponge: Axinella sp.; China
58	11003	Bacteroidetes	Bacteroidia	Bacteroidales	Prolixibacteraceae	Prolixibacter	323434712	JF261874	774	98.194	Biofilm glass; Australia: Daydream Island, Whitsundays, Great Barrier Reef
153	10659	Proteobacteria	Gammaproteobacteria	Unassigned	Unassigned	Unassigned	393713312	JN850859	706	95.111	Sponge: Raspailia topsenti; New Zealand: Auckland, Mathesons Bay
34	10581	Proteobacteria	Gammaproteobacteria	Thiotrichales	Thiotrichales Incertae Sedis	Candidatus Endoecteinascidia	519300536	KC527310	795	98.661	Coral: Pavona duerdeni; White Plague Disease infected coral
44	10510	Actinobacteria	Acidimicrobiia	Acidimicrobiales	Sva0996 marine group	Unassigned	768027112	KP303847	778	99.764	Coral: Porites lutea; China: Luhuitou fringing reef, Sanya, Hainan
123	10054	Chloroflexi	TK10	uncultured bacterium	uncultured bacterium	uncultured bacterium	526299937	KF286103	778	99.764	Sponge: Aplysina cauliformis; Belize: Carrie Bow Cay
17	9849	Spirochaetae	Spirochaetes	Spirochaetales	Spirochaetaceae	Spirochaeta 2	270283470	GQ413561	726	97.857	Coral-associated bacterial community; Philippines: Bolinao
102	9385	Proteobacteria	Gammaproteobacteria	E01-9C-26 marine group	uncultured bacterium	uncultured bacterium	340764411	HQ877729	778	97.991	Sponge: Phakellia fusca; China: South China Sea around Xisha Yongxing Island
32	9116	Proteobacteria	Gammaproteobacteria	Oceanospirillales	Hahellaceae	Kistimonas	212549915	EU816849	701	94.866	Sponge: Neofibularia nolitangere; Caribbean Sea
14	9052	Tenericutes	Mollicutes	Mycoplasmatales	Mycoplasmataceae	Mycoplasma	529060718	JX966226	704	95.078	Seawater: Italy: Straits of Messina
109	8994	Proteobacteria	Betaproteobacteria	Nitrosomonadales	Nitrosomonadaceae	Candidatus Branchiomonas	310698093	HQ241773	712	95.323	Sponge: Tsitsikamma favus; South Africa: Algoa Bay
84	8866	Proteobacteria	Gammaproteobacteria	Alteromonadales	Pseudoalteromonadaceae	Pseudoalteromonas	1547579741	MK368458	822	99.777	Deep Sea; China; Pseudoalteromonas sp.
20	8829	Tenericutes	Mollicutes	Mycoplasmatales	Mycoplasmataceae	Mycoplasma	529060718	JX966226	660	93.318	Seawater; Italy: Straits of Messina
67	8567	Chlamydiae	Chlamydiae	Chlamydiales	Simkaniaceae	Candidatus Fritschea	317431910	FN999974	778	97.991	Ciliophora, Astomatia: Durchoniella legeri-duboscqui; France, Roscoff
18	8531	Proteobacteria	Gammaproteobacteria	Oceanospirillales	SAR86 clade	Unassigned	238481738	FJ937841	815	99.333	Sponge: Gelliodes carnosa; Lingshui Bay, Hainan, China
71	8484	Proteobacteria	Gammaproteobacteria	HTA4	uncultured bacterium	uncultured bacterium	1137161030	LT702969	634	92.239	Black deposit in a lava tube; Spain:Canary Islands, La Palma, MZ04 Lava cave
91	8318	Tectomicrobia	uncultured bacterium	uncultured bacterium	uncultured bacterium	uncultured bacterium	334303082	JF809701	708	95.1	Medea hypersaline basin, Mediterranean Sea
7433	8142	Tenericutes	Mollicutes	Mycoplasmatales	Mycoplasmataceae	Mycoplasma	529060718	JX966226	682	94.183	Seawater; Italy: Straits of Messina
130	8109	Proteobacteria	Gammaproteobacteria	Xanthomonadales	JTB255 marine benthic group	uncultured bacterium	1008333894	KT979752	745	96.652	Endolithic community of Mono Island; Puerto Rico
64	8036	Proteobacteria	Betaproteobacteria	Nitrosomonadales	Nitrosomonadaceae	Candidatus Branchiomonas	400269412	JX455674	780	97.996	Sponge: Haliclona sp.; Australia: Orpheus Island, Great Barrier Reef
107	7743	Proteobacteria	Gammaproteobacteria	Oceanospirillales	Hahellaceae	Endozoicomonas	846505278	KR301590	822	99.777	Cuttlefish: Sepiella maindroni
31	7710	Bacteroidetes	Cytophagia	Cytophagales	Flammeovirgaceae	Candidatus Amoebophilus	1008335821	KT981679	758	97.517	Endolithic community of Mono Island; Puerto Rico
116	7675	SBR1093	Ambiguous_taxa	Ambiguous_taxa	Ambiguous_taxa	Ambiguous_taxa	745791428	KM389600	797	99.77	Sponge: Plakortis halichondrioides; Bahamas
75	7619	Proteobacteria	Alphaproteobacteria	Rhizobiales	Phyllobacteriaceae	uncultured	1008327257	KT973115	776	99.764	Endolithic community of Mono Island; Puerto Rico
244	6739	Chloroflexi	SAR202 clade	uncultured bacterium	uncultured bacterium	uncultured bacterium	400269311	JX455573	778	99.764	Sponge: Xestospongia exigua; Australia: Orpheus Island, Great Barrier Reef
73	6493	Bacteroidetes	Flavobacteriia	Flavobacteriales	Cryomorphaceae	uncultured	388950959	JQ195628	813	99.774	Seawater; next to dolphin AA; USA: San Diego, CA
184	6392	PAUC34f	Ambiguous_taxa	Ambiguous_taxa	Ambiguous_taxa	Ambiguous_taxa	675299789	GU984191	824	99.777	Sponge: Amphimedon compressa; USA: Florida
1001	6093	Proteobacteria	Alphaproteobacteria	SAR11 clade	Surface 2	Unassigned	512129753	KC874148	776	99.764	Seawater; "22.01 N 119.50 E"
187	6074	Chloroflexi	SAR202 clade	Ambiguous_taxa	Ambiguous_taxa	Ambiguous_taxa	345330237	JN210609	771	99.527	Sponge: Rhopaloeides odorabile; Australia: Rib Reef, Great Barrier Reef
40	6052	Tenericutes	Mollicutes	Entomoplasmatales	type III	uncultured bacterium	411171957	JX990330	361	81.333	Ant: Cephalotes varians
45	6052	Proteobacteria	Gammaproteobacteria	HTA4	uncultured bacterium	uncultured bacterium	400269377	JX455639	817	99.555	Sponge: Haliclona sp.; Australia: Orpheus Island, Great Barrier Reef
127	5946	Proteobacteria	Gammaproteobacteria	Oceanospirillales	Hahellaceae	Endozoicomonas	513289484	KC492593	756	97.098	Coral-associated bacterial community; Philippines: Bolinao
96	5912	Proteobacteria	ARKDMS-49	uncultured bacterium	uncultured bacterium	uncultured bacterium	407912992	JQ062836	821	99.555	Sponge: Stylissa carteri; Saudi Arabia
38	5814	Proteobacteria	Epsilonproteobacteria	Campylobacterales	Campylobacteraceae	Arcobacter	1435902972	CP031217	710	96.934	Mussels; Spain: Ebro Delta, Catalonia; type strain of Arcobacter bivalviorum
425	5590	Proteobacteria	Gammaproteobacteria	Xanthomonadales	JTB255 marine benthic group	uncultured bacterium	1034220831	KU353740	811	99.33	Coral: Galaxea fascicularis; China
54	5567	Proteobacteria	Alphaproteobacteria	Rhodospirillales	Rhodospirillaceae	Unassigned	315361974	HQ672247	728	97.642	Seawater, 500m depth; Northeast subarctic Pacific Ocean
55	5526	Proteobacteria	Gammaproteobacteria	Cardiobacteriales	Cardiobacteriaceae	Suttonella	1034221051	KU353960	715	95.526	Coral: Galaxea fascicularis; China
47	5330	Tenericutes	Mollicutes	Mycoplasmatales	Mycoplasmataceae	Mycoplasma	529060718	JX966226	660	93.333	Seawater; Italy: Straits of Messina
225	5275	Proteobacteria	JTB23	uncultured bacterium	uncultured bacterium	uncultured bacterium	315020304	HQ270351	817	99.554	Sponge: Xestospongia testudinaria; Indonesia: Manado
158	5148	Proteobacteria	Deltaproteobacteria	Desulfurellales	Desulfurellaceae	G55	745791418	KM389590	824	99.777	Plakortis halichondrioides; Bahamas
134	5117	Acidobacteria	Solibacteres	Solibacterales	Solibacteraceae (Subgroup 3)	PAUC26f	1008328682	KT974540	776	99.764	Endolithic community of Mono Island; Puerto Rico
185	5038	Proteobacteria	Alphaproteobacteria	Rhodospirillales	Rhodospirillaceae	AEGEAN-169 marine group	1364874037	MH077099	782	100	Seawater; "30 N 156 E"
