# Supplementary material for: The sponge microbiome within the greater coral reef microbial metacommunity
Source: Nat Commun. 2019 Apr 9;10:1644. doi: 10.1038/s41467-019-09537-8 (PMC6456735; doi:10.1038/s41467-019-09537-8)
Supplement: Supplementary file 9 — Supplementary Data 5 [file 41467_2019_9537_MOESM9_ESM.xls]

## Sheet: Table_mat_agg3_pres
OTU	Shared	Abund	Alg	Cht	Cor	HlG	HlX	Sed	Den	NdG	NdX	Plt	Sft	Spo	Urc	Wat	Phylum	Class	Order	Family	Genus
2625	1	102	0	0	0	0	0	0	0	0	0	0	0	1	0	0	Parcubacteria	uncultured bacterium	uncultured bacterium	uncultured bacterium	uncultured bacterium
2952	1	102	0	0	0	0	0	0	0	0	0	0	0	1	0	0	Proteobacteria	Deltaproteobacteria	Desulfurellales	Desulfurellaceae	G55
1297	1	109	0	0	0	0	1	0	0	0	0	0	0	0	0	0	Bacteroidetes	Cytophagia	Cytophagales	Flammeovirgaceae	Ekhidna
18144	1	113	0	0	0	0	0	0	0	0	0	0	0	1	0	0	Spirochaetae	Spirochaetes	Spirochaetales	Spirochaetaceae	Spirochaeta 2
2165	1	114	0	0	0	0	1	0	0	0	0	0	0	0	0	0	Proteobacteria	Alphaproteobacteria	Rhodospirillales	Rhodospirillales Incertae Sedis	Candidatus Alysiosphaera
1775	1	124	0	0	0	0	0	0	0	0	0	0	0	1	0	0	Proteobacteria	Alphaproteobacteria	Rhizobiales	OCS116 clade	uncultured bacterium
2055	1	136	0	0	0	0	0	0	0	0	0	0	0	1	0	0	Proteobacteria	Gammaproteobacteria	uncultured	Unassigned	Unassigned
1024	1	143	0	0	0	0	0	0	0	0	0	0	0	1	0	0	Proteobacteria	Gammaproteobacteria	Methylococcales	Methylococcaceae	Unassigned
2279	1	144	0	0	0	0	0	0	0	0	0	0	0	1	0	0	Proteobacteria	Gammaproteobacteria	uncultured	uncultured bacterium	uncultured bacterium
3276	1	151	0	0	0	0	0	0	0	0	0	0	0	1	0	0	Proteobacteria	Deltaproteobacteria	Desulfurellales	Desulfurellaceae	G55
1336	1	155	0	0	0	0	0	0	0	0	0	0	0	1	0	0	Thaumarchaeota	Marine Group I	uncultured marine archaeon	uncultured marine archaeon	uncultured marine archaeon
1615	1	155	0	0	0	0	1	0	0	0	0	0	0	0	0	0	Bacteroidetes	Flavobacteriia	Flavobacteriales	Flavobacteriaceae	uncultured
1590	1	169	0	0	0	0	0	0	0	0	0	0	0	1	0	0	Chloroflexi	TK10	Unassigned	Unassigned	Unassigned
1591	1	180	0	0	0	0	0	0	0	0	0	0	0	1	0	0	Proteobacteria	Alphaproteobacteria	Rhodospirillales	Unassigned	Unassigned
9935	1	181	0	0	0	0	0	0	0	0	0	0	0	1	0	0	Proteobacteria	Gammaproteobacteria	Unassigned	Unassigned	Unassigned
1956	1	207	0	0	0	0	0	0	0	0	0	0	0	1	0	0	Proteobacteria	Deltaproteobacteria	Desulfurellales	Desulfurellaceae	G55
1335	1	216	0	0	0	0	0	0	0	0	0	0	0	1	0	0	Proteobacteria	Alphaproteobacteria	Rhodospirillales	AT-s3-44	Unassigned
1290	1	242	0	0	0	0	0	0	0	0	0	0	0	1	0	0	Parcubacteria	Candidatus Azambacteria	Unassigned	Unassigned	Unassigned
1142	1	272	0	0	0	0	0	0	0	0	0	0	0	1	0	0	Woesearchaeota (DHVEG-6)	uncultured archaeon	uncultured archaeon	uncultured archaeon	uncultured archaeon
753	1	408	0	0	0	0	0	0	0	0	0	0	0	1	0	0	Chlamydiae	Chlamydiae	Chlamydiales	Parachlamydiaceae	Unassigned
579	1	905	0	0	0	0	0	0	0	0	0	0	0	1	0	0	Latescibacteria	uncultured organism	uncultured organism	uncultured organism	uncultured organism
1286	2	229	1	0	0	0	0	0	0	0	1	0	0	0	0	0	Bacteroidetes	Sphingobacteriia	Sphingobacteriales	Saprospiraceae	uncultured
1555	2	179	1	0	0	0	0	0	0	0	1	0	0	0	0	0	Bacteroidetes	Cytophagia	Cytophagales	Flammeovirgaceae	uncultured
1586	2	148	1	0	0	0	0	0	0	0	1	0	0	0	0	0	Proteobacteria	Deltaproteobacteria	Myxococcales	BIrii41	Unassigned
1913	2	125	0	0	1	0	0	0	0	0	1	0	0	0	0	0	Planctomycetes	OM190	uncultured bacterium	uncultured bacterium	uncultured bacterium
554	2	144	0	0	0	0	0	0	0	1	1	0	0	0	0	0	Tenericutes	Mollicutes	Mycoplasmatales	Mycoplasmataceae	Mycoplasma
741	2	367	0	0	0	0	0	0	0	1	1	0	0	0	0	0	Bacteroidetes	Flavobacteriia	Flavobacteriales	Unassigned	Unassigned
994	2	115	0	0	0	0	0	0	0	1	1	0	0	0	0	0	Proteobacteria	Gammaproteobacteria	HOC36	Ambiguous_taxa	Ambiguous_taxa
1023	2	334	0	0	0	0	0	1	0	0	0	0	0	1	0	0	Proteobacteria	Gammaproteobacteria	Oceanospirillales	JL-ETNP-Y6	uncultured bacterium
1075	2	239	0	0	0	0	0	1	0	0	0	0	0	1	0	0	Proteobacteria	Gammaproteobacteria	Gammaproteobacteria Incertae Sedis	Unknown Family	Unassigned
12214	2	297	0	0	0	0	0	1	0	0	0	0	0	1	0	0	Chloroflexi	Caldilineae	Caldilineales	Caldilineaceae	uncultured
1273	2	267	1	0	0	0	0	0	0	0	0	0	0	1	0	0	Chloroflexi	SAR202 clade	uncultured Chloroflexi bacterium	uncultured Chloroflexi bacterium	uncultured Chloroflexi bacterium
1283	2	425	0	0	0	0	0	0	0	0	0	0	0	1	0	1	Proteobacteria	Deltaproteobacteria	Oligoflexales	Oligoflexaceae	Unassigned
1382	2	233	0	0	0	0	0	1	0	0	0	0	0	1	0	0	Proteobacteria	Gammaproteobacteria	Oceanospirillales	Oceanospirillaceae	Pseudohongiella
1475	2	245	0	0	0	0	0	1	0	0	0	0	0	1	0	0	Chloroflexi	SAR202 clade	uncultured Chloroflexi bacterium	uncultured Chloroflexi bacterium	uncultured Chloroflexi bacterium
1633	2	159	0	0	0	0	0	1	0	0	0	0	0	1	0	0	Spirochaetae	Spirochaetes	Spirochaetales	Spirochaetaceae	Spirochaeta 2
1743	2	289	0	0	0	0	0	1	0	0	0	0	0	1	0	0	Proteobacteria	Gammaproteobacteria	E01-9C-26 marine group	uncultured proteobacterium	uncultured proteobacterium
1959	2	132	0	0	0	0	0	1	0	0	0	0	0	1	0	0	Chloroflexi	Anaerolineae	Anaerolineales	Anaerolineaceae	uncultured
2014	2	137	0	0	0	0	0	0	0	0	0	0	0	1	0	1	Bacteroidetes	Flavobacteriia	Flavobacteriales	NS9 marine group	Ambiguous_taxa
2255	2	152	0	0	0	0	0	1	0	0	0	0	0	1	0	0	Proteobacteria	Deltaproteobacteria	Desulfurellales	Desulfurellaceae	G55
23861	2	201	0	0	0	0	0	1	0	0	0	0	0	1	0	0	Actinobacteria	Acidimicrobiia	Acidimicrobiales	Sva0996 marine group	uncultured actinobacterium
2460	2	136	0	0	0	0	0	0	0	0	0	0	0	1	0	1	Parcubacteria	uncultured bacterium	uncultured bacterium	uncultured bacterium	uncultured bacterium
27172	2	181	0	0	0	0	0	1	0	0	0	0	0	1	0	0	Proteobacteria	Gammaproteobacteria	Oceanospirillales	Hahellaceae	Endozoicomonas
28299	2	389	0	0	0	0	0	0	0	0	0	0	0	1	0	1	Proteobacteria	Alphaproteobacteria	Rhodobacterales	Rhodobacteraceae	Albidovulum
3105	2	125	0	0	0	0	0	1	0	0	0	0	0	1	0	0	Chloroflexi	SAR202 clade	uncultured Chloroflexi bacterium	uncultured Chloroflexi bacterium	uncultured Chloroflexi bacterium
3604	2	113	0	0	0	0	0	1	0	0	0	0	0	1	0	0	Chloroflexi	Anaerolineae	Anaerolineales	Anaerolineaceae	uncultured
404	2	216	0	0	0	0	0	0	1	0	0	0	0	1	0	0	Thaumarchaeota	Marine Group I	Unassigned	Unassigned	Unassigned
54374	2	128	1	0	0	0	0	0	0	0	0	0	0	1	0	0	Spirochaetae	Spirochaetes	Spirochaetales	Spirochaetaceae	Spirochaeta 2
550	2	1381	0	0	0	0	0	1	0	0	0	0	0	1	0	0	Chloroflexi	Caldilineae	Caldilineales	Caldilineaceae	uncultured
612	2	445	0	0	0	0	0	1	0	0	0	0	0	1	0	0	Proteobacteria	Deltaproteobacteria	Bdellovibrionales	Bdellovibrionaceae	Bdellovibrio
640	2	418	0	0	0	0	0	0	0	0	0	0	0	1	0	1	Thaumarchaeota	Marine Group I	Ambiguous_taxa	Ambiguous_taxa	Ambiguous_taxa
668	2	467	0	0	0	0	0	0	0	0	1	0	0	1	0	0	Thaumarchaeota	Marine Group I	Ambiguous_taxa	Ambiguous_taxa	Ambiguous_taxa
745	2	480	0	0	0	0	0	1	0	0	0	0	0	1	0	0	Proteobacteria	Gammaproteobacteria	Oceanospirillales	Hahellaceae	Kistimonas
762	2	1485	0	0	0	0	0	1	0	0	0	0	0	1	0	0	Gemmatimonadetes	BD2-11 terrestrial group	uncultured Gemmatimonadetes bacterium	uncultured Gemmatimonadetes bacterium	uncultured Gemmatimonadetes bacterium
824	2	314	0	0	0	0	0	0	0	0	0	0	0	1	0	1	Proteobacteria	SPOTSOCT00m83	Unassigned	Unassigned	Unassigned
894	2	185	0	0	0	0	0	0	0	0	0	0	0	1	0	1	Proteobacteria	Deltaproteobacteria	Oligoflexales	Oligoflexaceae	uncultured proteobacterium
953	2	284	0	0	0	0	0	0	0	0	0	0	0	1	0	1	Proteobacteria	Alphaproteobacteria	Rhodospirillales	Rhodospirillaceae	uncultured
986	2	499	0	0	0	0	0	1	0	0	0	0	0	1	0	0	Acidobacteria	Subgroup 9	uncultured bacterium	uncultured bacterium	uncultured bacterium
1501	2	184	0	0	0	0	1	1	0	0	0	0	0	0	0	0	Bacteroidetes	Sphingobacteriia	Sphingobacteriales	Saprospiraceae	Phaeodactylibacter
1637	2	152	0	0	0	0	1	0	1	0	0	0	0	0	0	0	Proteobacteria	Gammaproteobacteria	Arenicellales	Arenicellaceae	uncultured
1536	2	114	0	0	0	0	1	0	0	0	0	0	0	1	0	0	Proteobacteria	Betaproteobacteria	Nitrosomonadales	Nitrosomonadaceae	Candidatus Branchiomonas
71	2	8484	0	0	0	1	0	0	0	1	0	0	0	0	0	0	Proteobacteria	Gammaproteobacteria	HTA4	uncultured bacterium	uncultured bacterium
790	2	231	0	0	1	1	0	0	0	0	0	0	0	0	0	0	Chloroflexi	TK10	Unassigned	Unassigned	Unassigned
2832	2	109	0	0	0	1	0	0	0	0	0	0	0	1	0	0	Chloroflexi	TK10	Unassigned	Unassigned	Unassigned
571	2	197	0	0	0	1	0	0	0	0	0	0	0	1	0	0	Spirochaetae	Spirochaetes	Spirochaetales	Spirochaetaceae	Spirochaeta 2
966	2	101	0	0	0	1	0	0	0	0	0	0	0	1	0	0	Firmicutes	Erysipelotrichia	Erysipelotrichales	Erysipelotrichaceae	uncultured
4367	2	111	0	0	0	1	1	0	0	0	0	0	0	0	0	0	Spirochaetae	Spirochaetes	Spirochaetales	Spirochaetaceae	Spirochaeta 2
860	2	237	0	0	0	1	1	0	0	0	0	0	0	0	0	0	Proteobacteria	Deltaproteobacteria	Desulfovibrionales	Desulfovibrionaceae	Desulfovibrio
881	2	165	0	0	0	1	1	0	0	0	0	0	0	0	0	0	Bacteroidetes	Sphingobacteriia	Sphingobacteriales	Saprospiraceae	uncultured
1017	3	130	0	0	0	1	1	0	1	0	0	0	0	0	0	0	Proteobacteria	Gammaproteobacteria	Cellvibrionales	Halieaceae	Halioglobus
1022	3	174	0	0	0	0	0	1	0	0	0	0	0	1	0	1	Euryarchaeota	Thermoplasmata	Thermoplasmatales	Marine Group II	uncultured marine group II euryarchaeote
1044	3	234	0	0	0	1	1	0	0	0	0	0	0	1	0	0	Proteobacteria	Deltaproteobacteria	Desulfovibrionales	Desulfovibrionaceae	Desulfovibrio
1045	3	256	0	0	0	0	0	0	1	1	1	0	0	0	0	0	Proteobacteria	Betaproteobacteria	Nitrosomonadales	Nitrosomonadaceae	Candidatus Branchiomonas
1086	3	109	0	0	0	1	1	0	0	0	0	0	0	0	1	0	Firmicutes	Clostridia	Clostridiales	Unassigned	Unassigned
1100	3	131	0	0	1	1	0	0	0	0	0	0	0	0	1	0	Bacteroidetes	Flavobacteriia	Flavobacteriales	Unassigned	Unassigned
1122	3	168	0	0	0	1	1	0	0	0	0	1	0	0	0	0	Proteobacteria	Deltaproteobacteria	Bdellovibrionales	Bacteriovoracaceae	uncultured
1156	3	353	1	0	0	0	0	0	0	0	0	0	0	1	0	1	Proteobacteria	Gammaproteobacteria	uncultured	Unassigned	Unassigned
11596	3	494	0	0	0	0	0	1	0	0	0	0	0	1	0	1	Proteobacteria	Gammaproteobacteria	KI89A clade	uncultured bacterium	uncultured bacterium
11787	3	180	0	0	0	0	0	1	0	0	0	0	0	1	0	1	Proteobacteria	Alphaproteobacteria	Rhodospirillales	Rhodospirillaceae	OM75 clade
1267	3	241	0	0	1	0	0	0	0	0	1	0	0	1	0	0	Saccharibacteria	uncultured Candidatus Saccharibacteria bacterium	uncultured Candidatus Saccharibacteria bacterium	uncultured Candidatus Saccharibacteria bacterium	uncultured Candidatus Saccharibacteria bacterium
13231	3	1149	0	0	0	0	0	1	0	0	0	0	0	1	0	1	Actinobacteria	Acidimicrobiia	Acidimicrobiales	Sva0996 marine group	uncultured bacterium
133	3	3461	0	0	0	0	0	1	0	0	0	0	0	1	0	1	Thaumarchaeota	Marine Group I	Cenarchaeales	Cenarchaeaceae	Cenarchaeum
1346	3	116	0	0	1	1	0	0	0	0	0	0	0	1	0	0	Chloroflexi	SAR202 clade	uncultured bacterium	uncultured bacterium	uncultured bacterium
13815	3	161	0	0	0	0	0	1	0	0	0	0	0	1	0	1	Chloroflexi	TK10	uncultured bacterium	uncultured bacterium	uncultured bacterium
1433	3	180	1	0	0	0	0	1	0	0	0	0	0	1	0	0	Chloroflexi	SAR202 clade	Ambiguous_taxa	Ambiguous_taxa	Ambiguous_taxa
1453	3	160	0	0	0	0	0	0	1	0	0	0	0	1	0	1	Proteobacteria	Alphaproteobacteria	Rhizobiales	OCS116 clade	Ambiguous_taxa
146	3	4810	0	0	0	0	0	1	0	0	0	0	0	1	0	1	Proteobacteria	Gammaproteobacteria	Xanthomonadales	JTB255 marine benthic group	uncultured bacterium
1597	3	125	0	0	0	0	0	0	0	1	0	0	0	1	0	1	Proteobacteria	Deltaproteobacteria	Oligoflexales	0319-6G20	uncultured bacterium
165	3	2280	0	0	0	1	0	0	0	1	0	0	0	1	0	0	Spirochaetae	Spirochaetes	Spirochaetales	Leptospiraceae	Leptospira
1688	3	145	0	0	1	0	1	0	0	0	1	0	0	0	0	0	Planctomycetes	028H05-P-BN-P5	uncultured bacterium	uncultured bacterium	uncultured bacterium
169	3	1370	0	0	0	0	0	1	0	0	0	0	0	1	0	1	Spirochaetae	Spirochaetes	Spirochaetales	Spirochaetaceae	Salinispira
1813	3	106	0	0	0	1	1	1	0	0	0	0	0	0	0	0	Lentisphaerae	Oligosphaeria	P.palmC41	uncultured bacterium	uncultured bacterium
18268	3	185	0	0	0	0	0	1	0	0	1	0	0	1	0	0	Proteobacteria	Gammaproteobacteria	KI89A clade	Unassigned	Unassigned
1851	3	274	0	0	0	0	0	1	0	0	1	0	0	1	0	0	Proteobacteria	Gammaproteobacteria	Unassigned	Unassigned	Unassigned
1888	3	130	0	0	0	1	1	0	0	1	0	0	0	0	0	0	Proteobacteria	Deltaproteobacteria	Desulfovibrionales	Desulfovibrionaceae	Desulfovibrio
200	3	1298	0	0	0	1	0	0	0	1	0	1	0	0	0	0	Chlamydiae	Chlamydiae	Chlamydiales	Simkaniaceae	Candidatus Fritschea
20450	3	160	0	0	0	0	0	1	0	0	0	0	0	1	0	1	Acidobacteria	Solibacteres	Solibacterales	Solibacteraceae (Subgroup 3)	PAUC26f
2060	3	133	0	1	0	1	0	0	0	0	0	0	0	1	0	0	Proteobacteria	Gammaproteobacteria	Unassigned	Unassigned	Unassigned
2148	3	120	0	0	0	0	0	0	0	0	1	0	0	1	0	1	Spirochaetae	Spirochaetes	Spirochaetales	Leptospiraceae	uncultured
2220	3	134	0	0	0	0	0	0	0	1	1	0	0	1	0	0	Proteobacteria	Deltaproteobacteria	Bdellovibrionales	Bdellovibrionaceae	Bdellovibrio
2371	3	111	0	0	0	1	1	1	0	0	0	0	0	0	0	0	Proteobacteria	Deltaproteobacteria	Desulfobacterales	Desulfobulbaceae	Desulfopila
24263	3	235	0	0	0	0	0	1	1	0	1	0	0	0	0	0	Actinobacteria	Acidimicrobiia	Acidimicrobiales	Sva0996 marine group	Unassigned
243	3	109	0	0	0	0	0	1	0	0	0	0	0	1	0	1	Proteobacteria	Gammaproteobacteria	Cellvibrionales	BD2-7	Unassigned
26418	3	134	1	0	0	0	0	0	0	0	0	0	0	1	0	1	Cyanobacteria	Cyanobacteria	SubsectionI	FamilyI	uncultured
282	3	849	0	0	0	1	1	0	0	1	0	0	0	0	0	0	Latescibacteria	uncultured bacterium	uncultured bacterium	uncultured bacterium	uncultured bacterium
287	3	1799	0	0	0	0	0	1	0	0	0	0	0	1	0	1	Proteobacteria	Gammaproteobacteria	Oceanospirillales	OM182 clade	Unassigned
2915	3	113	0	0	0	0	0	1	0	0	1	0	0	1	0	0	Proteobacteria	Gammaproteobacteria	Oceanospirillales	Hahellaceae	Kistimonas
29740	3	379	0	0	0	0	0	1	0	0	0	0	0	1	0	1	Proteobacteria	Gammaproteobacteria	E01-9C-26 marine group	Unassigned	Unassigned
322	3	1224	0	0	0	0	0	1	0	0	0	0	0	1	0	1	Chloroflexi	SAR202 clade	Ambiguous_taxa	Ambiguous_taxa	Ambiguous_taxa
343	3	213	0	0	0	1	1	0	1	0	0	0	0	0	0	0	Proteobacteria	Betaproteobacteria	Nitrosomonadales	Nitrosomonadaceae	Candidatus Branchiomonas
345	3	1983	0	0	0	0	0	1	0	0	0	0	0	1	0	1	Proteobacteria	Betaproteobacteria	uncultured	Unassigned	Unassigned
391	3	889	0	0	0	0	0	1	0	0	0	0	0	1	0	1	Proteobacteria	Gammaproteobacteria	E01-9C-26 marine group	uncultured gamma proteobacterium	uncultured gamma proteobacterium
431	3	243	0	0	0	1	1	0	1	0	0	0	0	0	0	0	Proteobacteria	Gammaproteobacteria	Gammaproteobacteria Incertae Sedis	Unknown Family	Thiohalophilus
439	3	1066	0	0	0	0	0	1	0	0	0	0	0	1	0	1	Proteobacteria	Gammaproteobacteria	KI89A clade	uncultured bacterium	uncultured bacterium
45	3	6052	0	0	0	0	0	0	0	1	1	0	0	1	0	0	Proteobacteria	Gammaproteobacteria	HTA4	uncultured bacterium	uncultured bacterium
472	3	1607	0	0	0	0	0	1	0	0	0	0	0	1	0	1	Proteobacteria	Gammaproteobacteria	KI89A clade	uncultured bacterium	uncultured bacterium
478	3	1641	0	0	0	0	0	1	0	0	0	0	0	1	0	1	Proteobacteria	Gammaproteobacteria	E01-9C-26 marine group	uncultured proteobacterium	uncultured proteobacterium
479	3	741	0	0	0	0	1	0	0	1	1	0	0	0	0	0	Bacteroidetes	Sphingobacteriia	Sphingobacteriales	Chitinophagaceae	Unassigned
499	3	104	0	0	0	1	0	0	0	1	0	0	0	1	0	0	Tenericutes	Mollicutes	Entomoplasmatales	Spiroplasmataceae	Spiroplasma
517	3	238	0	0	0	1	0	0	1	0	0	0	0	0	1	0	Spirochaetae	Spirochaetes	Spirochaetales	Spirochaetaceae	Spirochaeta 2
543	3	637	0	0	0	0	0	1	0	0	0	0	0	1	0	1	Parcubacteria	uncultured bacterium	uncultured bacterium	uncultured bacterium	uncultured bacterium
557	3	320	0	0	0	0	0	0	1	1	1	0	0	0	0	0	Proteobacteria	Gammaproteobacteria	Alteromonadales	Alteromonadaceae	Marinobacter
5951	3	132	0	0	0	0	0	0	1	0	0	0	0	1	0	1	Euryarchaeota	Thermoplasmata	Thermoplasmatales	Marine Group II	Ambiguous_taxa
62	3	3691	0	0	0	0	0	1	0	0	0	0	0	1	0	1	Actinobacteria	Acidimicrobiia	Acidimicrobiales	Sva0996 marine group	Unassigned
688	3	883	0	0	0	0	0	1	0	0	0	0	0	1	0	1	Gemmatimonadetes	BD2-11 terrestrial group	uncultured bacterium	uncultured bacterium	uncultured bacterium
7433	3	8142	1	0	0	1	0	0	0	1	0	0	0	0	0	0	Tenericutes	Mollicutes	Mycoplasmatales	Mycoplasmataceae	Mycoplasma
7556	3	424	0	0	0	0	0	0	1	0	1	0	0	1	0	0	Poribacteria	Ambiguous_taxa	Ambiguous_taxa	Ambiguous_taxa	Ambiguous_taxa
853	3	367	0	0	0	0	0	1	0	0	0	0	0	1	0	1	Proteobacteria	Gammaproteobacteria	Oceanospirillales	Oceanospirillaceae	Pseudohongiella
927	3	207	0	0	0	1	1	0	0	0	0	0	0	0	1	0	Proteobacteria	Deltaproteobacteria	Desulfobacterales	Desulfobulbaceae	Desulfopila
933	3	2344	0	0	0	1	0	1	0	0	0	0	0	1	0	0	Thaumarchaeota	Marine Group I	Unassigned	Unassigned	Unassigned
9747	3	129	0	0	0	0	0	1	0	0	0	0	0	1	0	1	Proteobacteria	Gammaproteobacteria	E01-9C-26 marine group	Unassigned	Unassigned
1005	4	268	0	0	1	1	1	0	0	0	0	0	0	0	1	0	Bacteroidetes	Bacteroidia	Bacteroidales	Marinilabiaceae	Saccharicrinis
1013	4	192	0	0	0	1	1	0	0	1	1	0	0	0	0	0	Proteobacteria	Gammaproteobacteria	Chromatiales	Unassigned	Unassigned
1019	4	114	1	0	0	1	1	0	0	0	0	0	0	0	1	0	Verrucomicrobia	R76-B128	uncultured bacterium	uncultured bacterium	uncultured bacterium
1072	4	171	0	0	0	0	0	1	1	0	0	0	0	1	0	1	Euryarchaeota	Thermoplasmata	Thermoplasmatales	Marine Group II	uncultured archaeon
108	4	685	0	0	0	1	1	0	0	1	1	0	0	0	0	0	Gemmatimonadetes	BD2-11 terrestrial group	uncultured bacterium	uncultured bacterium	uncultured bacterium
1085	4	179	1	0	0	1	1	0	0	0	0	0	0	0	1	0	Spirochaetae	Spirochaetes	Spirochaetales	Spirochaetaceae	Spirochaeta 2
1092	4	204	0	0	0	1	1	1	1	0	0	0	0	0	0	0	Proteobacteria	Gammaproteobacteria	HOC36	uncultured bacterium	uncultured bacterium
1110	4	110	1	1	0	1	0	0	0	0	0	0	0	0	1	0	Bacteroidetes	Sphingobacteriia	Sphingobacteriales	Saprospiraceae	uncultured
1138	4	245	0	0	0	0	0	1	0	1	0	0	0	1	0	1	Tenericutes	Mollicutes	Acholeplasmatales	Acholeplasmataceae	Acholeplasma
1160	4	130	1	0	1	0	0	0	1	0	0	0	0	1	0	0	Chloroflexi	SAR202 clade	Ambiguous_taxa	Ambiguous_taxa	Ambiguous_taxa
1174	4	250	1	0	0	1	1	0	0	0	1	0	0	0	0	0	Lentisphaerae	Lentisphaeria	Lentisphaerales	Lentisphaeraceae	Lentisphaera
1175	4	219	1	0	1	1	0	0	0	0	0	1	0	0	0	0	Bacteroidetes	Cytophagia	Cytophagales	Flammeovirgaceae	Reichenbachiella
1179	4	126	0	1	0	1	1	0	0	0	0	0	0	0	1	0	Planctomycetes	vadinHA49	uncultured bacterium	uncultured bacterium	uncultured bacterium
120	4	3447	0	0	0	1	0	0	1	1	1	0	0	0	0	0	Proteobacteria	Alphaproteobacteria	Rhodospirillales	Rhodospirillaceae	uncultured
1296	4	265	0	0	0	0	0	0	1	0	1	0	0	1	0	1	Euryarchaeota	Thermoplasmata	Thermoplasmatales	Marine Group II	Ambiguous_taxa
1316	4	186	1	0	0	0	0	1	0	0	0	0	0	1	0	1	Proteobacteria	Gammaproteobacteria	Oceanospirillales	JL-ETNP-Y6	uncultured bacterium
1332	4	104	0	0	1	1	0	0	0	0	0	1	0	0	1	0	Bacteroidetes	Bacteroidetes BD2-2	Unassigned	Unassigned	Unassigned
1371	4	207	0	0	0	0	0	0	1	0	1	0	0	1	0	1	Proteobacteria	pItb-vmat-80	Ambiguous_taxa	Ambiguous_taxa	Ambiguous_taxa
1398	4	164	1	1	0	0	0	0	0	1	1	0	0	0	0	0	Proteobacteria	Alphaproteobacteria	Rhodobacterales	Rhodobacteraceae	uncultured
1403	4	160	0	0	0	0	0	1	0	0	1	0	0	1	0	1	Chloroflexi	Anaerolineae	Anaerolineales	Anaerolineaceae	uncultured
1430	4	110	1	0	0	1	1	0	0	0	0	0	0	0	1	0	Lentisphaerae	Lentisphaeria	Victivallales	Victivallaceae	uncultured bacterium
1471	4	172	0	0	0	1	1	1	0	0	0	0	0	1	0	0	Verrucomicrobia	R76-B128	Unassigned	Unassigned	Unassigned
14878	4	115	1	0	0	1	0	0	0	0	0	0	0	1	1	0	Verrucomicrobia	R76-B128	Unassigned	Unassigned	Unassigned
15156	4	186	0	0	0	0	1	0	0	1	1	0	0	1	0	0	Tectomicrobia	uncultured bacterium	uncultured bacterium	uncultured bacterium	uncultured bacterium
167	4	4534	0	0	0	0	0	1	0	0	1	0	0	1	0	1	Proteobacteria	Gammaproteobacteria	Unassigned	Unassigned	Unassigned
1696	4	171	1	0	0	0	0	0	1	0	0	0	0	1	0	1	Euryarchaeota	Thermoplasmata	Thermoplasmatales	Marine Group II	uncultured archaeon
17293	4	108	0	0	0	0	0	1	0	1	1	0	0	1	0	0	Chloroflexi	Anaerolineae	Anaerolineales	Anaerolineaceae	uncultured
1791	4	144	1	0	0	0	0	0	1	0	0	0	0	1	0	1	Proteobacteria	Gammaproteobacteria	Oceanospirillales	SAR86 clade	uncultured bacterium
18217	4	302	0	0	0	0	0	1	0	1	0	0	0	1	0	1	Proteobacteria	Deltaproteobacteria	Desulfurellales	Desulfurellaceae	H16
19987	4	673	0	0	0	1	0	1	0	0	0	1	0	1	0	0	Actinobacteria	Acidimicrobiia	Acidimicrobiales	Sva0996 marine group	Unassigned
20	4	8829	1	1	0	0	0	0	0	1	1	0	0	0	0	0	Tenericutes	Mollicutes	Mycoplasmatales	Mycoplasmataceae	Mycoplasma
2010	4	111	1	0	0	1	1	0	0	0	0	1	0	0	0	0	Proteobacteria	Gammaproteobacteria	Chromatiales	Granulosicoccaceae	Granulosicoccus
20842	4	279	1	1	0	0	0	0	0	1	1	0	0	0	0	0	Proteobacteria	Unassigned	Unassigned	Unassigned	Unassigned
21231	4	167	0	0	0	0	1	0	0	0	1	1	0	1	0	0	Proteobacteria	Gammaproteobacteria	KI89A clade	uncultured bacterium	uncultured bacterium
214	4	399	1	1	0	0	0	0	0	1	1	0	0	0	0	0	Tenericutes	Mollicutes	Mycoplasmatales	Mycoplasmataceae	Mycoplasma
2248	4	104	0	1	1	1	0	0	0	0	1	0	0	0	0	0	Hydrogenedentes	uncultured organism	uncultured organism	uncultured organism	uncultured organism
23617	4	149	0	0	0	1	1	0	0	1	0	1	0	0	0	0	Proteobacteria	Gammaproteobacteria	Oceanospirillales	Hahellaceae	Endozoicomonas
2510	4	139	0	1	0	0	1	1	0	0	0	0	0	0	0	1	Proteobacteria	Deltaproteobacteria	Desulfobacterales	Desulfobacteraceae	Sva0081 sediment group
2528	4	191	0	0	0	0	0	0	1	0	0	0	0	1	1	1	Verrucomicrobia	Arctic97B-4 marine group	Ambiguous_taxa	Ambiguous_taxa	Ambiguous_taxa
259	4	116	0	0	0	0	0	1	0	0	1	0	0	1	0	1	Proteobacteria	Alphaproteobacteria	Kordiimonadales	Kordiimonadaceae	Kordiimonas
26598	4	168	0	0	0	0	1	0	1	0	1	0	0	1	0	0	Poribacteria	Ambiguous_taxa	Ambiguous_taxa	Ambiguous_taxa	Ambiguous_taxa
2688	4	121	1	1	0	1	0	0	0	0	1	0	0	0	0	0	Proteobacteria	Alphaproteobacteria	Rhizobiales	Phyllobacteriaceae	uncultured
27	4	539	1	0	0	1	1	0	1	0	0	0	0	0	0	0	Proteobacteria	Gammaproteobacteria	Oceanospirillales	Hahellaceae	Endozoicomonas
273	4	448	0	0	0	1	1	0	0	1	1	0	0	0	0	0	Bacteroidetes	Flavobacteriia	Flavobacteriales	Flavobacteriaceae	Pseudofulvibacter
27399	4	161	0	0	0	0	0	1	1	0	0	0	0	1	0	1	Euryarchaeota	Thermoplasmata	Thermoplasmatales	Marine Group II	uncultured marine archaeon
2782	4	233	1	0	0	1	0	1	0	0	1	0	0	0	0	0	Tenericutes	Mollicutes	NB1-n	uncultured bacterium	uncultured bacterium
280	4	156	0	0	1	0	0	1	0	0	0	0	0	1	0	1	Planctomycetes	Phycisphaerae	Phycisphaerales	Phycisphaeraceae	uncultured
285	4	250	0	0	0	1	1	0	0	1	1	0	0	0	0	0	Proteobacteria	Gammaproteobacteria	Oceanospirillales	Oceanospirillaceae	Pseudohongiella
306	4	185	0	0	0	0	0	1	0	0	1	0	0	1	0	1	Poribacteria	Ambiguous_taxa	Ambiguous_taxa	Ambiguous_taxa	Ambiguous_taxa
307	4	434	0	1	0	1	1	0	1	0	0	0	0	0	0	0	Proteobacteria	Deltaproteobacteria	Myxococcales	Sandaracinaceae	uncultured
3238	4	194	0	0	0	0	0	0	1	1	1	0	0	1	0	0	Proteobacteria	Gammaproteobacteria	KI89A clade	uncultured bacterium	uncultured bacterium
332	4	1001	0	0	1	1	0	0	0	0	0	1	1	0	0	0	Proteobacteria	JTB23	uncultured bacterium	uncultured bacterium	uncultured bacterium
342	4	2234	1	0	0	0	0	1	0	0	0	0	0	1	0	1	Proteobacteria	Betaproteobacteria	Nitrosomonadales	Nitrosomonadaceae	Candidatus Branchiomonas
39	4	11832	0	0	0	1	0	0	1	1	1	0	0	0	0	0	Tenericutes	Mollicutes	Mycoplasmatales	Mycoplasmataceae	Mycoplasma
400	4	530	0	0	1	1	1	0	0	1	0	0	0	0	0	0	Deferribacteres	Deferribacteres	Deferribacterales	Deferribacteraceae	Denitrovibrio
42	4	1886	1	1	0	0	0	0	0	1	1	0	0	0	0	0	Proteobacteria	Gammaproteobacteria	Oceanospirillales	Unassigned	Unassigned
47	4	5330	0	0	0	1	1	0	0	1	1	0	0	0	0	0	Tenericutes	Mollicutes	Mycoplasmatales	Mycoplasmataceae	Mycoplasma
477	4	1142	0	0	0	0	0	1	0	1	0	0	0	1	0	1	Proteobacteria	Alphaproteobacteria	Rhodospirillales	Rhodospirillaceae	OM75 clade
516	4	339	0	0	1	1	1	0	0	1	0	0	0	0	0	0	Proteobacteria	Gammaproteobacteria	Oceanospirillales	Hahellaceae	Kistimonas
518	4	207	1	1	0	0	0	0	1	0	0	0	0	1	0	0	Parcubacteria	uncultured bacterium	uncultured bacterium	uncultured bacterium	uncultured bacterium
556	4	644	0	0	0	0	0	1	1	0	0	0	0	1	0	1	Euryarchaeota	Thermoplasmata	Thermoplasmatales	Marine Group II	Ambiguous_taxa
559	4	416	1	1	0	0	0	0	0	1	1	0	0	0	0	0	Proteobacteria	Gammaproteobacteria	Cellvibrionales	Cellvibrionaceae	uncultured
610	4	398	0	0	0	1	1	0	1	1	0	0	0	0	0	0	Spirochaetae	Spirochaetes	Spirochaetales	Spirochaetaceae	Spirochaeta 2
624	4	189	1	0	0	0	0	0	0	1	1	0	0	1	0	0	Gemmatimonadetes	BD2-11 terrestrial group	uncultured bacterium	uncultured bacterium	uncultured bacterium
666	4	172	0	0	0	1	1	0	0	1	1	0	0	0	0	0	Proteobacteria	Deltaproteobacteria	Bdellovibrionales	Bacteriovoracaceae	Peredibacter
692	4	153	1	0	0	1	0	0	1	0	0	0	0	0	1	0	Firmicutes	Clostridia	Clostridiales	Clostridiaceae 4	uncultured
696	4	437	0	0	0	1	0	0	0	1	1	0	0	1	0	0	Proteobacteria	Gammaproteobacteria	Oceanospirillales	Litoricolaceae	Litoricola
718	4	675	1	0	0	0	0	0	1	1	1	0	0	0	0	0	Proteobacteria	Gammaproteobacteria	Cellvibrionales	Unassigned	Unassigned
744	4	168	1	1	1	0	0	0	0	0	1	0	0	0	0	0	Proteobacteria	Gammaproteobacteria	Alteromonadales	Alteromonadaceae	Aestuariibacter
746	4	277	0	0	0	1	1	0	1	0	0	0	0	0	1	0	Firmicutes	Clostridia	Clostridiales	Unassigned	Unassigned
747	4	235	0	0	0	1	1	0	0	1	1	0	0	0	0	0	Bacteroidetes	Sphingobacteriia	Sphingobacteriales	Saprospiraceae	uncultured
816	4	258	1	1	0	0	0	0	0	1	1	0	0	0	0	0	Tenericutes	Mollicutes	Mycoplasmatales	Mycoplasmataceae	Mycoplasma
829	4	124	0	0	1	1	1	0	0	0	0	0	1	0	0	0	Peregrinibacteria	Unassigned	Unassigned	Unassigned	Unassigned
830	4	142	0	0	1	1	0	0	0	0	0	1	0	0	1	0	Proteobacteria	Alphaproteobacteria	Rhodospirillales	Rhodospirillaceae	uncultured
852	4	407	1	0	1	1	0	0	0	0	0	1	0	0	0	0	Spirochaetae	Spirochaetes	Spirochaetales	Spirochaetaceae	Spirochaeta 2
875	4	262	0	0	0	0	0	1	1	0	0	0	0	1	0	1	Euryarchaeota	Thermoplasmata	Thermoplasmatales	Marine Group II	uncultured marine group II euryarchaeote
90	4	2184	0	0	0	1	1	0	0	1	1	0	0	0	0	0	Parcubacteria	Candidatus Campbellbacteria	uncultured bacterium	uncultured bacterium	uncultured bacterium
904	4	155	0	0	1	1	1	0	0	0	1	0	0	0	0	0	Proteobacteria	Deltaproteobacteria	Desulfovibrionales	Desulfovibrionaceae	Desulfovibrio
977	4	207	0	0	0	0	0	1	1	0	0	0	0	1	0	1	Euryarchaeota	Thermoplasmata	Thermoplasmatales	Marine Group II	Unassigned
989	4	473	0	0	0	0	0	1	0	1	0	0	0	1	0	1	Proteobacteria	Gammaproteobacteria	E01-9C-26 marine group	Unassigned	Unassigned
1009	5	541	0	0	0	0	0	1	0	1	1	0	0	1	0	1	Proteobacteria	Alphaproteobacteria	Rhodospirillales	Rhodospirillaceae	uncultured
10312	5	1412	0	0	0	1	0	1	0	0	0	1	0	1	0	1	Actinobacteria	Acidimicrobiia	Acidimicrobiales	Sva0996 marine group	Unassigned
1060	5	108	1	0	1	1	1	0	0	0	0	0	0	1	0	0	Proteobacteria	Gammaproteobacteria	uncultured	Unassigned	Unassigned
1062	5	155	0	0	1	1	1	0	0	0	1	0	1	0	0	0	Proteobacteria	Gammaproteobacteria	uncultured	Unassigned	Unassigned
10631	5	572	0	0	0	1	1	0	0	1	1	0	0	1	0	0	Acidobacteria	Solibacteres	Solibacterales	Solibacteraceae (Subgroup 3)	PAUC26f
1109	5	227	1	0	0	1	1	0	1	1	0	0	0	0	0	0	Proteobacteria	Gammaproteobacteria	Cellvibrionales	Spongiibacteraceae	BD1-7 clade
1113	5	162	1	0	1	1	1	0	0	0	0	1	0	0	0	0	Proteobacteria	Gammaproteobacteria	Oceanospirillales	Hahellaceae	Kistimonas
1134	5	106	0	1	0	1	1	0	1	0	0	0	0	0	1	0	Proteobacteria	Deltaproteobacteria	Desulfovibrionales	Desulfovibrionaceae	Desulfovibrio
1137	5	108	0	0	0	1	1	1	0	1	1	0	0	0	0	0	Actinobacteria	Acidimicrobiia	Acidimicrobiales	Sva0996 marine group	uncultured bacterium
1150	5	125	1	1	0	1	0	0	1	0	0	0	0	1	0	0	Bacteroidetes	Flavobacteriia	Flavobacteriales	Flavobacteriaceae	Aquimarina
1172	5	103	1	0	0	1	0	0	1	0	0	0	0	1	1	0	Proteobacteria	Gammaproteobacteria	Oceanospirillales	Hahellaceae	Kistimonas
1176	5	176	0	0	1	1	1	0	0	1	0	0	1	0	0	0	Spirochaetae	Spirochaetes	Spirochaetales	Spirochaetaceae	Spirochaeta 2
1188	5	242	0	0	0	0	0	1	1	0	1	0	0	1	0	1	Euryarchaeota	Thermoplasmata	Thermoplasmatales	Marine Group III	Unassigned
119	5	1978	0	0	1	1	0	0	0	0	0	1	1	0	1	0	Spirochaetae	Spirochaetes	Spirochaetales	Spirochaetaceae	Unassigned
1197	5	114	0	0	0	1	0	1	1	0	0	1	0	1	0	0	Proteobacteria	Alphaproteobacteria	Rickettsiales	EF100-94H03	uncultured bacterium
12113	5	327	0	0	0	1	1	1	1	0	0	0	0	0	1	0	Lentisphaerae	Oligosphaeria	P.palmC41	Unassigned	Unassigned
12239	5	139	1	1	0	0	0	0	0	1	1	0	0	1	0	0	Proteobacteria	Gammaproteobacteria	Unassigned	Unassigned	Unassigned
1236	5	279	1	0	0	0	0	0	1	1	1	0	0	1	0	0	Thaumarchaeota	Marine Group I	Unknown Order	Unknown Family	Candidatus Nitrosopumilus
1250	5	106	1	0	0	1	1	0	0	1	1	0	0	0	0	0	Proteobacteria	Gammaproteobacteria	Cellvibrionales	Spongiibacteraceae	uncultured
129	5	2605	0	0	0	0	1	1	1	0	0	0	0	1	0	1	Thaumarchaeota	Marine Group I	uncultured marine archaeon	uncultured marine archaeon	uncultured marine archaeon
12963	5	150	0	0	0	0	1	1	1	0	1	0	0	1	0	0	Thaumarchaeota	Marine Group I	uncultured archaeon	uncultured archaeon	uncultured archaeon
1311	5	117	1	1	1	1	0	0	0	0	0	1	0	0	0	0	Bacteroidetes	Cytophagia	Cytophagales	Flammeovirgaceae	Ekhidna
1334	5	286	0	0	0	0	1	1	1	0	1	0	0	1	0	0	Thaumarchaeota	Marine Group I	Unknown Order	Unknown Family	Candidatus Nitrosopumilus
1359	5	139	1	0	0	0	0	0	1	1	1	0	0	1	0	0	Proteobacteria	Gammaproteobacteria	Unassigned	Unassigned	Unassigned
137	5	1555	1	0	0	1	0	0	1	0	0	0	0	1	1	0	Proteobacteria	Betaproteobacteria	Nitrosomonadales	Nitrosomonadaceae	Candidatus Branchiomonas
1376	5	162	0	0	1	0	0	1	1	0	0	0	0	1	0	1	Euryarchaeota	Thermoplasmata	Thermoplasmatales	Marine Group II	uncultured archaeon
1416	5	152	1	0	1	0	0	1	0	0	0	0	0	1	0	1	Proteobacteria	Alphaproteobacteria	Rhizobiales	PS1 clade	uncultured bacterium
145	5	2454	1	1	0	1	0	0	1	0	0	0	0	0	1	0	Tenericutes	Mollicutes	Mycoplasmatales	Mycoplasmataceae	Mycoplasma
1465	5	115	1	0	1	1	1	0	0	0	0	1	0	0	0	0	Bacteroidetes	Flavobacteriia	Flavobacteriales	Unassigned	Unassigned
1478	5	428	1	0	0	1	0	0	0	0	0	1	0	1	0	1	Proteobacteria	Deltaproteobacteria	Desulfurellales	Desulfurellaceae	H16
1482	5	153	0	1	0	0	1	0	0	1	1	0	0	1	0	0	Chloroflexi	Anaerolineae	Anaerolineales	Anaerolineaceae	uncultured
1509	5	326	1	0	0	1	1	0	1	0	0	0	1	0	0	0	Spirochaetae	Spirochaetes	Spirochaetales	Spirochaetaceae	Spirochaeta 2
1521	5	173	0	0	1	1	1	1	0	0	1	0	0	0	0	0	Planctomycetes	Planctomycetacia	Planctomycetales	Planctomycetaceae	Rhodopirellula
154	5	4028	0	0	0	0	0	1	1	0	1	0	0	1	0	1	Proteobacteria	Betaproteobacteria	Nitrosomonadales	Nitrosomonadaceae	Candidatus Branchiomonas
155	5	4278	0	0	1	1	1	0	0	1	1	0	0	0	0	0	Proteobacteria	Alphaproteobacteria	Rhizobiales	OCS116 clade	Ambiguous_taxa
1562	5	101	1	0	0	1	1	0	1	0	1	0	0	0	0	0	Bacteroidetes	Sphingobacteriia	Sphingobacteriales	Saprospiraceae	uncultured
1600	5	105	0	0	0	1	1	1	1	1	0	0	0	0	0	0	Bacteroidetes	Flavobacteriia	Flavobacteriales	Flavobacteriaceae	Aquibacter
17	5	9849	0	0	1	1	0	0	0	0	0	1	1	0	1	0	Spirochaetae	Spirochaetes	Spirochaetales	Spirochaetaceae	Spirochaeta 2
17514	5	479	0	0	0	0	1	1	0	1	1	0	0	1	0	0	Poribacteria	Unassigned	Unassigned	Unassigned	Unassigned
17822	5	335	0	0	0	0	0	1	1	0	1	0	0	1	0	1	Euryarchaeota	Thermoplasmata	Thermoplasmatales	Marine Group II	Unassigned
1852	5	170	0	0	0	0	0	1	0	0	1	0	0	1	1	1	Bacteroidetes	Flavobacteriia	Flavobacteriales	NS9 marine group	Unassigned
1945	5	141	1	0	1	1	0	1	0	0	1	0	0	0	0	0	Chloroflexi	Ardenticatenia	uncultured	uncultured bacterium	uncultured bacterium
20978	5	169	0	0	0	1	1	0	1	0	0	0	0	1	1	0	Verrucomicrobia	R76-B128	uncultured organism	uncultured organism	uncultured organism
2128	5	126	0	1	0	0	0	1	1	0	1	0	0	1	0	0	Chloroflexi	Anaerolineae	Anaerolineales	Anaerolineaceae	uncultured
2167	5	102	1	0	0	0	1	0	1	0	0	0	0	1	0	1	Bacteroidetes	Flavobacteriia	Flavobacteriales	Flavobacteriaceae	NS5 marine group
21885	5	168	0	0	0	0	1	0	1	1	1	0	0	1	0	0	Tectomicrobia	uncultured bacterium	uncultured bacterium	uncultured bacterium	uncultured bacterium
2241	5	108	1	0	0	1	1	1	0	0	1	0	0	0	0	0	Acidobacteria	Holophagae	Subgroup 10	NS72	uncultured bacterium
229	5	1157	0	0	1	1	1	1	1	0	0	0	0	0	0	0	Proteobacteria	SPOTSOCT00m83	uncultured bacterium	uncultured bacterium	uncultured bacterium
2332	5	105	1	0	0	1	1	1	0	0	0	0	0	1	0	0	Actinobacteria	Acidimicrobiia	Acidimicrobiales	OM1 clade	uncultured bacterium
237	5	661	0	0	0	1	1	0	0	1	1	0	0	1	0	0	Proteobacteria	Alphaproteobacteria	Rhodospirillales	Unassigned	Unassigned
26	5	22320	1	1	0	1	0	0	0	1	1	0	0	0	0	0	Tenericutes	Mollicutes	Mycoplasmatales	Mycoplasmataceae	Mycoplasma
2628	5	120	0	0	0	1	0	1	0	1	1	0	0	1	0	0	Firmicutes	Clostridia	Clostridiales	Clostridiaceae 1	Unassigned
27880	5	195	0	0	0	0	1	0	1	1	1	0	0	1	0	0	Poribacteria	Ambiguous_taxa	Ambiguous_taxa	Ambiguous_taxa	Ambiguous_taxa
291	5	1070	0	0	0	1	1	1	1	0	1	0	0	0	0	0	Proteobacteria	Gammaproteobacteria	Oceanospirillales	MBAE14	uncultured bacterium
2944	5	194	0	0	0	0	0	1	0	0	0	1	0	1	1	1	Proteobacteria	Gammaproteobacteria	Cellvibrionales	Porticoccaceae	SAR92 clade
3034	5	101	1	0	1	1	1	1	0	0	0	0	0	0	0	0	Bacteroidetes	Sphingobacteriia	Sphingobacteriales	Saprospiraceae	uncultured
32	5	9116	0	0	0	1	0	1	1	1	1	0	0	0	0	0	Proteobacteria	Gammaproteobacteria	Oceanospirillales	Hahellaceae	Kistimonas
344	5	929	0	0	1	1	0	0	0	0	0	1	1	0	1	0	Proteobacteria	Gammaproteobacteria	uncultured	uncultured bacterium	uncultured bacterium
3569	5	122	1	0	0	1	1	1	0	0	0	0	0	1	0	0	Acidobacteria	Holophagae	Subgroup 10	CA002	uncultured bacterium
3784	5	102	0	0	1	1	1	1	0	0	0	0	0	0	0	1	Chloroflexi	Anaerolineae	Anaerolineales	Anaerolineaceae	uncultured
38	5	5814	1	0	0	1	1	0	0	1	1	0	0	0	0	0	Proteobacteria	Epsilonproteobacteria	Campylobacterales	Campylobacteraceae	Arcobacter
40	5	6052	0	0	1	1	0	0	0	0	0	1	1	0	1	0	Tenericutes	Mollicutes	Entomoplasmatales	type III	uncultured bacterium
406	5	453	1	0	1	1	1	0	0	0	0	0	0	0	1	0	Bacteroidetes	Bacteroidia	Bacteroidales	Marinilabiaceae	Saccharicrinis
414	5	439	0	0	1	1	1	0	0	0	0	1	0	0	1	0	Proteobacteria	Alphaproteobacteria	Unassigned	Unassigned	Unassigned
424	5	302	0	0	1	1	0	0	0	0	0	1	1	1	0	0	Gemmatimonadetes	BD2-11 terrestrial group	uncultured bacterium	uncultured bacterium	uncultured bacterium
428	5	1151	0	0	0	0	0	1	0	1	1	0	0	1	0	1	Parcubacteria	uncultured bacterium	uncultured bacterium	uncultured bacterium	uncultured bacterium
4413	5	146	0	0	0	0	0	1	0	1	1	0	0	1	0	1	Proteobacteria	Gammaproteobacteria	Xanthomonadales	JTB255 marine benthic group	Unassigned
442	5	2419	1	0	0	0	0	1	1	0	0	0	0	1	0	1	Euryarchaeota	Thermoplasmata	Thermoplasmatales	Marine Group II	uncultured archaeon
448	5	623	0	1	0	1	1	0	0	0	0	1	0	0	1	0	Spirochaetae	Spirochaetes	Spirochaetales	Spirochaetaceae	Spirochaeta 2
449	5	600	1	0	0	0	0	1	0	0	1	0	0	1	0	1	Proteobacteria	Deltaproteobacteria	SAR324 clade(Marine group B)	uncultured bacterium	uncultured bacterium
469	5	377	0	0	0	1	1	0	1	1	1	0	0	0	0	0	Proteobacteria	Gammaproteobacteria	Thiotrichales	Piscirickettsiaceae	Methylophaga
487	5	192	1	0	0	1	0	0	1	0	0	0	0	1	1	0	Spirochaetae	Spirochaetes	Spirochaetales	Spirochaetaceae	Spirochaeta 2
498	5	1676	0	0	0	1	0	1	0	0	0	1	0	1	0	1	Proteobacteria	Gammaproteobacteria	KI89A clade	uncultured bacterium	uncultured bacterium
50	5	4793	0	0	0	1	1	0	0	1	1	0	0	1	0	0	Proteobacteria	Gammaproteobacteria	Oceanospirillales	CrystalBog021C3	Unassigned
501	5	547	1	0	0	1	0	0	1	0	0	0	0	1	1	0	Proteobacteria	Betaproteobacteria	Nitrosomonadales	Nitrosomonadaceae	Candidatus Branchiomonas
511	5	832	0	0	1	1	0	0	0	0	0	1	1	0	1	0	Proteobacteria	Deltaproteobacteria	SAR324 clade(Marine group B)	uncultured bacterium	uncultured bacterium
558	5	353	0	0	0	1	1	1	1	0	0	0	0	0	0	1	Proteobacteria	Deltaproteobacteria	Desulfovibrionales	Desulfovibrionaceae	Desulfovibrio
56858	5	190	0	0	0	0	0	1	1	0	1	0	0	1	0	1	Euryarchaeota	Thermoplasmata	Thermoplasmatales	Marine Group II	Unassigned
592	5	140	0	1	0	1	0	0	1	0	0	0	0	1	1	0	Firmicutes	Clostridia	Clostridiales	Unassigned	Unassigned
614	5	365	0	0	0	1	1	0	0	1	0	0	0	1	1	0	Spirochaetae	Spirochaetes	Spirochaetales	Spirochaetaceae	Spirochaeta 2
615	5	336	1	0	0	1	1	0	1	0	0	0	0	0	1	0	Verrucomicrobia	R76-B128	Unassigned	Unassigned	Unassigned
6357	5	1538	0	0	0	1	1	0	0	1	1	0	0	1	0	0	Proteobacteria	Gammaproteobacteria	Chromatiales	Ectothiorhodospiraceae	Thiogranum
657	5	150	0	0	1	1	1	1	1	0	0	0	0	0	0	0	Gemmatimonadetes	PAUC43f marine benthic group	uncultured bacterium	uncultured bacterium	uncultured bacterium
658	5	158	1	0	0	1	0	0	1	0	0	0	0	1	1	0	Proteobacteria	Gammaproteobacteria	E01-9C-26 marine group	uncultured gamma proteobacterium	uncultured gamma proteobacterium
661	5	236	0	0	1	1	1	0	0	0	0	1	0	0	1	0	Proteobacteria	Deltaproteobacteria	Desulfovibrionales	Desulfovibrionaceae	Desulfovibrio
704	5	164	1	0	0	0	0	0	1	1	1	0	0	1	0	0	Gemmatimonadetes	BD2-11 terrestrial group	uncultured bacterium	uncultured bacterium	uncultured bacterium
708	5	131	1	0	1	1	1	0	0	0	0	1	0	0	0	0	Bacteroidetes	Flavobacteriia	Flavobacteriales	Flavobacteriaceae	Spongiimonas
709	5	189	1	0	1	1	1	0	0	0	0	0	0	0	1	0	Bacteroidetes	Bacteroidetes BD2-2	Unassigned	Unassigned	Unassigned
712	5	580	0	0	0	0	0	1	1	0	1	0	0	1	0	1	Proteobacteria	JTB23	Unassigned	Unassigned	Unassigned
720	5	580	1	0	0	1	1	0	1	0	0	0	0	0	1	0	Firmicutes	Bacilli	Lactobacillales	Enterococcaceae	Vagococcus
7246	5	143	1	1	0	1	1	0	0	0	0	1	0	0	0	0	Proteobacteria	Gammaproteobacteria	Cellvibrionales	Cellvibrionaceae	Simiduia
758	5	569	0	0	1	1	0	0	0	0	0	1	0	1	0	1	Proteobacteria	Gammaproteobacteria	HOC36	Ambiguous_taxa	Ambiguous_taxa
770	5	390	1	0	1	1	1	0	0	0	0	1	0	0	0	0	Spirochaetae	Spirochaetes	Spirochaetales	Spirochaetaceae	uncultured
83	5	2461	0	0	0	1	1	0	1	1	1	0	0	0	0	0	Proteobacteria	Betaproteobacteria	Nitrosomonadales	Nitrosomonadaceae	Candidatus Branchiomonas
846	5	481	0	0	0	0	0	1	1	0	1	0	0	1	0	1	Woesearchaeota (DHVEG-6)	uncultured euryarchaeote	uncultured euryarchaeote	uncultured euryarchaeote	uncultured euryarchaeote
892	5	440	0	0	0	0	1	1	1	0	0	0	0	1	0	1	Thaumarchaeota	Marine Group I	Ambiguous_taxa	Ambiguous_taxa	Ambiguous_taxa
908	5	169	0	0	0	1	1	0	0	1	1	0	0	0	0	1	Proteobacteria	Gammaproteobacteria	Alteromonadales	Shewanellaceae	Shewanella
9100	5	175	0	0	0	0	0	0	1	1	1	0	0	1	0	1	Gemmatimonadetes	BD2-11 terrestrial group	uncultured bacterium	uncultured bacterium	uncultured bacterium
949	5	308	0	0	0	1	1	0	1	0	1	0	0	1	0	0	Poribacteria	uncultured bacterium	uncultured bacterium	uncultured bacterium	uncultured bacterium
96	5	5912	0	0	0	1	1	1	0	0	0	0	0	1	0	1	Proteobacteria	ARKDMS-49	uncultured bacterium	uncultured bacterium	uncultured bacterium
960	5	122	0	0	1	1	1	0	1	0	0	0	0	1	0	0	Proteobacteria	Deltaproteobacteria	NB1-j	uncultured bacterium	uncultured bacterium
9726	5	154	1	0	1	1	1	0	0	0	0	0	0	0	1	0	Proteobacteria	Deltaproteobacteria	Desulfovibrionales	Desulfovibrionaceae	Desulfovibrio
979	5	140	1	0	1	1	0	0	0	0	0	1	0	1	0	0	Proteobacteria	Betaproteobacteria	Nitrosomonadales	Nitrosomonadaceae	Candidatus Branchiomonas
982	5	120	1	0	1	1	0	0	0	0	0	1	0	1	0	0	Proteobacteria	Epsilonproteobacteria	Campylobacterales	Unassigned	Unassigned
1049	6	214	1	0	0	1	1	0	0	0	1	0	0	1	0	1	Bacteroidetes	Flavobacteriia	Flavobacteriales	Flavobacteriaceae	Mesonia
1061	6	118	1	0	0	1	1	0	1	1	0	0	0	1	0	0	Proteobacteria	Betaproteobacteria	Nitrosomonadales	Nitrosomonadaceae	Candidatus Branchiomonas
1080	6	151	1	1	1	1	1	1	0	0	0	0	0	0	0	0	Actinobacteria	Acidimicrobiia	Acidimicrobiales	uncultured	Unassigned
109	6	8994	1	0	0	0	0	1	0	1	1	0	0	1	0	1	Proteobacteria	Betaproteobacteria	Nitrosomonadales	Nitrosomonadaceae	Candidatus Branchiomonas
1116	6	154	0	0	0	1	0	1	1	0	1	0	0	1	0	1	Gracilibacteria	uncultured bacterium	uncultured bacterium	uncultured bacterium	uncultured bacterium
1161	6	115	1	0	1	1	1	0	0	1	0	0	0	0	1	0	Proteobacteria	Alphaproteobacteria	Rhizobiales	Phyllobacteriaceae	Unassigned
1204	6	550	0	0	1	1	0	1	0	0	0	1	0	1	0	1	SBR1093	uncultured delta proteobacterium	uncultured delta proteobacterium	uncultured delta proteobacterium	uncultured delta proteobacterium
1214	6	645	1	1	0	0	0	0	0	1	1	0	0	1	0	1	Proteobacteria	Gammaproteobacteria	KI89A clade	Unassigned	Unassigned
1227	6	102	1	0	1	1	1	1	0	0	0	0	0	1	0	0	Proteobacteria	Deltaproteobacteria	NB1-j	uncultured bacterium	uncultured bacterium
1242	6	129	0	0	0	0	0	1	1	1	1	0	0	1	0	1	Chloroflexi	Anaerolineae	Anaerolineales	Anaerolineaceae	uncultured
1249	6	121	1	0	1	1	1	0	0	0	0	1	0	1	0	0	Proteobacteria	Gammaproteobacteria	Xanthomonadales	uncultured	Ambiguous_taxa
1256	6	219	0	0	1	1	1	0	1	1	0	0	0	0	1	0	Bacteroidetes	Bacteroidia	Bacteroidales	Unassigned	Unassigned
1275	6	183	1	0	1	1	1	0	1	0	0	1	0	0	0	0	Proteobacteria	Alphaproteobacteria	Unassigned	Unassigned	Unassigned
1276	6	314	0	1	0	0	1	0	1	1	1	1	0	0	0	0	Proteobacteria	Gammaproteobacteria	Oceanospirillales	Hahellaceae	Endozoicomonas
1284	6	122	1	0	1	1	1	0	1	0	0	0	0	0	1	0	Firmicutes	Clostridia	Clostridiales	Lachnospiraceae	uncultured
13	6	169	1	1	0	1	0	0	1	0	0	0	0	1	1	0	Spirochaetae	Spirochaetes	Spirochaetales	Spirochaetaceae	Unassigned
130	6	8109	0	0	0	0	0	1	1	1	1	0	0	1	0	1	Proteobacteria	Gammaproteobacteria	Xanthomonadales	JTB255 marine benthic group	uncultured bacterium
13011	6	220	0	0	1	0	0	1	1	0	1	1	0	1	0	0	SBR1093	Ambiguous_taxa	Ambiguous_taxa	Ambiguous_taxa	Ambiguous_taxa
1347	6	247	1	1	0	1	1	0	1	0	0	0	0	0	1	0	Proteobacteria	Deltaproteobacteria	Desulfobacterales	Desulfobulbaceae	Desulfopila
14733	6	132	1	0	0	1	1	0	1	0	0	0	0	1	1	0	Proteobacteria	Deltaproteobacteria	Desulfovibrionales	Desulfovibrionaceae	Desulfovibrio
1510	6	115	1	1	0	0	0	0	1	0	1	0	0	1	1	0	Actinobacteria	Acidimicrobiia	Acidimicrobiales	Sva0996 marine group	Ambiguous_taxa
15192	6	212	1	0	1	1	1	0	0	0	0	1	0	1	0	0	Actinobacteria	Acidimicrobiia	Acidimicrobiales	Sva0996 marine group	uncultured organism
153	6	10659	0	0	0	0	0	1	1	1	1	0	0	1	0	1	Proteobacteria	Gammaproteobacteria	Unassigned	Unassigned	Unassigned
1565	6	265	0	0	0	0	1	1	1	1	1	0	0	1	0	0	Poribacteria	Ambiguous_taxa	Ambiguous_taxa	Ambiguous_taxa	Ambiguous_taxa
1604	6	183	1	0	1	1	0	1	0	0	1	1	0	0	0	0	Proteobacteria	Gammaproteobacteria	Cellvibrionales	Cellvibrionaceae	Unassigned
16080	6	105	1	1	0	1	1	0	0	0	0	0	0	1	1	0	Bacteroidetes	Sphingobacteriia	Sphingobacteriales	Saprospiraceae	uncultured
16326	6	203	1	0	1	1	0	0	0	1	0	0	1	1	0	0	Nitrospirae	Nitrospira	Nitrospirales	Nitrospiraceae	Nitrospira
1647	6	134	1	0	1	1	1	0	0	0	0	1	0	1	0	0	Proteobacteria	Gammaproteobacteria	E01-9C-26 marine group	Ambiguous_taxa	Ambiguous_taxa
16540	6	110	1	1	1	0	1	0	0	0	0	0	0	1	1	0	Proteobacteria	Gammaproteobacteria	Oceanospirillales	Oceanospirillaceae	Bermanella
1658	6	121	1	0	1	0	0	0	1	1	1	0	0	1	0	0	Poribacteria	Ambiguous_taxa	Ambiguous_taxa	Ambiguous_taxa	Ambiguous_taxa
16595	6	111	0	0	0	1	1	0	1	1	1	0	0	1	0	0	Proteobacteria	Gammaproteobacteria	KI89A clade	uncultured bacterium	uncultured bacterium
1664	6	117	1	1	0	1	1	0	1	0	0	0	0	1	0	0	Chlorobi	Chlorobia	Chlorobiales	OPB56	uncultured bacterium
1670	6	110	1	1	0	1	0	0	1	0	1	0	0	1	0	0	Proteobacteria	Gammaproteobacteria	Unassigned	Unassigned	Unassigned
1741	6	116	1	0	0	1	1	0	0	0	1	1	0	1	0	0	Proteobacteria	Gammaproteobacteria	Cellvibrionales	Cellvibrionaceae	uncultured
1764	6	124	1	0	0	1	1	0	1	1	0	0	0	1	0	0	Proteobacteria	JTB23	Ambiguous_taxa	Ambiguous_taxa	Ambiguous_taxa
1830	6	177	1	0	1	1	1	1	0	0	0	0	0	1	0	0	Planctomycetes	Phycisphaerae	Phycisphaerales	Phycisphaeraceae	uncultured
18913	6	110	0	0	1	0	1	1	0	1	0	0	0	1	1	0	Acidobacteria	Holophagae	Subgroup 10	TK85	Unassigned
192	6	628	1	1	0	1	0	0	1	0	0	0	0	1	1	0	Firmicutes	Bacilli	Bacillales	Planococcaceae	Lysinibacillus
193	6	1128	1	1	0	1	1	0	1	0	0	0	0	0	1	0	Spirochaetae	Spirochaetes	Spirochaetales	Spirochaetaceae	Spirochaeta 2
2019	6	280	1	0	1	1	0	0	1	0	0	0	0	1	1	0	Bacteroidetes	Bacteroidia	Bacteroidales	Prolixibacteraceae	Prolixibacter
20285	6	160	1	0	0	0	1	1	0	0	1	0	0	1	0	1	Proteobacteria	Gammaproteobacteria	Oceanospirillales	SAR86 clade	Ambiguous_taxa
2094	6	110	0	0	1	1	1	0	1	0	1	0	0	0	1	0	Proteobacteria	Deltaproteobacteria	Desulfobacterales	Desulfobulbaceae	Desulfotalea
21406	6	476	0	0	1	0	0	1	0	1	1	0	0	1	0	1	Proteobacteria	Gammaproteobacteria	uncultured	Unassigned	Unassigned
2143	6	129	0	0	1	1	1	1	1	0	1	0	0	0	0	0	Proteobacteria	Deltaproteobacteria	NB1-j	uncultured bacterium	uncultured bacterium
226	6	1262	0	0	0	1	1	0	0	1	0	1	1	0	1	0	Spirochaetae	Spirochaetes	Spirochaetales	Spirochaetaceae	Spirochaeta 2
228	6	451	1	1	0	0	0	1	0	1	1	0	0	1	0	0	Proteobacteria	AEGEAN-245	Ambiguous_taxa	Ambiguous_taxa	Ambiguous_taxa
232	6	1727	1	0	1	1	1	0	0	0	0	1	0	1	0	0	Spirochaetae	Spirochaetes	Spirochaetales	Spirochaetaceae	uncultured
234	6	3988	1	0	0	0	0	1	0	0	1	0	0	1	1	1	Chloroflexi	TK10	Unassigned	Unassigned	Unassigned
271	6	1560	1	1	0	1	0	0	0	1	1	0	0	0	1	0	Tenericutes	Mollicutes	Mycoplasmatales	Mycoplasmataceae	Mycoplasma
2717	6	108	1	0	1	0	0	0	1	1	0	0	0	1	0	1	Proteobacteria	Deltaproteobacteria	Bradymonadales	uncultured delta proteobacterium	uncultured delta proteobacterium
274	6	708	1	1	0	1	0	0	1	0	0	0	0	1	1	0	Bacteroidetes	Bacteroidia	Bacteroidales	Prolixibacteraceae	Prolixibacter
2751	6	161	1	0	1	1	1	1	0	0	0	0	0	1	0	0	Proteobacteria	Deltaproteobacteria	Desulfuromonadales	Sva1033	Ambiguous_taxa
2776	6	104	1	0	0	1	0	0	1	1	0	0	0	1	0	1	Proteobacteria	Alphaproteobacteria	Rhodospirillales	Rhodospirillaceae	uncultured
286	6	1438	1	0	1	1	1	0	0	0	0	1	0	1	0	0	Bacteroidetes	Cytophagia	Cytophagales	Flammeovirgaceae	Reichenbachiella
303	6	1126	1	0	0	1	1	0	1	0	0	0	0	1	1	0	Spirochaetae	Spirochaetes	Spirochaetales	Spirochaetaceae	Spirochaeta 2
3097	6	125	1	0	1	0	0	0	1	0	0	0	0	1	1	1	Bacteroidetes	Sphingobacteriia	Sphingobacteriales	uncultured	Ambiguous_taxa
316	6	133	1	0	1	1	1	0	0	0	0	1	0	1	0	0	Actinobacteria	Acidimicrobiia	Acidimicrobiales	Sva0996 marine group	Unassigned
321	6	2866	0	0	0	0	1	1	1	0	1	0	0	1	0	1	Euryarchaeota	Thermoplasmata	Thermoplasmatales	Marine Group II	uncultured archaeon
3424	6	104	1	1	0	0	1	0	0	1	1	0	0	1	0	0	Proteobacteria	Deltaproteobacteria	Oligoflexales	Oligoflexaceae	Unassigned
3429	6	286	1	0	1	1	1	1	0	0	0	0	0	1	0	0	Proteobacteria	Deltaproteobacteria	Desulfobacterales	Desulfobacteraceae	Sva0081 sediment group
3496	6	110	1	0	1	1	1	1	0	1	0	0	0	0	0	0	Acidobacteria	Holophagae	Subgroup 10	CA002	uncultured bacterium
3581	6	218	0	0	0	0	1	1	1	1	1	0	0	1	0	0	Chloroflexi	Anaerolineae	Anaerolineales	Anaerolineaceae	uncultured
382	6	564	0	0	0	1	1	0	1	0	0	1	1	0	1	0	Spirochaetae	Spirochaetes	Spirochaetales	Spirochaetaceae	Spirochaeta 2
393	6	303	1	1	0	1	0	0	1	0	0	0	0	1	1	0	Bacteroidetes	Bacteroidia	Bacteroidales	Prolixibacteraceae	Prolixibacter
403	6	336	1	0	1	1	1	0	0	0	0	1	0	1	0	0	Proteobacteria	Gammaproteobacteria	Cellvibrionales	Cellvibrionaceae	Candidatus Endobugula
407	6	250	1	1	1	0	0	0	0	1	1	0	0	1	0	0	Gemmatimonadetes	BD2-11 terrestrial group	uncultured bacterium	uncultured bacterium	uncultured bacterium
420	6	1056	0	0	0	0	1	1	1	1	1	0	0	1	0	0	Chloroflexi	Anaerolineae	Anaerolineales	Anaerolineaceae	uncultured
444	6	1081	1	0	0	1	0	1	0	0	1	0	0	1	0	1	Gemmatimonadetes	BD2-11 terrestrial group	uncultured bacterium	uncultured bacterium	uncultured bacterium
445	6	748	0	0	1	1	1	0	0	0	0	1	1	0	1	0	Proteobacteria	Deltaproteobacteria	Desulfovibrionales	Desulfovibrionaceae	Desulfovibrio
4516	6	169	1	0	0	1	1	1	1	0	0	0	0	1	0	0	Thaumarchaeota	Marine Group I	Unknown Order	Unknown Family	Candidatus Nitrosopumilus
456	6	365	0	0	1	1	1	0	0	0	0	1	1	0	1	0	Proteobacteria	Deltaproteobacteria	Desulfovibrionales	Desulfovibrionaceae	Desulfovibrio
462	6	475	0	1	0	0	0	1	0	1	1	0	0	1	0	1	Planctomycetes	Pla3 lineage	Ambiguous_taxa	Ambiguous_taxa	Ambiguous_taxa
471	6	654	1	1	0	1	0	1	1	0	0	0	0	0	1	0	Spirochaetae	Spirochaetes	Spirochaetales	Spirochaetaceae	Spirochaeta 2
474	6	202	1	1	0	1	1	0	1	0	0	0	0	0	1	0	Elusimicrobia	Elusimicrobia	Elusimicrobiales	Elusimicrobiaceae	Elusimicrobium
4910	6	138	0	0	0	1	1	1	0	1	1	0	0	1	0	0	Proteobacteria	Gammaproteobacteria	Oceanospirillales	Oceanospirillaceae	Pseudohongiella
5042	6	105	1	0	0	1	1	1	1	0	0	0	0	1	0	0	Planctomycetes	Planctomycetacia	Planctomycetales	Planctomycetaceae	Rhodopirellula
519	6	283	1	0	1	1	1	0	0	0	0	1	0	1	0	0	Bacteroidetes	Flavobacteriia	Flavobacteriales	Flavobacteriaceae	Muricauda
5307	6	201	1	0	1	1	0	1	1	0	0	0	0	0	1	0	Bacteroidetes	Bacteroidia	Bacteroidales	Prolixibacteraceae	Prolixibacter
5807	6	311	0	0	1	1	0	0	1	0	0	0	1	1	1	0	Proteobacteria	Deltaproteobacteria	Desulfovibrionales	Desulfovibrionaceae	Desulfovibrio
581	6	794	0	0	0	0	1	0	1	1	1	0	0	1	0	1	Chloroflexi	Anaerolineae	Anaerolineales	Anaerolineaceae	uncultured
584	6	435	1	0	0	1	1	0	1	0	0	0	0	1	1	0	Proteobacteria	Gammaproteobacteria	Acidithiobacillales	9M32	uncultured bacterium
589	6	219	1	0	1	1	1	0	0	0	0	1	0	1	0	0	Proteobacteria	Alphaproteobacteria	Rhizobiales	OCS116 clade	uncultured bacterium
61	6	11084	0	0	0	0	1	1	0	1	0	1	0	1	0	1	Proteobacteria	Gammaproteobacteria	HOC36	uncultured bacterium	uncultured bacterium
639	6	3451	0	0	0	1	1	1	0	1	0	0	0	1	0	1	Nitrospirae	Nitrospira	Nitrospirales	Nitrospiraceae	Nitrospira
64	6	8036	1	0	0	0	0	1	0	1	1	0	0	1	0	1	Proteobacteria	Betaproteobacteria	Nitrosomonadales	Nitrosomonadaceae	Candidatus Branchiomonas
67	6	8567	1	0	0	1	1	0	0	1	0	1	0	1	0	0	Chlamydiae	Chlamydiae	Chlamydiales	Simkaniaceae	Candidatus Fritschea
700	6	171	0	0	1	0	1	1	1	1	0	0	0	1	0	0	Nitrospirae	Nitrospira	Nitrospirales	Nitrospiraceae	Nitrospira
727	6	164	1	0	0	1	1	1	1	1	0	0	0	0	0	0	Proteobacteria	Gammaproteobacteria	Gammaproteobacteria Incertae Sedis	Unknown Family	Thiohalophilus
764	6	153	1	0	1	1	1	0	1	1	0	0	0	0	0	0	Proteobacteria	Deltaproteobacteria	NB1-j	uncultured bacterium	uncultured bacterium
773	6	505	1	0	0	1	1	0	1	1	0	0	0	0	1	0	Proteobacteria	Deltaproteobacteria	Desulfovibrionales	Desulfovibrionaceae	Desulfocurvus
78	6	1784	1	1	0	1	1	0	0	1	1	0	0	0	0	0	Proteobacteria	Deltaproteobacteria	Myxococcales	P3OB-42	uncultured organism
808	6	111	1	1	0	1	1	0	1	0	0	0	0	1	0	0	Proteobacteria	Deltaproteobacteria	NB1-j	uncultured bacterium	uncultured bacterium
856	6	220	0	1	1	1	1	0	1	1	0	0	0	0	0	0	Proteobacteria	Alphaproteobacteria	Unassigned	Unassigned	Unassigned
8990	6	274	1	1	0	1	0	1	1	0	0	0	0	1	0	0	Proteobacteria	Alphaproteobacteria	Rhodospirillales	Rhodospirillaceae	uncultured
91	6	8318	0	0	0	0	0	1	1	1	1	0	0	1	0	1	Tectomicrobia	uncultured bacterium	uncultured bacterium	uncultured bacterium	uncultured bacterium
932	6	105	1	0	1	1	1	0	0	1	1	0	0	0	0	0	Proteobacteria	Gammaproteobacteria	E01-9C-26 marine group	Unassigned	Unassigned
941	6	455	0	0	0	0	0	1	1	1	1	0	0	1	0	1	Chloroflexi	Anaerolineae	Anaerolineales	Anaerolineaceae	uncultured
952	6	103	1	0	0	1	0	0	1	0	1	0	0	1	1	0	Firmicutes	Clostridia	Clostridiales	Clostridiales Incertae Sedis	Dethiosulfatibacter
985	6	382	1	0	0	1	0	1	0	0	0	1	0	1	0	1	Proteobacteria	Gammaproteobacteria	KI89A clade	uncultured bacterium	uncultured bacterium
998	6	129	1	1	0	1	0	0	1	0	0	0	0	1	1	0	Proteobacteria	Gammaproteobacteria	Cellvibrionales	Halieaceae	Pseudohaliea
10	7	23302	1	1	0	1	1	0	1	1	1	0	0	0	0	0	Proteobacteria	Gammaproteobacteria	Oceanospirillales	ME2	Unassigned
102	7	9385	0	0	0	1	1	1	0	1	1	0	0	1	0	1	Proteobacteria	Gammaproteobacteria	E01-9C-26 marine group	uncultured bacterium	uncultured bacterium
1029	7	266	1	1	1	1	1	1	0	0	0	0	0	1	0	0	Actinobacteria	Acidimicrobiia	Acidimicrobiales	uncultured	Ambiguous_taxa
103	7	1989	1	0	1	1	1	0	0	0	0	1	1	1	0	0	Proteobacteria	Alphaproteobacteria	Rhodospirillales	Rhodospirillaceae	uncultured
1041	7	112	1	1	0	1	1	0	0	1	1	0	0	1	0	0	Proteobacteria	Gammaproteobacteria	Oceanospirillales	Oceanospirillaceae	Marinobacterium
1051	7	112	1	0	1	1	1	1	0	0	1	0	0	1	0	0	Actinobacteria	Acidimicrobiia	Acidimicrobiales	Sva0996 marine group	uncultured bacterium
106	7	1593	1	1	0	1	1	0	1	0	0	0	0	1	1	0	Bacteroidetes	Flavobacteriia	Flavobacteriales	Cryomorphaceae	NS10 marine group
10610	7	133	1	1	1	0	1	1	0	0	1	0	0	1	0	0	Lentisphaerae	Lentisphaeria	Victivallales	Arctic95B-14	uncultured bacterium
10634	7	388	1	1	1	1	0	0	1	0	0	0	0	1	1	0	Bacteroidetes	Bacteroidia	Bacteroidales	Prolixibacteraceae	Prolixibacter
1078	7	264	1	0	0	1	1	0	1	1	1	0	0	1	0	0	Gemmatimonadetes	BD2-11 terrestrial group	uncultured bacterium	uncultured bacterium	uncultured bacterium
1090	7	151	1	0	1	1	0	0	0	0	0	1	1	1	1	0	Actinobacteria	Acidimicrobiia	Acidimicrobiales	Sva0996 marine group	Unassigned
110	7	1282	1	1	0	1	0	1	1	0	0	0	0	1	1	0	Proteobacteria	Gammaproteobacteria	Oceanospirillales	Oceanospirillaceae	Pseudohongiella
1104	7	202	1	0	1	1	1	1	1	1	0	0	0	0	0	0	Gemmatimonadetes	PAUC43f marine benthic group	Unassigned	Unassigned	Unassigned
1123	7	701	1	0	0	1	1	0	0	1	1	1	0	1	0	0	Proteobacteria	Gammaproteobacteria	Oceanospirillales	Hahellaceae	Endozoicomonas
11282	7	110	0	1	1	0	1	0	1	1	1	0	0	1	0	0	Proteobacteria	Gammaproteobacteria	Chromatiales	Granulosicoccaceae	Granulosicoccus
11352	7	146	1	0	0	1	1	0	1	1	1	0	0	1	0	0	Proteobacteria	Gammaproteobacteria	Unassigned	Unassigned	Unassigned
1148	7	202	1	0	1	0	0	1	1	0	1	0	0	1	0	1	Proteobacteria	Gammaproteobacteria	Gammaproteobacteria Incertae Sedis	Unknown Family	uncultured
1164	7	209	1	1	0	1	0	0	1	0	1	0	0	1	1	0	Proteobacteria	Gammaproteobacteria	HOC36	Unassigned	Unassigned
117	7	3963	0	1	0	1	0	1	1	0	0	0	0	1	1	1	Spirochaetae	Spirochaetes	Spirochaetales	Spirochaetaceae	Spirochaeta 2
1181	7	130	1	0	1	1	1	1	0	0	1	0	0	1	0	0	Proteobacteria	Gammaproteobacteria	Cellvibrionales	Cellvibrionaceae	uncultured
1199	7	163	0	0	0	1	1	1	1	0	0	0	1	1	0	1	Proteobacteria	Gammaproteobacteria	Oceanospirillales	SAR86 clade	Ambiguous_taxa
1224	7	131	1	1	1	0	1	0	0	1	1	0	0	1	0	0	Cyanobacteria	Cyanobacteria	SubsectionIII	FamilyI	Planktothricoides
1240	7	160	1	0	0	1	1	0	1	1	1	0	0	1	0	0	Proteobacteria	Gammaproteobacteria	KI89A clade	uncultured bacterium	uncultured bacterium
126	7	4775	1	0	1	1	1	0	0	0	0	1	1	0	1	0	Proteobacteria	Gammaproteobacteria	Oceanospirillales	Unassigned	Unassigned
1260	7	358	1	0	1	0	1	1	1	0	0	0	0	1	0	1	Euryarchaeota	Thermoplasmata	Thermoplasmatales	Marine Group II	Ambiguous_taxa
128	7	1310	1	1	1	1	0	0	1	0	0	0	0	1	1	0	Proteobacteria	Deltaproteobacteria	Desulfobacterales	Desulfobulbaceae	Desulfocapsa
1292	7	285	1	0	0	1	0	1	1	1	1	0	0	1	0	0	Poribacteria	uncultured bacterium	uncultured bacterium	uncultured bacterium	uncultured bacterium
13100	7	657	0	0	1	1	0	1	0	0	1	1	0	1	0	1	Nitrospirae	Nitrospira	Nitrospirales	Nitrospiraceae	Nitrospira
1312	7	195	1	1	1	1	0	0	1	1	1	0	0	0	0	0	Proteobacteria	Alphaproteobacteria	Rhodospirillales	Rhodospirillaceae	uncultured
1319	7	271	1	0	1	1	1	1	0	1	1	0	0	0	0	0	Bacteroidetes	Sphingobacteriia	Sphingobacteriales	Saprospiraceae	uncultured
1384	7	138	1	1	0	1	1	0	1	0	0	0	1	0	1	0	Bacteroidetes	Bacteroidetes BD2-2	Unassigned	Unassigned	Unassigned
1446	7	210	1	0	0	1	1	1	1	0	0	0	0	1	0	1	Chloroflexi	SAR202 clade	uncultured bacterium	uncultured bacterium	uncultured bacterium
1468	7	148	1	1	0	1	1	1	1	0	0	0	0	1	0	0	Proteobacteria	ARKDMS-49	uncultured bacterium	uncultured bacterium	uncultured bacterium
149	7	1315	1	0	1	1	1	0	0	0	0	1	1	1	0	0	Bacteroidetes	Flavobacteriia	Flavobacteriales	Flavobacteriaceae	Spongiimonas
1514	7	249	1	0	0	1	1	1	1	0	0	0	0	1	1	0	Proteobacteria	Deltaproteobacteria	Desulfobacterales	Desulfobulbaceae	Desulfotalea
15255	7	688	1	0	1	1	1	0	0	0	0	1	1	1	0	0	Proteobacteria	Gammaproteobacteria	Oceanospirillales	Hahellaceae	Endozoicomonas
15720	7	105	1	0	0	1	1	1	1	0	1	0	0	1	0	0	Proteobacteria	Gammaproteobacteria	Xanthomonadales	uncultured	Unassigned
16	7	242	1	1	0	1	0	0	1	0	0	1	0	1	1	0	Proteobacteria	Gammaproteobacteria	Oceanospirillales	ME2	Unassigned
160	7	1087	1	1	0	1	1	0	1	0	0	0	0	1	1	0	Proteobacteria	ARKDMS-49	uncultured bacterium	uncultured bacterium	uncultured bacterium
1606	7	193	0	1	0	0	0	1	1	1	0	0	0	1	1	1	Marinimicrobia (SAR406 clade)	Ambiguous_taxa	Ambiguous_taxa	Ambiguous_taxa	Ambiguous_taxa
1609	7	275	0	1	0	0	1	0	1	1	1	0	0	1	0	1	Proteobacteria	Deltaproteobacteria	Oligoflexales	Oligoflexaceae	Unassigned
1612	7	276	1	0	0	1	1	0	1	1	0	0	0	1	1	0	Proteobacteria	Alphaproteobacteria	Caulobacterales	Hyphomonadaceae	Unassigned
1690	7	104	1	0	0	1	1	1	1	0	1	0	0	1	0	0	Bacteroidetes	Flavobacteriia	Flavobacteriales	Flavobacteriaceae	Lutimonas
17103	7	207	1	1	0	1	1	1	1	0	0	0	0	1	0	0	Actinobacteria	Acidimicrobiia	Acidimicrobiales	OM1 clade	Unassigned
1714	7	145	1	1	0	0	1	0	1	0	1	0	0	1	0	1	Bacteroidetes	Flavobacteriia	Flavobacteriales	Flavobacteriaceae	NS5 marine group
1738	7	144	1	0	1	1	1	1	0	0	0	1	0	0	0	1	Proteobacteria	Gammaproteobacteria	Cellvibrionales	BD2-7	uncultured bacterium
1751	7	125	1	0	0	1	1	0	1	1	1	0	0	1	0	0	Proteobacteria	Deltaproteobacteria	Bdellovibrionales	Bdellovibrionaceae	Bdellovibrio
1761	7	11390	1	1	0	1	1	0	0	1	1	1	0	0	0	0	Proteobacteria	Alphaproteobacteria	Rhodospirillales	Rhodospirillaceae	uncultured
1783	7	121	0	0	1	1	0	1	0	0	0	0	1	1	1	1	Bacteroidetes	Bacteroidia	Bacteroidales	Marinilabiaceae	uncultured
1900	7	108	1	0	1	0	1	0	1	1	1	0	0	1	0	0	Poribacteria	uncultured Planctomycetales bacterium	uncultured Planctomycetales bacterium	uncultured Planctomycetales bacterium	uncultured Planctomycetales bacterium
1926	7	147	1	0	1	1	1	1	0	1	1	0	0	0	0	0	Proteobacteria	Gammaproteobacteria	Unassigned	Unassigned	Unassigned
1993	7	106	1	0	1	1	1	0	0	0	0	1	0	1	0	1	Proteobacteria	Gammaproteobacteria	Oceanospirillales	Unassigned	Unassigned
2	7	33121	0	0	1	1	1	0	0	1	1	1	1	0	0	0	Tenericutes	Mollicutes	Mycoplasmatales	Mycoplasmataceae	Mycoplasma
2211	7	105	1	0	1	1	1	1	1	0	0	0	0	1	0	0	Proteobacteria	Deltaproteobacteria	NB1-j	Ambiguous_taxa	Ambiguous_taxa
2215	7	101	1	0	1	1	1	1	0	0	1	0	0	1	0	0	Proteobacteria	Deltaproteobacteria	NB1-j	uncultured delta proteobacterium	uncultured delta proteobacterium
2262	7	218	1	0	1	1	1	1	0	0	1	0	0	1	0	0	Proteobacteria	Deltaproteobacteria	NB1-j	Unassigned	Unassigned
2320	7	146	1	0	0	1	1	1	1	0	1	0	0	1	0	0	Proteobacteria	Gammaproteobacteria	Unassigned	Unassigned	Unassigned
2485	7	108	0	0	1	1	0	1	1	0	0	0	0	1	1	1	Bacteroidetes	Bacteroidia	Bacteroidales	Prolixibacteraceae	Prolixibacter
2659	7	112	1	0	1	1	1	1	1	0	0	0	0	1	0	0	Proteobacteria	Deltaproteobacteria	NB1-j	Unassigned	Unassigned
26662	7	138	0	0	0	0	1	1	1	1	1	0	1	1	0	0	Thaumarchaeota	Marine Group I	Unknown Order	Unknown Family	Candidatus Nitrosopumilus
268	7	618	1	0	1	1	1	0	0	0	1	1	0	1	0	0	Proteobacteria	Alphaproteobacteria	Rhodobacterales	Rhodobacteraceae	Rhodovulum
28140	7	228	1	0	1	0	1	0	1	1	1	0	0	1	0	0	Chloroflexi	SAR202 clade	Unassigned	Unassigned	Unassigned
283	7	573	1	1	0	1	0	0	0	1	1	0	0	1	0	1	Proteobacteria	Gammaproteobacteria	Enterobacteriales	Enterobacteriaceae	Unassigned
29	7	4980	1	1	0	1	0	1	1	0	0	0	0	1	1	0	Proteobacteria	Gammaproteobacteria	uncultured	uncultured bacterium	uncultured bacterium
293	7	288	1	1	0	1	0	0	1	1	1	0	0	1	0	0	Proteobacteria	Betaproteobacteria	Methylophilales	Methylophilaceae	Methylotenera
3045	7	138	1	0	1	1	1	1	1	0	0	0	0	1	0	0	Proteobacteria	Deltaproteobacteria	NB1-j	Unassigned	Unassigned
318	7	652	1	0	1	1	1	0	1	0	1	0	0	0	1	0	Proteobacteria	Gammaproteobacteria	Vibrionales	Vibrionaceae	Vibrio
348	7	1010	1	1	0	1	1	0	1	0	0	0	0	1	1	0	Verrucomicrobia	R76-B128	Unassigned	Unassigned	Unassigned
3576	7	140	1	0	1	1	1	1	1	0	0	0	0	0	0	1	Planctomycetes	Planctomycetacia	Planctomycetales	Planctomycetaceae	Blastopirellula
3619	7	110	1	0	1	0	1	0	0	1	0	1	1	1	0	0	Proteobacteria	Gammaproteobacteria	Oceanospirillales	Hahellaceae	Endozoicomonas
384	7	368	0	1	1	1	1	0	1	1	0	0	0	1	0	0	Proteobacteria	Alphaproteobacteria	Rhodospirillales	Rhodospirillaceae	uncultured
3957	7	101	1	0	0	1	1	0	1	0	0	0	0	1	1	1	Bacteroidetes	Cytophagia	Cytophagales	Flammeovirgaceae	Flammeovirga
3974	7	107	1	1	0	1	1	1	0	0	1	0	0	1	0	0	Actinobacteria	Acidimicrobiia	Acidimicrobiales	OM1 clade	uncultured bacterium
417	7	866	1	0	0	1	0	1	1	0	1	1	0	1	0	0	Chloroflexi	TK10	Unassigned	Unassigned	Unassigned
434	7	2160	0	0	1	0	0	1	1	1	1	0	0	1	0	1	Euryarchaeota	Thermoplasmata	Thermoplasmatales	Marine Group II	uncultured archaeon
446	7	566	1	0	1	1	1	1	1	0	0	0	0	1	0	0	Planctomycetes	OM190	Unassigned	Unassigned	Unassigned
483	7	1048	1	0	0	1	0	1	1	0	1	0	0	1	0	1	Euryarchaeota	Thermoplasmata	Thermoplasmatales	Marine Group II	uncultured archaeon
493	7	151	1	0	1	1	1	0	0	0	0	1	1	1	0	0	Proteobacteria	Deltaproteobacteria	SAR324 clade(Marine group B)	uncultured bacterium	uncultured bacterium
494	7	838	1	0	0	1	1	0	1	0	0	1	0	1	1	0	Verrucomicrobia	R76-B128	uncultured organism	uncultured organism	uncultured organism
51	7	3591	1	1	0	1	0	1	0	1	1	0	0	1	0	0	Proteobacteria	Gammaproteobacteria	Oceanospirillales	Hahellaceae	Kistimonas
514	7	527	1	0	1	1	1	0	0	0	0	1	1	1	0	0	Cyanobacteria	Cyanobacteria	SubsectionI	FamilyI	Prochloron
515	7	434	1	1	0	1	1	0	0	1	1	0	0	0	1	0	Bacteroidetes	Sphingobacteriia	Sphingobacteriales	Saprospiraceae	uncultured
520	7	285	1	1	0	1	0	0	1	0	0	1	0	1	1	0	Bacteroidetes	Bacteroidia	Bacteroidales	Marinilabiaceae	uncultured
521	7	582	1	0	1	1	1	0	0	0	0	1	1	1	0	0	Proteobacteria	Gammaproteobacteria	Cellvibrionales	Cellvibrionaceae	uncultured
547	7	233	1	0	1	1	1	0	0	0	0	1	0	1	1	0	Spirochaetae	Spirochaetes	Spirochaetales	V2072-189E03	uncultured organism
551	7	326	1	1	0	1	0	0	1	1	0	0	0	1	1	0	Actinobacteria	Acidimicrobiia	Acidimicrobiales	OM1 clade	Unassigned
563	7	345	1	1	1	1	1	0	1	0	0	0	0	0	1	0	Bacteroidetes	Bacteroidia	Bacteroidales	Prolixibacteraceae	Prolixibacter
5741	7	112	1	0	1	1	1	1	0	0	1	0	0	1	0	0	Proteobacteria	Alphaproteobacteria	Rhodospirillales	Rhodospirillaceae	uncultured
59	7	1996	1	1	0	1	0	1	1	0	0	0	0	1	1	0	Chloroflexi	SAR202 clade	Unassigned	Unassigned	Unassigned
596	7	369	0	0	1	1	1	0	1	0	0	1	0	1	1	0	Deferribacteres	Deferribacteres	Deferribacterales	Deferribacteraceae	Denitrovibrio
60	7	2116	1	1	0	1	0	1	1	0	0	0	0	1	1	0	Proteobacteria	Betaproteobacteria	Nitrosomonadales	Nitrosomonadaceae	Candidatus Branchiomonas
616	7	1066	1	1	1	0	0	1	0	1	1	0	0	1	0	0	Bacteroidetes	Cytophagia	Cytophagales	Flammeovirgaceae	uncultured
6164	7	741	0	0	0	0	1	1	1	0	1	0	1	1	0	1	Proteobacteria	Gammaproteobacteria	Oceanospirillales	Hahellaceae	Endozoicomonas
631	7	166	0	0	1	1	0	1	1	1	1	0	0	1	0	0	Tectomicrobia	uncultured bacterium	uncultured bacterium	uncultured bacterium	uncultured bacterium
6362	7	105	0	1	1	1	1	1	1	0	0	0	0	1	0	0	Lentisphaerae	Lentisphaeria	Victivallales	Arctic95B-14	uncultured bacterium
6521	7	368	1	0	1	1	1	1	0	0	0	0	1	0	1	0	Proteobacteria	Gammaproteobacteria	Alteromonadales	Ferrimonadaceae	Ferrimonas
653	7	160	1	0	1	1	1	1	1	1	0	0	0	0	0	0	Nitrospirae	Nitrospira	Nitrospirales	Nitrospiraceae	Nitrospira
675	7	164	1	1	0	1	0	0	1	0	1	0	0	1	1	0	Bacteroidetes	Flavobacteriia	Flavobacteriales	Flavobacteriaceae	Unassigned
693	7	128	1	1	0	1	1	0	1	0	0	0	0	1	1	0	Proteobacteria	Deltaproteobacteria	Desulfobacterales	Desulfobulbaceae	Desulfopila
695	7	566	1	0	0	1	1	1	0	0	1	0	0	1	0	1	Verrucomicrobia	R76-B128	Unassigned	Unassigned	Unassigned
703	7	186	1	0	1	1	1	0	1	0	0	1	0	0	1	0	Bacteroidetes	Bacteroidia	Bacteroidales	Rikenellaceae	Rikenella
713	7	177	1	1	0	1	0	0	1	0	1	0	0	1	1	0	Proteobacteria	Gammaproteobacteria	Alteromonadales	Alteromonadaceae	Aestuariibacter
749	7	688	0	0	0	0	1	1	1	1	1	0	0	1	0	1	Tectomicrobia	uncultured bacterium	uncultured bacterium	uncultured bacterium	uncultured bacterium
7549	7	335	1	0	0	1	0	1	1	0	1	0	0	1	0	1	Proteobacteria	Alphaproteobacteria	Rhodospirillales	Rhodospirillaceae	uncultured
755	7	332	1	0	1	1	1	0	1	0	0	1	0	0	1	0	Firmicutes	Clostridia	Clostridiales	Unassigned	Unassigned
775	7	216	1	1	0	1	1	0	1	0	0	0	0	1	1	0	Fusobacteria	Fusobacteriia	Fusobacteriales	Fusobacteriaceae	Propionigenium
780	7	663	0	0	1	0	0	1	1	1	1	0	0	1	0	1	Gemmatimonadetes	BD2-11 terrestrial group	uncultured bacterium	uncultured bacterium	uncultured bacterium
784	7	187	1	0	1	1	1	0	0	1	1	1	0	0	0	0	Proteobacteria	Alphaproteobacteria	Rhodospirillales	Rhodospirillaceae	uncultured
793	7	828	0	0	1	0	1	1	0	0	1	1	0	1	0	1	Chloroflexi	Anaerolineae	Anaerolineales	Anaerolineaceae	uncultured
810	7	127	1	1	1	1	1	0	0	0	0	1	0	1	0	0	Bacteroidetes	Flavobacteriia	Flavobacteriales	Flavobacteriaceae	Lutibacter
82	7	161	1	1	0	0	1	1	1	1	1	0	0	0	0	0	Proteobacteria	Gammaproteobacteria	Unassigned	Unassigned	Unassigned
8608	7	103	1	1	1	1	1	1	1	0	0	0	0	0	0	0	Proteobacteria	Gammaproteobacteria	KI89A clade	Unassigned	Unassigned
864	7	125	1	1	1	1	1	0	1	1	0	0	0	0	0	0	Proteobacteria	Gammaproteobacteria	E01-9C-26 marine group	uncultured bacterium	uncultured bacterium
877	7	524	0	0	1	1	1	0	0	1	0	1	1	0	1	0	Bacteroidetes	Bacteroidetes BD2-2	Unassigned	Unassigned	Unassigned
895	7	129	1	1	0	1	0	1	1	0	0	0	0	1	1	0	Proteobacteria	Gammaproteobacteria	Cellvibrionales	Cellvibrionaceae	uncultured
9	7	31671	1	1	0	1	1	0	0	1	1	1	0	0	0	0	Proteobacteria	Alphaproteobacteria	Rhodospirillales	Rhodospirillaceae	Unassigned
9324	7	1067	1	0	0	0	0	1	1	1	1	0	0	1	0	1	Proteobacteria	Alphaproteobacteria	SAR11 clade	Surface 1	Ambiguous_taxa
9832	7	109	1	0	0	0	0	1	1	1	1	0	0	1	0	1	Verrucomicrobia	OPB35 soil group	Ambiguous_taxa	Ambiguous_taxa	Ambiguous_taxa
1010	8	120	1	0	1	1	1	0	1	0	0	1	0	1	1	0	Firmicutes	Clostridia	Clostridiales	Peptococcaceae	uncultured
1040	8	410	1	0	0	1	1	1	1	1	1	0	0	1	0	0	Chloroflexi	Anaerolineae	Anaerolineales	Anaerolineaceae	uncultured
1052	8	760	1	0	1	0	0	1	1	0	1	1	0	1	0	1	Euryarchaeota	Thermoplasmata	Thermoplasmatales	Marine Group II	uncultured marine archaeon
1070	8	124	1	1	1	1	1	0	1	1	0	0	0	1	0	0	Proteobacteria	Gammaproteobacteria	KI89A clade	Ambiguous_taxa	Ambiguous_taxa
1087	8	157	1	1	1	1	0	0	1	0	1	0	0	1	1	0	Bacteroidetes	Cytophagia	Cytophagales	Cytophagaceae	Microscilla
1135	8	256	1	0	1	0	1	1	1	0	1	0	0	1	0	1	Verrucomicrobia	OPB35 soil group	Ambiguous_taxa	Ambiguous_taxa	Ambiguous_taxa
1141	8	583	0	1	0	0	0	1	1	1	1	0	0	1	1	1	Proteobacteria	Gammaproteobacteria	Oceanospirillales	SAR86 clade	Ambiguous_taxa
1143	8	106	1	1	1	1	0	0	0	1	1	1	1	0	0	0	Proteobacteria	Gammaproteobacteria	Cellvibrionales	Cellvibrionaceae	Candidatus Endobugula
11931	8	196	0	0	0	1	1	1	1	1	1	0	0	1	0	1	Cyanobacteria	Cyanobacteria	SubsectionI	FamilyI	Prochlorococcus
1200	8	139	1	0	1	1	1	0	0	0	0	1	1	1	1	0	Proteobacteria	Gammaproteobacteria	Alteromonadales	Pseudoalteromonadaceae	Ambiguous_taxa
1203	8	286	1	1	0	0	0	1	1	1	1	0	0	1	0	1	Proteobacteria	Alphaproteobacteria	Rickettsiales	SAR116 clade	Ambiguous_taxa
1225	8	384	1	1	0	0	1	1	1	0	1	0	0	1	0	1	Bacteroidetes	Flavobacteriia	Flavobacteriales	Flavobacteriaceae	NS5 marine group
1258	8	354	1	1	1	0	0	0	1	1	1	0	0	1	0	1	Proteobacteria	Deltaproteobacteria	Desulfurellales	Desulfurellaceae	G55
1271	8	181	1	0	1	1	1	1	1	0	1	0	0	1	0	0	Proteobacteria	Alphaproteobacteria	Parvularculales	Parvularculaceae	Amphiplicatus
1274	8	176	1	1	1	1	1	1	0	1	0	0	0	1	0	0	Actinobacteria	Thermoleophilia	Gaiellales	uncultured	uncultured bacterium
1324	8	156	1	1	0	1	0	0	1	1	1	0	0	1	1	0	Acidobacteria	Subgroup 9	uncultured bacterium	uncultured bacterium	uncultured bacterium
1341	8	238	1	0	1	1	0	0	1	1	1	1	0	1	0	0	Proteobacteria	Alphaproteobacteria	Rhizobiales	Phyllobacteriaceae	uncultured
1351	8	729	1	0	1	1	0	0	1	1	1	0	0	1	0	1	Chloroflexi	Anaerolineae	Anaerolineales	Anaerolineaceae	uncultured
1355	8	223	1	0	1	1	1	1	1	0	1	0	0	1	0	0	Actinobacteria	Acidimicrobiia	Acidimicrobiales	OM1 clade	Unassigned
1397	8	247	1	0	1	1	1	1	1	0	1	0	0	1	0	0	Proteobacteria	Deltaproteobacteria	NB1-j	Unassigned	Unassigned
1499	8	249	1	0	1	0	1	1	1	1	1	0	0	1	0	0	PAUC34f	uncultured bacterium	uncultured bacterium	uncultured bacterium	uncultured bacterium
1520	8	180	1	0	0	1	0	1	1	1	1	0	0	1	0	1	Verrucomicrobia	Opitutae	MB11C04 marine group	uncultured bacterium	uncultured bacterium
1531	8	129	1	0	1	1	1	0	0	1	1	1	0	1	0	0	Acidobacteria	Subgroup 2	Ambiguous_taxa	Ambiguous_taxa	Ambiguous_taxa
1539	8	189	1	1	0	1	1	1	1	0	0	0	0	1	1	0	Bacteroidetes	Flavobacteriia	Flavobacteriales	Cryomorphaceae	uncultured
1541	8	164	1	0	1	1	1	1	1	1	0	0	0	1	0	0	Deferribacteres	Deferribacteres Incertae Sedis	Unknown Order	Unknown Family	Caldithrix
1546	8	115	1	1	1	1	1	1	0	1	1	0	0	0	0	0	Proteobacteria	Gammaproteobacteria	Oceanospirillales	Oceanospirillaceae	Marinobacterium
1553	8	127	1	0	0	1	0	1	1	1	1	0	0	1	0	1	Planctomycetes	Phycisphaerae	Phycisphaerales	Phycisphaeraceae	FS140-16B-02 marine group
1563	8	203	1	0	1	1	1	1	0	0	1	1	0	1	0	0	Proteobacteria	Gammaproteobacteria	Gammaproteobacteria Incertae Sedis	Unknown Family	uncultured
1598	8	153	1	1	0	1	0	1	1	0	1	0	0	1	0	1	Proteobacteria	Gammaproteobacteria	Oceanospirillales	SAR86 clade	Unassigned
1605	8	220	1	0	1	1	1	1	0	0	1	0	0	1	0	1	Planctomycetes	Planctomycetacia	Planctomycetales	Planctomycetaceae	Rhodopirellula
1607	8	255	1	0	1	1	1	1	0	0	0	1	1	0	1	0	Proteobacteria	Gammaproteobacteria	Alteromonadales	Pseudoalteromonadaceae	Ambiguous_taxa
161	8	976	1	0	1	1	1	0	0	1	1	0	0	1	1	0	Bacteroidetes	Flavobacteriia	Flavobacteriales	Flavobacteriaceae	Polaribacter 4
16911	8	161	1	0	1	1	1	1	0	0	0	1	0	1	1	0	Bacteroidetes	Bacteroidia	Bacteroidales	Marinilabiaceae	Marinifilum
1756	8	180	1	1	1	1	0	0	0	0	1	1	0	1	0	1	Proteobacteria	Alphaproteobacteria	Caulobacterales	Hyphomonadaceae	uncultured
17791	8	109	1	0	1	0	0	1	1	1	1	0	0	1	0	1	Planctomycetes	Phycisphaerae	Phycisphaerales	Phycisphaeraceae	FS140-16B-02 marine group
1797	8	112	1	0	1	1	1	1	1	0	1	0	0	1	0	0	Proteobacteria	Deltaproteobacteria	NB1-j	Unassigned	Unassigned
1826	8	123	1	1	1	1	1	1	0	0	1	0	0	1	0	0	Actinobacteria	Thermoleophilia	Gaiellales	uncultured	uncultured bacterium
1828	8	192	0	0	1	1	1	1	1	1	1	0	0	1	0	0	PAUC34f	Unassigned	Unassigned	Unassigned	Unassigned
1829	8	174	1	0	1	1	1	0	1	1	0	0	0	1	1	0	Proteobacteria	Deltaproteobacteria	Bdellovibrionales	Bacteriovoracaceae	Halobacteriovorax
186	8	3856	1	1	0	1	1	0	1	0	0	1	1	0	1	0	Proteobacteria	Gammaproteobacteria	Vibrionales	Vibrionaceae	Vibrio
1869	8	127	1	1	1	1	1	1	0	0	0	0	0	1	1	0	Bacteroidetes	Flavobacteriia	Flavobacteriales	Cryomorphaceae	Phaeocystidibacter
1873	8	121	1	0	0	1	1	1	1	0	0	1	0	1	1	0	Proteobacteria	Deltaproteobacteria	Desulfobacterales	Desulfobulbaceae	uncultured
188	8	1683	1	0	0	1	1	0	1	1	0	0	1	1	1	0	Spirochaetae	Spirochaetes	Spirochaetales	Spirochaetaceae	Spirochaeta 2
1892	8	183	0	0	1	1	0	1	0	1	1	0	0	1	1	1	Firmicutes	Clostridia	Clostridiales	Clostridiaceae 4	Clostridium sensu stricto
1902	8	128	1	0	1	1	1	0	0	0	1	1	1	1	0	0	Proteobacteria	Gammaproteobacteria	Oceanospirillales	Hahellaceae	Endozoicomonas
1903	8	129	1	1	0	1	1	1	0	0	1	0	0	0	1	1	Firmicutes	Erysipelotrichia	Erysipelotrichales	Erysipelotrichaceae	Erysipelothrix
1909	8	144	1	1	1	1	1	0	1	0	0	0	0	1	1	0	Bacteroidetes	Bacteroidia	Bacteroidales	Prolixibacteraceae	Prolixibacter
19810	8	108	1	0	1	1	1	1	1	0	1	0	0	1	0	0	Actinobacteria	Acidimicrobiia	Acidimicrobiales	OM1 clade	uncultured actinobacterium
201	8	800	1	1	1	1	0	0	1	0	0	1	0	1	1	0	Bacteroidetes	Bacteroidia	Bacteroidales	Porphyromonadaceae	uncultured
2038	8	106	1	0	1	1	1	1	0	0	1	0	0	0	1	1	Tenericutes	Mollicutes	NB1-n	uncultured bacterium	uncultured bacterium
2059	8	164	1	0	1	1	1	1	0	0	0	1	0	1	1	0	Planctomycetes	OM190	uncultured bacterium	uncultured bacterium	uncultured bacterium
2092	8	136	0	1	0	1	1	1	0	1	1	0	0	1	0	1	Actinobacteria	Acidimicrobiia	Acidimicrobiales	OM1 clade	Unassigned
21166	8	417	0	0	0	1	0	1	1	1	1	1	0	1	0	1	Actinobacteria	Acidimicrobiia	Acidimicrobiales	OM1 clade	uncultured actinobacterium
217	8	1126	1	1	1	1	1	0	1	0	0	0	0	1	1	0	Bacteroidetes	Bacteroidia	Bacteroidales	Prolixibacteraceae	Prolixibacter
219	8	1397	1	1	1	1	1	0	0	0	0	1	1	1	0	0	Proteobacteria	Gammaproteobacteria	Cardiobacteriales	Cardiobacteriaceae	Suttonella
2310	8	103	1	0	0	1	1	0	1	1	1	1	0	1	0	0	Proteobacteria	Alphaproteobacteria	Rhodobacterales	Rhodobacteraceae	uncultured
238	8	429	1	1	0	1	0	1	0	1	1	1	0	1	0	0	Actinobacteria	Acidimicrobiia	Acidimicrobiales	Sva0996 marine group	uncultured bacterium
2388	8	148	1	1	1	1	1	1	0	0	1	1	0	0	0	0	Proteobacteria	Gammaproteobacteria	Xanthomonadales	JTB255 marine benthic group	Ambiguous_taxa
2450	8	210	1	0	1	1	1	0	1	0	0	1	0	1	1	0	Proteobacteria	Deltaproteobacteria	Desulfobacterales	Desulfobulbaceae	Desulfotalea
2452	8	204	1	1	0	0	1	1	0	1	1	0	0	1	0	1	Acidobacteria	Holophagae	Subgroup 10	CA002	uncultured bacterium
2497	8	115	1	0	1	1	1	1	0	1	1	0	0	1	0	0	Verrucomicrobia	Verrucomicrobiae	Verrucomicrobiales	DEV007	uncultured bacterium
2537	8	121	1	1	1	1	1	1	0	1	0	0	0	1	0	0	Proteobacteria	Gammaproteobacteria	Cellvibrionales	Halieaceae	Haliea
2548	8	128	1	1	0	1	0	0	1	1	1	0	0	1	1	0	Bacteroidetes	Cytophagia	Cytophagales	Flammeovirgaceae	Tunicatimonas
257	8	1189	0	0	1	1	1	0	1	1	0	1	1	0	1	0	Proteobacteria	Deltaproteobacteria	Desulfovibrionales	Desulfovibrionaceae	Desulfovibrio
2572	8	243	1	1	0	1	1	1	0	1	1	0	0	1	0	0	Acidobacteria	Holophagae	Subgroup 10	Sva0725	uncultured bacterium
2599	8	103	1	1	1	0	1	0	1	1	1	0	0	1	0	0	Chloroflexi	SAR202 clade	uncultured bacterium	uncultured bacterium	uncultured bacterium
2616	8	106	1	1	1	1	1	1	1	0	0	0	0	1	0	0	Acidobacteria	Subgroup 22	uncultured bacterium	uncultured bacterium	uncultured bacterium
2638	8	158	1	0	1	1	1	1	1	0	1	0	0	1	0	0	Proteobacteria	Deltaproteobacteria	NB1-j	uncultured bacterium	uncultured bacterium
270	8	600	1	1	0	1	0	1	1	1	0	0	0	1	1	0	Proteobacteria	Gammaproteobacteria	KI89A clade	Unassigned	Unassigned
2735	8	132	1	0	1	1	1	0	0	0	1	1	0	1	1	0	Proteobacteria	Gammaproteobacteria	Alteromonadales	Pseudoalteromonadaceae	Ambiguous_taxa
275	8	129	1	1	1	1	0	0	0	1	1	1	0	1	0	0	Proteobacteria	Gammaproteobacteria	Cellvibrionales	Spongiibacteraceae	BD1-7 clade
2784	8	103	1	0	1	1	1	1	1	0	0	1	0	1	0	0	Proteobacteria	Gammaproteobacteria	uncultured	uncultured bacterium	uncultured bacterium
2814	8	101	1	0	1	1	1	1	0	1	1	0	0	1	0	0	Proteobacteria	Deltaproteobacteria	Myxococcales	Eel-36e1D6	uncultured bacterium
295	8	235	1	0	1	1	1	0	1	1	0	1	0	1	0	0	Proteobacteria	Gammaproteobacteria	Chromatiales	Granulosicoccaceae	Granulosicoccus
3	8	17328	1	1	0	1	1	1	1	0	0	0	0	1	1	0	Proteobacteria	Betaproteobacteria	Nitrosomonadales	Nitrosomonadaceae	Candidatus Branchiomonas
3018	8	126	1	1	1	1	1	1	0	0	1	0	0	1	0	0	Proteobacteria	Deltaproteobacteria	Desulfobacterales	Desulfobacteraceae	Sva0081 sediment group
311	8	4241	1	0	1	0	0	1	1	1	1	0	0	1	0	1	Euryarchaeota	Thermoplasmata	Thermoplasmatales	Marine Group II	uncultured archaeon
336	8	978	1	1	1	1	1	0	1	0	0	0	1	0	1	0	Spirochaetae	Spirochaetes	Spirochaetales	Spirochaetaceae	Spirochaeta 2
3403	8	116	1	0	1	1	1	1	1	1	0	0	0	1	0	0	Planctomycetes	Pla4 lineage	uncultured bacterium	uncultured bacterium	uncultured bacterium
346	8	271	1	1	0	1	1	0	1	1	0	0	0	1	1	0	Proteobacteria	Gammaproteobacteria	Unassigned	Unassigned	Unassigned
352	8	462	1	0	1	1	1	0	1	0	0	1	0	1	0	1	Proteobacteria	Alphaproteobacteria	Rhodobacterales	Rhodobacteraceae	uncultured
3612	8	137	1	1	0	1	1	1	0	0	1	1	0	1	0	0	Verrucomicrobia	Verrucomicrobiae	Verrucomicrobiales	Verrucomicrobiaceae	Persicirhabdus
3618	8	105	1	0	1	1	1	1	0	0	0	0	1	1	1	0	Proteobacteria	Gammaproteobacteria	Alteromonadales	Colwelliaceae	Thalassotalea
369	8	280	1	0	1	1	0	1	0	1	1	0	0	1	0	1	Proteobacteria	Alphaproteobacteria	Alphaproteobacteria Incertae Sedis	Unknown Family	Eilatimonas
405	8	518	0	0	0	1	1	1	1	1	1	0	0	1	0	1	Actinobacteria	Actinobacteria	Propionibacteriales	Propionibacteriaceae	uncultured
4079	8	107	1	1	1	1	0	1	0	0	1	0	0	1	0	1	Proteobacteria	Deltaproteobacteria	Desulfobacterales	Desulfobulbaceae	Desulfobulbus
410	8	1529	1	1	0	0	0	1	1	1	1	0	0	1	0	1	Proteobacteria	Gammaproteobacteria	Oceanospirillales	SAR86 clade	uncultured bacterium
4213	8	1280	0	0	1	1	0	1	1	1	1	0	0	1	0	1	Chloroflexi	TK10	uncultured bacterium	uncultured bacterium	uncultured bacterium
422	8	1100	1	1	0	1	0	1	1	0	0	0	0	1	1	1	Proteobacteria	Alphaproteobacteria	Unassigned	Unassigned	Unassigned
4244	8	148	1	1	0	1	1	1	1	1	1	0	0	0	0	0	Proteobacteria	Gammaproteobacteria	Gammaproteobacteria Incertae Sedis	Unknown Family	uncultured
440	8	1904	1	0	0	0	1	1	1	1	1	0	0	1	0	1	Euryarchaeota	Thermoplasmata	Thermoplasmatales	Marine Group II	Ambiguous_taxa
4662	8	170	1	0	1	1	1	1	1	0	0	1	0	0	1	0	Proteobacteria	Gammaproteobacteria	Alteromonadales	Alteromonadaceae	Aliagarivorans
470	8	156	1	1	1	1	0	0	0	1	1	1	0	1	0	0	Proteobacteria	Gammaproteobacteria	Vibrionales	Vibrionaceae	Vibrio
4890	8	161	1	0	1	1	1	0	0	1	1	0	0	1	0	1	Proteobacteria	Gammaproteobacteria	Alteromonadales	Colwelliaceae	Thalassotalea
497	8	653	1	0	1	1	1	1	1	0	0	0	0	1	1	0	Proteobacteria	Deltaproteobacteria	Desulfobacterales	Desulfobulbaceae	Desulfopila
506	8	218	1	1	1	1	1	0	1	0	0	0	0	0	1	1	Lentisphaerae	Oligosphaeria	P.palmC41	Unassigned	Unassigned
512	8	131	1	0	1	1	1	0	0	1	0	1	0	1	0	1	Bacteroidetes	Flavobacteriia	Flavobacteriales	Flavobacteriaceae	Tenacibaculum
55	8	5526	1	1	0	1	0	0	1	1	1	0	0	1	1	0	Proteobacteria	Gammaproteobacteria	Cardiobacteriales	Cardiobacteriaceae	Suttonella
565	8	545	1	1	0	1	1	0	1	1	1	0	0	1	0	0	Proteobacteria	Alphaproteobacteria	Rhodobacterales	Rhodobacteraceae	uncultured
569	8	490	0	0	1	1	1	1	1	0	1	0	0	1	1	0	Bacteroidetes	Flavobacteriia	Flavobacteriales	Flavobacteriaceae	Ulvibacter
580	8	587	1	0	1	1	1	0	0	1	1	1	0	1	0	0	Bacteroidetes	Flavobacteriia	Flavobacteriales	Flavobacteriaceae	Ambiguous_taxa
600	8	1110	0	0	1	1	0	1	1	1	1	0	0	1	0	1	Chloroflexi	Anaerolineae	Anaerolineales	Anaerolineaceae	uncultured
6455	8	117	1	1	0	1	1	1	1	0	1	0	0	0	0	1	Acidobacteria	Holophagae	Subgroup 10	Sva0725	Unassigned
650	8	246	1	0	1	1	1	1	1	1	0	0	0	1	0	0	Proteobacteria	Deltaproteobacteria	NB1-j	uncultured bacterium	uncultured bacterium
69	8	1907	1	1	0	1	0	1	1	0	0	1	0	1	1	0	Actinobacteria	Acidimicrobiia	Acidimicrobiales	Sva0996 marine group	Unassigned
7	8	13676	1	0	1	1	1	0	0	0	0	1	1	1	0	1	Proteobacteria	Gammaproteobacteria	uncultured	Ambiguous_taxa	Ambiguous_taxa
716	8	292	1	0	1	1	1	0	0	1	1	1	0	1	0	0	Proteobacteria	Alphaproteobacteria	Rhodospirillales	Rhodospirillaceae	uncultured
719	8	249	1	0	1	1	1	0	1	0	0	1	1	1	0	0	Proteobacteria	Gammaproteobacteria	Unassigned	Unassigned	Unassigned
721	8	414	0	0	1	1	1	1	1	1	1	0	0	1	0	0	Chloroflexi	TK10	Unassigned	Unassigned	Unassigned
729	8	1244	1	0	0	1	0	1	1	1	0	1	0	1	0	1	Proteobacteria	Gammaproteobacteria	KI89A clade	uncultured bacterium	uncultured bacterium
7391	8	178	1	0	1	1	1	0	1	0	1	1	0	1	0	0	Proteobacteria	Gammaproteobacteria	Cellvibrionales	Halieaceae	Haliea
767	8	412	1	1	1	1	0	0	1	0	1	0	0	1	0	1	Bacteroidetes	Flavobacteriia	Flavobacteriales	Flavobacteriaceae	NS4 marine group
771	8	395	1	1	1	1	1	1	1	0	0	0	0	1	0	0	Proteobacteria	Deltaproteobacteria	NB1-j	uncultured bacterium	uncultured bacterium
814	8	698	1	1	1	0	0	1	1	1	0	0	0	1	0	1	Marinimicrobia (SAR406 clade)	uncultured bacterium	uncultured bacterium	uncultured bacterium	uncultured bacterium
8258	8	115	1	1	0	1	1	1	0	0	1	0	0	1	1	0	Proteobacteria	Gammaproteobacteria	Vibrionales	Vibrionaceae	Photobacterium
8412	8	2040	1	0	1	1	1	1	0	0	0	1	0	1	0	1	Proteobacteria	Alphaproteobacteria	Rickettsiales	SAR116 clade	Ambiguous_taxa
844	8	367	1	0	1	1	1	1	1	0	1	0	0	1	0	0	Planctomycetes	Phycisphaerae	Phycisphaerales	Phycisphaeraceae	uncultured
858	8	530	1	1	0	0	0	1	1	1	1	0	0	1	0	1	Proteobacteria	Gammaproteobacteria	Oceanospirillales	OM182 clade	Ambiguous_taxa
8780	8	102	1	0	1	1	1	1	1	0	0	1	0	1	0	0	Proteobacteria	Gammaproteobacteria	Cellvibrionales	Halieaceae	Haliea
8798	8	121	1	0	0	1	1	1	1	1	0	1	0	0	1	0	Proteobacteria	Alphaproteobacteria	Caulobacterales	Hyphomonadaceae	Fretibacter
934	8	139	1	0	1	1	0	0	1	1	1	1	0	1	0	0	Proteobacteria	Gammaproteobacteria	Oceanospirillales	Oceanospirillaceae	Reinekea
937	8	163	1	1	1	1	1	0	1	0	0	0	0	1	1	0	Proteobacteria	Gammaproteobacteria	Arenicellales	Arenicellaceae	Arenicella
954	8	421	0	0	1	1	1	1	1	1	1	0	0	1	0	0	Chloroflexi	SAR202 clade	Ambiguous_taxa	Ambiguous_taxa	Ambiguous_taxa
9675	8	133	1	0	1	1	1	0	0	1	1	1	1	0	0	0	Proteobacteria	Gammaproteobacteria	E01-9C-26 marine group	uncultured bacterium	uncultured bacterium
991	8	262	1	1	1	1	0	0	0	1	0	1	0	1	0	1	Proteobacteria	Deltaproteobacteria	Oligoflexales	0319-6G20	uncultured bacterium
1008	9	223	1	1	0	1	1	0	0	1	1	0	0	1	1	1	Bacteroidetes	Flavobacteriia	Flavobacteriales	Flavobacteriaceae	Leeuwenhoekiella
1031	9	204	1	1	1	1	1	1	1	0	0	0	0	1	1	0	Bacteroidetes	Cytophagia	Cytophagales	Flammeovirgaceae	uncultured
1037	9	340	1	0	1	1	1	1	1	1	1	0	0	1	0	0	Chloroflexi	SAR202 clade	Unassigned	Unassigned	Unassigned
1047	9	150	1	1	0	1	1	0	1	1	1	0	0	1	1	0	Proteobacteria	Gammaproteobacteria	HOC36	uncultured bacterium	uncultured bacterium
1073	9	526	1	1	0	1	1	1	1	0	0	0	0	1	1	1	Bacteroidetes	Flavobacteriia	Flavobacteriales	Cryomorphaceae	NS10 marine group
1081	9	152	1	1	1	1	1	1	1	0	0	0	0	1	1	0	Bacteroidetes	Bacteroidia	Bacteroidales	Marinilabiaceae	Carboxylicivirga
10824	9	238	1	1	1	1	1	1	0	1	1	0	0	1	0	0	Acidobacteria	Solibacteres	Solibacterales	Solibacteraceae (Subgroup 3)	PAUC26f
1125	9	140	1	0	1	1	1	1	1	0	1	0	0	1	1	0	Bacteroidetes	Flavobacteriia	Flavobacteriales	Schleiferiaceae	Schleiferia
1131	9	274	1	0	1	1	1	1	1	1	1	0	0	1	0	0	Acidobacteria	Holophagae	Subgroup 10	Sva0725	uncultured bacterium
114	9	3233	1	1	1	1	1	1	1	0	1	0	0	1	0	0	Proteobacteria	Deltaproteobacteria	Bdellovibrionales	Bdellovibrionaceae	OM27 clade
1140	9	348	1	1	1	1	0	1	1	0	1	0	1	1	0	0	Proteobacteria	Deltaproteobacteria	Myxococcales	Blfdi19	uncultured bacterium
1146	9	168	1	0	1	1	1	1	0	1	1	0	0	1	0	1	Actinobacteria	Acidimicrobiia	Acidimicrobiales	Sva0996 marine group	uncultured bacterium
1149	9	335	1	0	0	1	1	1	1	1	1	0	0	1	1	0	Saccharibacteria	uncultured Candidatus Saccharibacteria bacterium	uncultured Candidatus Saccharibacteria bacterium	uncultured Candidatus Saccharibacteria bacterium	uncultured Candidatus Saccharibacteria bacterium
11756	9	770	1	0	0	1	1	1	1	1	1	0	0	1	0	1	Proteobacteria	Gammaproteobacteria	KI89A clade	uncultured bacterium	uncultured bacterium
1177	9	228	1	1	1	1	0	0	0	1	1	1	0	1	1	0	Bacteroidetes	Cytophagia	Cytophagales	Flammeovirgaceae	Reichenbachiella
11830	9	184	1	0	1	1	1	1	1	1	1	0	0	1	0	0	Chloroflexi	TK10	uncultured bacterium	uncultured bacterium	uncultured bacterium
1186	9	107	1	0	1	1	1	1	1	0	0	1	0	1	1	0	Proteobacteria	Gammaproteobacteria	KI89A clade	uncultured bacterium	uncultured bacterium
1196	9	155	1	1	1	1	0	0	0	1	1	1	1	0	0	1	Proteobacteria	Gammaproteobacteria	Cellvibrionales	Cellvibrionaceae	Unassigned
1206	9	234	0	1	1	0	1	0	1	1	1	0	0	1	1	1	SBR1093	Unassigned	Unassigned	Unassigned	Unassigned
1207	9	391	1	1	1	1	1	1	1	0	0	1	0	0	0	1	Parcubacteria	uncultured organism	uncultured organism	uncultured organism	uncultured organism
12095	9	743	1	1	0	1	0	1	1	1	1	0	0	1	1	0	Proteobacteria	Gammaproteobacteria	Xanthomonadales	JTB255 marine benthic group	uncultured bacterium
1219	9	153	1	1	1	1	1	1	0	1	0	0	0	1	0	1	Actinobacteria	Acidimicrobiia	Acidimicrobiales	Acidimicrobiales Incertae Sedis	Candidatus Microthrix
1220	9	115	1	1	1	1	1	1	1	0	0	1	0	1	0	0	Planctomycetes	Phycisphaerae	Phycisphaerales	Phycisphaeraceae	Urania-1B-19 marine sediment group
1248	9	144	1	0	1	1	1	1	1	1	1	0	0	1	0	0	Proteobacteria	Gammaproteobacteria	Xanthomonadales	JTB255 marine benthic group	uncultured bacterium
12637	9	117	1	1	1	1	1	1	1	0	0	1	0	1	0	0	Actinobacteria	Acidimicrobiia	Acidimicrobiales	Acidimicrobiaceae	Ilumatobacter
127	9	5946	1	0	1	1	1	0	0	1	1	1	1	1	0	0	Proteobacteria	Gammaproteobacteria	Oceanospirillales	Hahellaceae	Endozoicomonas
1318	9	109	1	1	0	1	0	1	1	1	1	0	0	1	0	1	Proteobacteria	Gammaproteobacteria	Cellvibrionales	Porticoccaceae	SAR92 clade
13351	9	179	1	1	0	1	1	0	1	1	1	0	0	1	0	1	Proteobacteria	Gammaproteobacteria	KI89A clade	uncultured bacterium	uncultured bacterium
1349	9	261	0	0	1	1	1	1	1	0	1	1	0	1	0	1	Lentisphaerae	Lentisphaeria	Lentisphaerales	Lentisphaeraceae	Lentisphaera
13568	9	380	1	1	1	1	0	0	0	1	1	1	0	1	1	0	Proteobacteria	Gammaproteobacteria	Arenicellales	Arenicellaceae	Perspicuibacter
1373	9	168	1	1	1	1	1	0	1	0	0	1	0	1	1	0	Proteobacteria	Gammaproteobacteria	Unassigned	Unassigned	Unassigned
14	9	9052	1	0	1	1	1	0	0	1	0	1	1	1	1	0	Tenericutes	Mollicutes	Mycoplasmatales	Mycoplasmataceae	Mycoplasma
1401	9	155	1	1	1	1	1	1	1	0	1	0	0	1	0	0	Actinobacteria	Acidimicrobiia	Acidimicrobiales	uncultured	Unassigned
14095	9	156	1	1	1	1	1	1	1	0	1	0	0	0	1	0	Bacteroidetes	Flavobacteriia	Flavobacteriales	Flavobacteriaceae	Lutibacter
1413	9	153	1	1	0	1	1	0	1	1	1	0	0	1	1	0	Proteobacteria	Gammaproteobacteria	Arenicellales	Arenicellaceae	uncultured
1414	9	633	1	0	1	1	0	1	1	1	1	0	0	1	1	0	Poribacteria	uncultured bacterium	uncultured bacterium	uncultured bacterium	uncultured bacterium
1426	9	150	1	0	1	1	1	1	1	1	1	0	0	1	0	0	Proteobacteria	Alphaproteobacteria	Rhodospirillales	Rhodospirillaceae	uncultured
14295	9	1135	0	0	0	1	1	1	1	1	1	1	0	1	0	1	Proteobacteria	Gammaproteobacteria	KI89A clade	uncultured bacterium	uncultured bacterium
1434	9	107	1	0	1	1	1	1	1	1	1	0	0	1	0	0	Acidobacteria	Holophagae	Subgroup 10	TK85	uncultured bacterium
1436	9	117	1	1	1	1	1	1	0	0	0	0	0	1	1	1	Verrucomicrobia	Verrucomicrobiae	Verrucomicrobiales	DBS1	uncultured organism
1458	9	192	1	0	0	1	1	1	1	0	1	1	0	1	0	1	Proteobacteria	Epsilonproteobacteria	Campylobacterales	Helicobacteraceae	Sulfurovum
147	9	171	1	1	1	1	1	1	0	1	1	0	0	1	0	0	Proteobacteria	Proteobacteria Incertae Sedis	Unknown Order	Unknown Family	Candidatus Thiobios
1477	9	206	1	1	1	0	0	1	1	1	1	0	0	1	0	1	Proteobacteria	Alphaproteobacteria	Rickettsiales	SAR116 clade	uncultured bacterium
1500	9	235	1	1	1	1	1	0	1	1	1	0	0	1	0	0	Chloroflexi	SAR202 clade	Unassigned	Unassigned	Unassigned
1522	9	112	1	0	1	1	1	1	1	0	1	0	0	1	0	1	Proteobacteria	Gammaproteobacteria	Cellvibrionales	BD2-7	uncultured gamma proteobacterium
1575	9	103	1	0	1	1	1	1	1	1	1	0	0	1	0	0	Gemmatimonadetes	BD2-11 terrestrial group	Ambiguous_taxa	Ambiguous_taxa	Ambiguous_taxa
1584	9	215	1	0	0	1	1	1	1	1	0	1	0	1	0	1	Verrucomicrobia	Opitutae	MB11C04 marine group	Ambiguous_taxa	Ambiguous_taxa
1619	9	273	0	1	1	1	1	1	1	1	1	0	0	1	0	0	Proteobacteria	Gammaproteobacteria	KI89A clade	Unassigned	Unassigned
1624	9	347	1	1	0	1	1	1	1	1	1	0	0	1	0	0	Actinobacteria	Acidimicrobiia	Acidimicrobiales	OM1 clade	uncultured actinobacterium
1651	9	131	1	0	1	1	1	1	1	1	1	0	0	1	0	0	Planctomycetes	Planctomycetacia	Planctomycetales	Planctomycetaceae	Planctomyces
1655	9	173	1	0	1	1	1	1	1	1	0	0	0	1	1	0	Proteobacteria	Gammaproteobacteria	KI89A clade	Unassigned	Unassigned
1669	9	271	1	0	1	1	1	1	1	1	1	0	0	1	0	0	Gemmatimonadetes	PAUC43f marine benthic group	uncultured bacterium	uncultured bacterium	uncultured bacterium
1678	9	158	1	0	1	1	0	1	1	1	1	0	0	1	1	0	Firmicutes	Clostridia	Clostridiales	Clostridiaceae 4	Clostridium sensu stricto
1681	9	164	1	0	1	1	1	1	1	1	1	0	0	1	0	0	Proteobacteria	Deltaproteobacteria	Bdellovibrionales	Bdellovibrionaceae	OM27 clade
1697	9	163	1	1	1	1	1	0	0	1	1	1	0	1	0	0	Proteobacteria	Gammaproteobacteria	KI89A clade	Unassigned	Unassigned
1716	9	154	1	0	1	1	1	1	1	0	0	0	1	1	1	0	Proteobacteria	Deltaproteobacteria	Desulfobacterales	Desulfobacteraceae	uncultured
17238	9	532	1	1	1	0	0	1	1	1	1	0	0	1	1	0	Chloroflexi	TK10	uncultured bacterium	uncultured bacterium	uncultured bacterium
1733	9	154	1	1	1	1	1	1	0	1	1	0	0	1	0	0	Planctomycetes	Phycisphaerae	Phycisphaerales	Phycisphaeraceae	Phycisphaera
1750	9	269	1	1	0	1	0	1	1	0	1	0	0	1	1	1	Marinimicrobia (SAR406 clade)	Unassigned	Unassigned	Unassigned	Unassigned
17653	9	312	0	0	1	1	1	1	1	0	1	0	0	1	1	1	Proteobacteria	JTB23	uncultured bacterium	uncultured bacterium	uncultured bacterium
1770	9	114	1	0	1	1	1	1	1	1	1	0	0	1	0	0	Gemmatimonadetes	BD2-11 terrestrial group	uncultured bacterium	uncultured bacterium	uncultured bacterium
1784	9	179	1	1	1	1	1	1	0	0	1	1	0	1	0	0	Proteobacteria	Alphaproteobacteria	Rhodospirillales	Rhodospirillaceae	uncultured
1809	9	110	1	1	1	1	1	1	1	0	0	1	0	1	0	0	Proteobacteria	Deltaproteobacteria	Bdellovibrionales	Bdellovibrionaceae	OM27 clade
1810	9	201	1	1	1	1	1	0	0	0	1	1	1	1	0	0	Cyanobacteria	Cyanobacteria	uncultured	uncultured bacterium	uncultured bacterium
1812	9	117	1	1	1	1	1	1	1	0	1	0	0	1	0	0	Verrucomicrobia	Verrucomicrobiae	Verrucomicrobiales	Verrucomicrobiaceae	Roseibacillus
1864	9	109	1	1	1	1	1	0	1	1	1	1	0	0	0	0	Bacteroidetes	Flavobacteriia	Flavobacteriales	Flavobacteriaceae	Dokdonia
1871	9	253	1	0	1	1	1	1	1	0	1	0	0	1	0	1	Bacteroidetes	Flavobacteriia	Flavobacteriales	NS9 marine group	Ambiguous_taxa
1883	9	351	1	0	1	0	0	1	1	1	1	0	0	1	1	1	Marinimicrobia (SAR406 clade)	Ambiguous_taxa	Ambiguous_taxa	Ambiguous_taxa	Ambiguous_taxa
1914	9	113	1	0	1	1	1	0	1	1	1	0	0	1	0	1	Planctomycetes	Phycisphaerae	Phycisphaerales	Phycisphaeraceae	CL500-3
1920	9	223	1	0	1	1	1	1	1	1	1	0	0	1	0	0	Proteobacteria	Deltaproteobacteria	Myxococcales	Sandaracinaceae	uncultured
196	9	1758	1	1	0	1	1	0	1	1	0	0	1	1	1	0	Spirochaetae	Spirochaetes	Spirochaetales	Spirochaetaceae	Spirochaeta 2
1992	9	188	1	1	0	1	1	1	1	0	1	0	0	1	1	0	Bacteroidetes	Flavobacteriia	Flavobacteriales	Cryomorphaceae	Salinirepens
2003	9	186	1	1	0	1	1	0	1	1	1	0	0	1	0	1	Bacteroidetes	Flavobacteriia	Flavobacteriales	Flavobacteriaceae	NS5 marine group
2007	9	920	1	1	1	1	1	0	0	0	1	1	1	1	0	0	Proteobacteria	Gammaproteobacteria	Arenicellales	Arenicellaceae	Perspicuibacter
2026	9	122	1	0	1	1	1	0	0	0	1	1	1	1	0	1	Proteobacteria	Gammaproteobacteria	Oceanospirillales	Hahellaceae	Endozoicomonas
2028	9	209	1	0	1	1	1	1	1	1	1	0	0	1	0	0	Gemmatimonadetes	BD2-11 terrestrial group	uncultured bacterium	uncultured bacterium	uncultured bacterium
2035	9	125	1	1	1	1	1	1	1	0	1	0	0	1	0	0	Proteobacteria	Deltaproteobacteria	NB1-j	Ambiguous_taxa	Ambiguous_taxa
2062	9	119	1	0	1	1	1	1	1	1	1	0	0	1	0	0	Acidobacteria	Subgroup 26	uncultured bacterium	uncultured bacterium	uncultured bacterium
2076	9	101	1	0	1	1	1	1	0	1	1	1	0	1	0	0	Proteobacteria	Deltaproteobacteria	NB1-j	Unassigned	Unassigned
210	9	192	1	1	1	1	1	0	1	1	1	0	0	1	0	0	Proteobacteria	Gammaproteobacteria	Oceanospirillales	Hahellaceae	Endozoicomonas
2117	9	139	1	0	1	1	1	1	1	1	1	0	0	1	0	0	Chloroflexi	KD4-96	uncultured bacterium	uncultured bacterium	uncultured bacterium
2121	9	146	1	1	0	0	1	1	1	1	1	0	0	1	0	1	Proteobacteria	Alphaproteobacteria	Rhizobiales	OCS116 clade	Unassigned
21290	9	134	1	1	1	1	1	1	1	0	0	1	0	1	0	0	Proteobacteria	Deltaproteobacteria	NB1-j	uncultured bacterium	uncultured bacterium
2137	9	102	1	0	1	1	1	1	0	0	1	1	1	1	0	0	Proteobacteria	SPOTSOCT00m83	Unassigned	Unassigned	Unassigned
2147	9	116	1	0	1	1	1	1	0	1	1	0	0	1	0	1	Proteobacteria	Deltaproteobacteria	NB1-j	uncultured bacterium	uncultured bacterium
2185	9	111	1	0	1	1	1	1	1	1	0	0	1	1	0	0	Proteobacteria	JTB23	Unassigned	Unassigned	Unassigned
2188	9	138	1	1	1	1	1	1	1	1	0	0	0	1	0	0	Proteobacteria	Gammaproteobacteria	Cellvibrionales	Halieaceae	Parahaliea
21882	9	199	1	0	1	1	1	1	1	1	0	1	0	1	0	0	Proteobacteria	Alphaproteobacteria	Rhizobiales	OCS116 clade	Unassigned
22090	9	136	1	1	0	1	0	1	1	1	1	0	0	1	0	1	Proteobacteria	Gammaproteobacteria	Oceanospirillales	SAR86 clade	uncultured bacterium
23056	9	974	1	0	1	1	1	0	1	1	1	1	0	1	0	0	Acidobacteria	Holophagae	Subgroup 10	TK85	uncultured bacterium
2325	9	158	1	1	1	1	1	1	1	0	1	0	0	1	0	0	Proteobacteria	Gammaproteobacteria	Xanthomonadales	JTB255 marine benthic group	Ambiguous_taxa
2342	9	112	1	1	0	1	1	0	1	1	1	0	0	1	1	0	Chloroflexi	SAR202 clade	uncultured bacterium	uncultured bacterium	uncultured bacterium
2347	9	123	1	1	1	1	1	1	0	0	1	0	0	1	1	0	Bacteroidetes	Flavobacteriia	Flavobacteriales	Schleiferiaceae	Schleiferia
240	9	212	1	1	0	1	0	0	1	1	1	1	0	1	1	0	Acidobacteria	Holophagae	Subgroup 10	Sva0725	Ambiguous_taxa
2401	9	198	1	1	1	1	1	1	1	0	0	1	0	1	0	0	Proteobacteria	Deltaproteobacteria	NB1-j	uncultured bacterium	uncultured bacterium
24258	9	172	1	1	1	1	1	1	1	0	0	0	0	1	0	1	Actinobacteria	Acidimicrobiia	Acidimicrobiales	OM1 clade	Ambiguous_taxa
2427	9	207	1	1	0	1	1	1	1	0	0	0	1	1	1	0	Proteobacteria	Gammaproteobacteria	Vibrionales	Vibrionaceae	Photobacterium
2442	9	156	1	1	1	1	1	1	1	0	0	0	0	1	1	0	Proteobacteria	Gammaproteobacteria	Alteromonadales	Moritellaceae	Paramoritella
2464	9	111	1	0	1	1	0	1	1	1	1	0	0	1	0	1	Proteobacteria	Deltaproteobacteria	Myxococcales	P3OB-42	uncultured bacterium
2467	9	121	1	1	1	1	1	1	0	0	1	0	0	1	1	0	Proteobacteria	Deltaproteobacteria	NB1-j	uncultured delta proteobacterium	uncultured delta proteobacterium
2499	9	128	1	0	1	1	1	1	1	0	1	0	0	1	0	1	Proteobacteria	Deltaproteobacteria	NB1-j	Unassigned	Unassigned
2544	9	127	1	0	0	1	1	0	1	0	0	1	1	1	1	1	Proteobacteria	Gammaproteobacteria	Oceanospirillales	Litoricolaceae	Litoricola
25711	9	114	1	0	1	0	1	1	1	1	1	0	0	1	0	1	Proteobacteria	Gammaproteobacteria	Oceanospirillales	Litoricolaceae	Litoricola
25757	9	199	1	1	0	1	1	0	1	0	1	1	0	1	1	0	Proteobacteria	Gammaproteobacteria	Vibrionales	Vibrionaceae	Photobacterium
2678	9	117	1	0	1	1	1	1	1	1	1	0	0	1	0	0	Poribacteria	Unassigned	Unassigned	Unassigned	Unassigned
2681	9	151	1	1	1	0	0	1	1	1	1	0	0	1	0	1	Proteobacteria	Gammaproteobacteria	Cellvibrionales	Porticoccaceae	SAR92 clade
2683	9	126	1	1	1	1	1	0	1	0	1	0	0	1	0	1	Bacteroidetes	Flavobacteriia	Flavobacteriales	NS9 marine group	uncultured bacterium
2770	9	114	1	1	1	1	1	0	1	1	0	0	0	1	1	0	Proteobacteria	Gammaproteobacteria	KI89A clade	uncultured bacterium	uncultured bacterium
2826	9	128	1	1	1	1	1	1	1	1	0	0	0	1	0	0	Acidobacteria	Holophagae	Subgroup 10	CA002	uncultured Acidobacteria bacterium
2839	9	301	1	0	0	1	1	1	0	1	1	1	0	1	0	1	Proteobacteria	Gammaproteobacteria	Thiotrichales	Thiotrichaceae	uncultured
29802	9	190	1	0	1	1	1	1	1	1	0	0	0	1	1	0	Proteobacteria	Gammaproteobacteria	Gammaproteobacteria Incertae Sedis	Unknown Family	uncultured
30	9	19837	0	0	1	1	1	1	1	1	1	1	0	1	0	0	Thaumarchaeota	Marine Group I	Unknown Order	Unknown Family	Candidatus Nitrosopumilus
30160	9	151	1	1	1	1	1	0	1	1	1	0	0	1	0	0	Proteobacteria	Gammaproteobacteria	Gammaproteobacteria Incertae Sedis	Unknown Family	uncultured
3031	9	114	1	1	1	1	1	1	0	1	1	0	0	1	0	0	Bacteroidetes	Sphingobacteriia	Sphingobacteriales	Saprospiraceae	Lewinella
3046	9	116	1	1	1	1	1	1	0	0	1	0	0	1	0	1	Planctomycetes	Planctomycetacia	Planctomycetales	Planctomycetaceae	Rhodopirellula
3080	9	121	1	0	1	1	1	1	1	1	0	0	0	1	1	0	Proteobacteria	Deltaproteobacteria	NB1-j	uncultured bacterium	uncultured bacterium
3102	9	135	1	1	1	1	1	1	1	1	0	0	0	1	0	0	Cyanobacteria	Cyanobacteria	SubsectionII	uncultured	uncultured bacterium
3146	9	102	1	1	1	1	1	1	1	0	1	0	0	1	0	0	Proteobacteria	Gammaproteobacteria	Oceanospirillales	Alcanivoracaceae	Kangiella
315	9	839	1	1	1	1	0	0	1	0	0	1	1	1	1	0	Bacteroidetes	Bacteroidia	Bacteroidales	Marinilabiaceae	uncultured
3181	9	101	1	0	1	1	1	1	1	0	1	0	0	1	1	0	Proteobacteria	Deltaproteobacteria	NB1-j	uncultured bacterium	uncultured bacterium
3345	9	231	1	1	1	1	1	1	0	0	0	0	0	1	1	1	Cyanobacteria	Cyanobacteria	SubsectionIII	FamilyI	Trichodesmium
3490	9	175	1	0	1	1	1	1	1	0	1	0	0	1	0	1	Proteobacteria	Gammaproteobacteria	Cellvibrionales	Halieaceae	Haliea
3503	9	371	1	0	1	1	1	1	1	1	0	1	0	1	0	0	Proteobacteria	Gammaproteobacteria	Chromatiales	Ectothiorhodospiraceae	Thiogranum
354	9	516	1	0	1	1	1	0	1	1	0	1	1	0	1	0	Spirochaetae	Spirochaetes	Spirochaetales	Spirochaetaceae	Spirochaeta 2
3563	9	208	1	1	1	1	1	1	1	0	1	0	0	1	0	0	Proteobacteria	Alphaproteobacteria	Rhodobacterales	Rhodobacteraceae	Unassigned
357	9	1560	1	1	0	0	1	1	1	1	1	0	0	1	0	1	Chloroflexi	Anaerolineae	Anaerolineales	Anaerolineaceae	uncultured
3700	9	153	1	1	1	1	1	1	0	1	1	0	0	1	0	0	Planctomycetes	Planctomycetacia	Planctomycetales	Planctomycetaceae	uncultured
3765	9	113	1	1	0	1	1	1	1	0	1	0	0	1	1	0	Bacteroidetes	Bacteroidetes BD2-2	Ambiguous_taxa	Ambiguous_taxa	Ambiguous_taxa
378	9	309	1	0	1	1	1	0	0	1	0	1	1	1	1	0	Proteobacteria	Gammaproteobacteria	Oceanospirillales	Hahellaceae	Endozoicomonas
386	9	355	1	1	1	1	0	0	1	0	0	1	1	1	1	0	Proteobacteria	Deltaproteobacteria	Desulfovibrionales	Desulfovibrionaceae	Desulfovibrio
395	9	521	1	0	1	1	1	0	1	1	0	1	0	1	1	0	Proteobacteria	Epsilonproteobacteria	Campylobacterales	Campylobacteraceae	Sulfurospirillum
399	9	1556	1	0	1	1	1	0	1	0	0	1	1	1	1	0	Spirochaetae	Spirochaetes	Spirochaetales	Spirochaetaceae	Spirochaeta 2
4104	9	134	1	0	1	1	1	1	1	0	1	0	0	1	0	1	Proteobacteria	Gammaproteobacteria	uncultured	uncultured bacterium	uncultured bacterium
416	9	2103	1	0	0	0	0	1	1	1	1	1	0	1	1	1	Euryarchaeota	Thermoplasmata	Thermoplasmatales	Marine Group II	Unassigned
430	9	1588	1	0	1	1	1	1	1	1	1	0	0	1	0	0	Chloroflexi	SAR202 clade	uncultured Chloroflexi bacterium	uncultured Chloroflexi bacterium	uncultured Chloroflexi bacterium
4376	9	123	1	0	1	1	1	1	1	1	1	0	0	1	0	0	Proteobacteria	Gammaproteobacteria	uncultured	Unassigned	Unassigned
438	9	112	1	1	1	1	1	0	0	1	1	1	0	1	0	0	Proteobacteria	Alphaproteobacteria	Rhizobiales	Phyllobacteriaceae	Aquamicrobium
4609	9	181	1	0	1	1	1	1	1	0	1	1	0	1	0	0	Proteobacteria	Alphaproteobacteria	Rhodospirillales	Rhodospirillaceae	uncultured
468	9	469	1	1	0	1	1	0	1	1	1	0	0	1	1	0	Cyanobacteria	Cyanobacteria	SubsectionI	FamilyI	uncultured
48	9	2503	1	1	0	1	1	1	1	1	0	0	0	1	1	0	Proteobacteria	Gammaproteobacteria	KI89A clade	uncultured bacterium	uncultured bacterium
4844	9	139	1	0	1	1	1	1	1	0	1	1	0	1	0	0	Actinobacteria	Acidimicrobiia	Acidimicrobiales	uncultured	Ambiguous_taxa
4981	9	102	1	0	1	1	1	1	1	0	1	1	1	0	0	0	Proteobacteria	Gammaproteobacteria	Chromatiales	Unassigned	Unassigned
503	9	280	1	0	1	1	1	0	0	1	1	1	1	1	0	0	Proteobacteria	Gammaproteobacteria	Gammaproteobacteria Incertae Sedis	Unknown Family	Thiohalophilus
5188	9	123	1	1	1	1	1	1	1	0	1	0	0	1	0	0	Planctomycetes	Planctomycetacia	Planctomycetales	Planctomycetaceae	uncultured
524	9	197	1	1	0	1	0	1	1	1	1	0	0	1	1	0	SBR1093	uncultured bacterium	uncultured bacterium	uncultured bacterium	uncultured bacterium
527	9	604	1	0	1	1	1	1	1	0	0	1	0	1	1	0	Proteobacteria	Deltaproteobacteria	Desulfovibrionales	Desulfovibrionaceae	Desulfovibrio
530	9	328	1	0	1	1	1	1	1	1	1	0	0	0	0	1	Proteobacteria	Alphaproteobacteria	Kordiimonadales	Temperatibacteraceae	Temperatibacter
532	9	132	1	1	1	1	1	1	1	0	0	0	0	1	1	0	Bacteroidetes	Bacteroidia	Bacteroidales	Marinilabiaceae	Marinifilum
54	9	5567	1	1	0	1	1	0	0	1	1	1	0	1	1	0	Proteobacteria	Alphaproteobacteria	Rhodospirillales	Rhodospirillaceae	Unassigned
555	9	398	1	1	1	1	1	0	0	1	1	1	0	1	0	0	Proteobacteria	Alphaproteobacteria	Rhodobacterales	Rhodobacteraceae	Unassigned
561	9	431	1	0	1	1	0	1	0	1	1	0	0	1	1	1	Proteobacteria	Alphaproteobacteria	Rickettsiales	EF100-94H03	uncultured bacterium
567	9	187	1	0	1	1	0	0	1	0	1	1	0	1	1	1	Proteobacteria	Alphaproteobacteria	Rhodospirillales	Rhodospirillaceae	uncultured
578	9	241	1	0	1	1	1	1	1	1	0	0	0	1	0	1	Acidobacteria	Holophagae	Subgroup 10	CA002	uncultured bacterium
5827	9	149	1	1	1	1	1	1	0	1	1	0	0	1	0	0	Actinobacteria	Acidimicrobiia	Acidimicrobiales	Acidimicrobiaceae	uncultured
6184	9	144	1	1	1	1	1	1	1	0	0	1	0	1	0	0	Planctomycetes	Phycisphaerae	Phycisphaerales	Phycisphaeraceae	Urania-1B-19 marine sediment group
625	9	657	1	0	1	1	1	0	0	1	1	1	1	1	0	0	Proteobacteria	Gammaproteobacteria	Oceanospirillales	Hahellaceae	Endozoicomonas
6253	9	157	1	0	1	1	1	1	1	0	0	1	0	1	0	1	Planctomycetes	Planctomycetacia	Planctomycetales	Planctomycetaceae	Blastopirellula
65	9	926	1	1	1	1	1	1	0	1	0	0	0	1	0	1	Cyanobacteria	Cyanobacteria	SubsectionIII	FamilyI	Trichodesmium
66	9	3211	1	0	1	1	1	0	1	0	0	1	1	1	0	1	Proteobacteria	Alphaproteobacteria	Rhodospirillales	Unassigned	Unassigned
664	9	254	1	0	1	1	1	1	0	0	1	1	0	1	0	1	Proteobacteria	Alphaproteobacteria	Kordiimonadales	Kordiimonadaceae	Kordiimonas
681	9	265	1	1	1	1	1	1	0	0	0	1	0	1	1	0	Proteobacteria	Deltaproteobacteria	Desulfobacterales	Desulfobulbaceae	uncultured
691	9	307	0	1	0	1	1	0	1	1	1	0	0	1	1	1	Bacteroidetes	Flavobacteriia	Flavobacteriales	Cryomorphaceae	uncultured
6914	9	142	1	0	0	1	1	1	0	1	1	1	0	1	0	1	Proteobacteria	Gammaproteobacteria	Unassigned	Unassigned	Unassigned
6915	9	151	0	0	1	1	1	1	0	1	1	1	0	1	0	1	Proteobacteria	JTB23	uncultured bacterium	uncultured bacterium	uncultured bacterium
6927	9	236	0	1	1	1	1	1	1	1	1	0	0	1	0	0	Proteobacteria	Gammaproteobacteria	Oceanospirillales	Hahellaceae	Endozoicomonas
735	9	261	1	0	1	1	1	1	1	1	1	1	0	0	0	0	Proteobacteria	Gammaproteobacteria	Cellvibrionales	Halieaceae	Unassigned
7477	9	101	1	1	1	1	1	0	1	1	1	0	1	0	0	0	Proteobacteria	Alphaproteobacteria	Rhizobiales	Hyphomicrobiaceae	Filomicrobium
763	9	220	1	1	0	1	1	0	1	0	1	0	0	1	1	1	Proteobacteria	Gammaproteobacteria	Cellvibrionales	Cellvibrionaceae	uncultured
766	9	199	1	0	1	1	1	1	1	1	0	1	0	1	0	0	Proteobacteria	Gammaproteobacteria	uncultured	uncultured gamma proteobacterium	uncultured gamma proteobacterium
7919	9	594	1	0	0	1	1	1	1	1	1	0	0	1	1	0	Chloroflexi	TK10	uncultured bacterium	uncultured bacterium	uncultured bacterium
799	9	234	1	0	1	1	1	0	1	1	1	0	0	1	1	0	Proteobacteria	Deltaproteobacteria	NB1-j	uncultured bacterium	uncultured bacterium
821	9	473	1	1	1	1	1	1	1	1	0	0	0	1	0	0	Bacteroidetes	Bacteroidetes Incertae Sedis	Order II	Rhodothermaceae	uncultured
8663	9	189	1	0	0	1	1	1	1	1	1	0	0	1	1	0	Proteobacteria	Gammaproteobacteria	Oceanospirillales	Hahellaceae	Endozoicomonas
88	9	1317	0	0	1	1	1	1	1	1	1	0	0	1	0	1	Nitrospirae	Nitrospira	Nitrospirales	Nitrospiraceae	Nitrospira
915	9	444	1	1	1	1	1	1	1	0	1	0	0	1	0	0	Proteobacteria	Deltaproteobacteria	NB1-j	uncultured bacterium	uncultured bacterium
931	9	373	1	1	1	1	1	0	1	0	0	1	0	1	1	0	Bacteroidetes	Bacteroidia	Bacteroidales	Prolixibacteraceae	Prolixibacter
936	9	479	1	0	1	1	1	1	1	1	1	0	0	1	0	0	Proteobacteria	Deltaproteobacteria	NB1-j	uncultured delta proteobacterium	uncultured delta proteobacterium
965	9	109	1	1	1	1	1	1	0	1	1	0	0	1	0	0	Proteobacteria	Gammaproteobacteria	KI89A clade	Unassigned	Unassigned
9941	9	111	1	0	1	1	1	1	0	1	1	1	0	1	0	0	Firmicutes	Clostridia	Clostridiales	Lachnospiraceae	uncultured
100	10	1608	1	1	0	1	1	0	1	1	1	1	0	1	1	0	Proteobacteria	ARKDMS-49	uncultured bacterium	uncultured bacterium	uncultured bacterium
1014	10	340	1	0	1	1	0	1	0	1	1	1	1	1	1	0	Firmicutes	Clostridia	Clostridiales	Family XII	uncultured
1020	10	578	1	1	1	1	1	1	1	1	1	0	0	1	0	0	Planctomycetes	Phycisphaerae	Phycisphaerales	Phycisphaeraceae	uncultured
1021	10	311	1	1	1	1	1	1	1	1	1	0	0	1	0	0	Proteobacteria	Gammaproteobacteria	Xanthomonadales	uncultured	uncultured bacterium
1036	10	211	1	1	1	1	1	0	1	1	1	1	0	1	0	0	Bacteroidetes	Flavobacteriia	Flavobacteriales	Flavobacteriaceae	Muricauda
104	10	868	1	1	1	1	1	0	1	1	0	1	0	1	1	0	Proteobacteria	Gammaproteobacteria	Oceanospirillales	Oceanospirillaceae	Pseudohongiella
1042	10	191	1	0	1	1	1	1	1	1	1	0	0	1	0	1	Bacteroidetes	Flavobacteriia	Flavobacteriales	Flavobacteriaceae	Tenacibaculum
1066	10	259	1	0	1	1	1	1	1	1	1	0	0	1	1	0	Proteobacteria	Gammaproteobacteria	Cellvibrionales	Halieaceae	Halioglobus
1107	10	108	1	1	1	1	1	0	1	0	1	1	0	1	0	1	Bacteroidetes	Flavobacteriia	Flavobacteriales	Flavobacteriaceae	uncultured
1117	10	656	1	1	1	1	1	1	1	1	1	0	0	1	0	0	Spirochaetae	Spirochaetes	Spirochaetales	Spirochaetaceae	Spirochaeta 2
1129	10	324	1	1	1	1	1	1	1	1	0	1	0	1	0	0	Proteobacteria	Deltaproteobacteria	Desulfobacterales	Desulfobacteraceae	Sva0081 sediment group
1139	10	108	1	1	0	1	1	1	1	1	1	1	0	1	0	0	Proteobacteria	Gammaproteobacteria	Alteromonadales	Colwelliaceae	Thalassotalea
1155	10	433	1	1	1	1	1	1	0	0	1	1	0	1	0	1	Actinobacteria	Acidimicrobiia	Acidimicrobiales	OM1 clade	Unassigned
1168	10	103	1	1	1	1	1	0	1	0	1	1	0	1	1	0	Proteobacteria	Gammaproteobacteria	Cellvibrionales	Halieaceae	Pseudohaliea
1171	10	282	1	0	1	1	1	1	1	1	1	0	0	1	0	1	Planctomycetes	Planctomycetacia	Planctomycetales	Planctomycetaceae	Blastopirellula
1187	10	217	1	0	1	1	1	1	1	1	1	1	0	1	0	0	Proteobacteria	Alphaproteobacteria	Rhodospirillales	AT-s3-44	Unassigned
1222	10	414	1	1	1	1	1	1	1	1	1	0	0	1	0	0	Planctomycetes	Planctomycetacia	Planctomycetales	Planctomycetaceae	Blastopirellula
1247	10	1226	1	1	0	1	0	1	1	1	1	1	0	1	1	0	Proteobacteria	Gammaproteobacteria	Oceanospirillales	Hahellaceae	Endozoicomonas
1265	10	340	1	1	0	1	1	1	1	1	1	0	0	1	0	1	Bacteroidetes	Flavobacteriia	Flavobacteriales	Flavobacteriaceae	NS5 marine group
1272	10	179	1	1	0	1	1	1	1	1	1	0	0	1	1	0	Verrucomicrobia	OPB35 soil group	uncultured bacterium	uncultured bacterium	uncultured bacterium
1288	10	294	1	1	1	1	1	1	1	1	1	0	0	1	0	0	Actinobacteria	Acidimicrobiia	Acidimicrobiales	OM1 clade	Ambiguous_taxa
1302	10	141	1	1	0	1	1	1	1	1	1	0	0	1	0	1	Bacteroidetes	Flavobacteriia	Flavobacteriales	Flavobacteriaceae	uncultured
1306	10	430	1	1	1	1	1	1	0	1	1	0	0	1	1	0	Actinobacteria	Acidimicrobiia	Acidimicrobiales	OM1 clade	uncultured bacterium
1314	10	567	1	1	0	1	0	1	1	1	1	0	0	1	1	1	Bacteroidetes	Flavobacteriia	Flavobacteriales	Flavobacteriaceae	NS5 marine group
1322	10	244	1	1	1	0	1	1	1	1	1	0	0	1	0	1	Proteobacteria	Alphaproteobacteria	Rhodospirillales	Rhodospirillaceae	OM75 clade
1327	10	146	1	0	1	1	1	1	1	1	1	0	1	1	0	0	Proteobacteria	Gammaproteobacteria	KI89A clade	uncultured bacterium	uncultured bacterium
135	10	1424	1	1	1	1	1	0	1	0	0	1	1	1	1	0	Proteobacteria	Deltaproteobacteria	Desulfovibrionales	Desulfovibrionaceae	Desulfovibrio
1352	10	127	1	0	1	1	1	0	1	1	1	0	0	1	1	1	Chloroflexi	S085	uncultured bacterium	uncultured bacterium	uncultured bacterium
13581	10	201	1	1	1	0	1	1	1	1	1	1	0	1	0	0	Acidobacteria	Solibacteres	Solibacterales	Solibacteraceae (Subgroup 3)	PAUC26f
1368	10	144	1	1	1	1	1	0	1	1	1	1	0	1	0	0	Proteobacteria	Gammaproteobacteria	Cellvibrionales	BD2-7	uncultured bacterium
1377	10	102	1	1	1	1	1	0	1	1	1	1	0	0	1	0	Proteobacteria	Deltaproteobacteria	Oligoflexales	0319-6G20	uncultured bacterium
1406	10	211	1	1	1	1	1	1	1	0	1	1	0	1	0	0	Verrucomicrobia	Verrucomicrobiae	Verrucomicrobiales	Verrucomicrobiaceae	Roseibacillus
1411	10	108	1	1	1	0	1	1	1	1	1	0	0	1	0	1	Proteobacteria	Gammaproteobacteria	Oceanospirillales	Litoricolaceae	Litoricola
1412	10	115	1	1	1	1	1	1	1	0	1	0	0	1	0	1	Bacteroidetes	Cytophagia	Cytophagales	Flammeovirgaceae	Flexithrix
1435	10	127	1	1	1	1	1	1	0	1	1	0	0	1	1	0	Actinobacteria	Acidimicrobiia	Acidimicrobiales	OM1 clade	uncultured bacterium
14481	10	261	1	0	1	1	1	1	1	1	0	1	0	1	1	0	Proteobacteria	Gammaproteobacteria	Cellvibrionales	Halieaceae	Unassigned
1451	10	110	1	0	1	1	1	1	1	1	1	0	0	1	0	1	Proteobacteria	Gammaproteobacteria	Oceanospirillales	SS1-B-06-26	uncultured bacterium
1452	10	145	1	1	1	1	1	0	1	0	1	0	0	1	1	1	Bacteroidetes	Flavobacteriia	Flavobacteriales	Flavobacteriaceae	Tenacibaculum
1462	10	150	1	1	1	1	1	1	1	1	1	0	0	1	0	0	Proteobacteria	Gammaproteobacteria	Xanthomonadales	uncultured	Ambiguous_taxa
1486	10	231	1	1	1	1	1	1	0	1	1	0	0	1	0	1	Planctomycetes	Planctomycetacia	Planctomycetales	Planctomycetaceae	Blastopirellula
1487	10	570	1	0	1	1	1	1	1	1	0	1	0	1	0	1	Proteobacteria	Alphaproteobacteria	Rickettsiales	SAR116 clade	Ambiguous_taxa
1511	10	251	1	1	0	1	1	1	1	0	1	1	0	1	0	1	Proteobacteria	Gammaproteobacteria	Oceanospirillales	Hahellaceae	Endozoicomonas
1519	10	112	1	1	1	1	1	1	0	1	1	0	0	1	0	1	Verrucomicrobia	Verrucomicrobiae	Verrucomicrobiales	Rubritaleaceae	Rubritalea
1538	10	121	1	1	1	1	1	1	1	1	1	0	0	1	0	0	SBR1093	uncultured bacterium	uncultured bacterium	uncultured bacterium	uncultured bacterium
1549	10	334	1	1	1	1	1	1	1	1	1	0	0	1	0	0	Proteobacteria	Deltaproteobacteria	NB1-j	Unassigned	Unassigned
1556	10	110	1	1	1	1	1	0	1	1	1	0	0	1	1	0	Proteobacteria	Deltaproteobacteria	Desulfovibrionales	Desulfovibrionaceae	Desulfovibrio
1558	10	155	1	1	0	1	1	0	0	1	1	1	1	1	0	1	Proteobacteria	Gammaproteobacteria	Alteromonadales	Idiomarinaceae	Idiomarina
157	10	2027	1	0	1	1	1	0	1	1	1	1	1	1	0	0	Bacteroidetes	Cytophagia	Cytophagales	Flammeovirgaceae	Unassigned
1572	10	141	1	0	1	1	1	1	1	0	1	1	0	1	0	1	Lentisphaerae	Lentisphaeria	Lentisphaerales	Lentisphaeraceae	Lentisphaera
1582	10	117	1	1	1	1	1	1	1	1	1	0	0	1	0	0	Proteobacteria	Gammaproteobacteria	Sva0071	uncultured bacterium	uncultured bacterium
1593	10	177	1	0	1	1	1	1	0	1	1	1	0	1	0	1	Lentisphaerae	Lentisphaeria	Lentisphaerales	Lentisphaeraceae	Lentisphaera
1603	10	121	1	0	1	1	1	1	1	0	0	1	1	1	1	0	Proteobacteria	Gammaproteobacteria	Alteromonadales	Ferrimonadaceae	Ferrimonas
1616	10	160	1	1	1	1	1	1	0	0	1	0	0	1	1	1	Lentisphaerae	Oligosphaeria	SS1-B-02-17	uncultured Lentisphaerae bacterium	uncultured Lentisphaerae bacterium
1623	10	175	1	1	0	1	1	1	1	1	1	0	0	1	0	1	Actinobacteria	Acidimicrobiia	Acidimicrobiales	Sva0996 marine group	Unassigned
1639	10	104	1	1	1	1	1	1	1	0	1	0	0	1	0	1	Proteobacteria	Gammaproteobacteria	uncultured	uncultured bacterium	uncultured bacterium
1657	10	142	1	1	1	1	1	1	1	1	0	1	0	1	0	0	Proteobacteria	Alphaproteobacteria	Rhodospirillales	Rhodospirillaceae	uncultured
16613	10	198	1	0	1	1	1	1	1	1	1	0	0	1	0	1	Proteobacteria	Alphaproteobacteria	Rhodobacterales	Rhodobacteraceae	uncultured
1662	10	314	1	0	1	1	1	1	1	1	1	0	0	1	0	1	Proteobacteria	Gammaproteobacteria	Salinisphaerales	Salinisphaeraceae	ZD0417 marine group
1707	10	146	1	1	1	1	1	1	0	0	1	1	0	1	1	0	Verrucomicrobia	Verrucomicrobiae	Verrucomicrobiales	DEV007	Unassigned
1721	10	232	1	0	0	1	1	1	1	1	1	0	1	1	0	1	Proteobacteria	Alphaproteobacteria	SAR11 clade	Unassigned	Unassigned
1724	10	187	1	1	1	1	1	1	1	1	1	0	0	1	0	0	Proteobacteria	Gammaproteobacteria	Gammaproteobacteria Incertae Sedis	Unknown Family	uncultured
1744	10	203	1	0	1	1	1	1	1	1	1	0	0	1	0	1	Chloroflexi	SAR202 clade	Ambiguous_taxa	Ambiguous_taxa	Ambiguous_taxa
176	10	1275	1	1	1	1	1	0	1	0	0	1	1	1	1	0	Bacteroidetes	Bacteroidia	Bacteroidales	Marinilabiaceae	Saccharicrinis
1780	10	127	1	1	1	1	1	1	1	1	1	0	0	1	0	0	Acidobacteria	Solibacteres	Solibacterales	Solibacteraceae (Subgroup 3)	PAUC26f
18	10	8531	1	1	1	1	1	0	1	0	0	1	1	1	1	0	Proteobacteria	Gammaproteobacteria	Oceanospirillales	SAR86 clade	Unassigned
1802	10	361	1	1	1	1	0	1	1	0	1	0	0	1	1	1	Bacteroidetes	Flavobacteriia	Flavobacteriales	Flavobacteriaceae	NS5 marine group
1848	10	187	1	1	1	1	1	0	1	0	1	0	0	1	1	1	Bacteroidetes	Flavobacteriia	Flavobacteriales	Flavobacteriaceae	Polaribacter 4
1865	10	419	1	0	0	1	1	1	0	1	1	1	0	1	1	1	Gracilibacteria	uncultured bacterium	uncultured bacterium	uncultured bacterium	uncultured bacterium
1875	10	161	1	1	1	1	1	1	1	1	1	1	0	0	0	0	Proteobacteria	Deltaproteobacteria	NB1-j	uncultured bacterium	uncultured bacterium
1885	10	326	1	1	0	1	1	1	1	0	1	0	0	1	1	1	Proteobacteria	Gammaproteobacteria	Gammaproteobacteria Incertae Sedis	Unknown Family	uncultured
1890	10	130	1	0	1	1	1	1	1	1	1	1	0	1	0	0	Proteobacteria	Gammaproteobacteria	Cellvibrionales	Halieaceae	Halioglobus
1891	10	239	1	0	1	1	1	1	1	1	1	0	0	1	0	1	Proteobacteria	Deltaproteobacteria	Desulfobacterales	Desulfobacteraceae	Sva0081 sediment group
19	10	19234	1	1	1	1	0	0	1	1	1	0	1	1	1	0	Tenericutes	Mollicutes	Mycoplasmatales	Mycoplasmataceae	Mycoplasma
1930	10	115	1	0	0	1	1	1	1	1	1	1	0	1	1	0	Proteobacteria	Gammaproteobacteria	Cellvibrionales	Halieaceae	Parahaliea
1939	10	219	1	0	1	1	1	1	1	1	1	0	0	1	1	0	Proteobacteria	Deltaproteobacteria	NB1-j	Unassigned	Unassigned
1969	10	130	1	1	1	1	1	1	1	1	0	0	0	1	0	1	Verrucomicrobia	Opitutae	Puniceicoccales	Puniceicoccaceae	Unassigned
1977	10	125	1	0	1	1	1	1	1	0	1	0	1	1	1	0	Planctomycetes	Phycisphaerae	Phycisphaerales	Phycisphaeraceae	Urania-1B-19 marine sediment group
19905	10	431	1	1	1	1	1	1	1	0	1	1	0	1	0	0	Cyanobacteria	Cyanobacteria	SubsectionII	FamilyII	Pleurocapsa
2000	10	103	1	0	1	1	1	1	0	1	1	1	0	1	0	1	Proteobacteria	Gammaproteobacteria	Oceanospirillales	Alcanivoracaceae	Kangiella
20011	10	213	1	0	0	1	1	1	1	1	1	1	0	1	0	1	Gemmatimonadetes	BD2-11 terrestrial group	uncultured bacterium	uncultured bacterium	uncultured bacterium
20216	10	297	1	1	1	1	1	0	1	1	1	1	0	1	0	0	Proteobacteria	Deltaproteobacteria	Desulfurellales	Desulfurellaceae	G55
203	10	2561	1	1	1	1	0	0	1	1	1	1	0	1	1	0	Proteobacteria	Gammaproteobacteria	Oceanospirillales	Hahellaceae	Kistimonas
2040	10	131	1	1	0	1	1	1	0	1	1	0	0	1	1	1	Fusobacteria	Fusobacteriia	Fusobacteriales	Fusobacteriaceae	Cetobacterium
2068	10	296	1	0	1	1	1	1	0	1	1	0	0	1	1	1	Firmicutes	Clostridia	Clostridiales	Lachnospiraceae	Vallitalea
207	10	1719	1	1	1	1	1	0	1	1	1	0	0	1	1	0	Bacteroidetes	Flavobacteriia	Flavobacteriales	NS9 marine group	Unassigned
2098	10	150	1	1	1	1	1	0	1	1	1	0	0	1	1	0	Gemmatimonadetes	BD2-11 terrestrial group	Unassigned	Unassigned	Unassigned
2099	10	115	1	0	1	1	1	1	1	0	1	1	0	1	1	0	Proteobacteria	Deltaproteobacteria	NB1-j	Unassigned	Unassigned
2113	10	218	1	0	1	1	1	1	1	1	1	1	0	1	0	0	Proteobacteria	Gammaproteobacteria	Xanthomonadales	JTB255 marine benthic group	uncultured bacterium
2125	10	148	1	0	0	1	1	1	1	1	1	0	1	1	0	1	Verrucomicrobia	Verrucomicrobiae	Verrucomicrobiales	Rubritaleaceae	Rubritalea
2127	10	187	1	0	1	1	1	1	0	1	1	1	0	1	0	1	Proteobacteria	Gammaproteobacteria	Alteromonadales	Shewanellaceae	Psychrobium
213	10	2783	1	0	1	0	1	1	1	1	1	1	0	1	0	1	Chloroflexi	Caldilineae	Caldilineales	Caldilineaceae	uncultured
2131	10	117	1	0	1	1	1	1	1	1	0	1	0	1	1	0	Proteobacteria	AEGEAN-245	Ambiguous_taxa	Ambiguous_taxa	Ambiguous_taxa
2152	10	141	1	1	1	1	1	1	1	0	0	0	0	1	1	1	Bacteroidetes	Cytophagia	Cytophagales	Flammeovirgaceae	uncultured
2170	10	262	1	1	1	1	1	1	1	0	1	0	0	1	1	0	Verrucomicrobia	Verrucomicrobiae	Verrucomicrobiales	Verrucomicrobiaceae	Roseibacillus
2179	10	160	1	1	1	1	1	1	1	0	1	0	0	1	1	0	Proteobacteria	Gammaproteobacteria	uncultured	uncultured bacterium	uncultured bacterium
2182	10	242	1	1	1	1	1	1	1	0	1	0	0	1	0	1	Proteobacteria	Gammaproteobacteria	Oceanospirillales	Oceanospirillaceae	Pseudohongiella
2206	10	134	1	1	1	1	1	1	1	1	1	0	0	1	0	0	Acidobacteria	Solibacteres	Solibacterales	Solibacteraceae (Subgroup 3)	PAUC26f
2217	10	117	1	1	1	1	1	1	1	0	1	0	0	1	1	0	Planctomycetes	Phycisphaerae	Phycisphaerales	Phycisphaeraceae	Urania-1B-19 marine sediment group
2296	10	143	1	0	1	1	1	1	1	1	1	0	1	1	0	0	Proteobacteria	Gammaproteobacteria	E01-9C-26 marine group	uncultured bacterium	uncultured bacterium
23	10	2147	1	0	1	1	1	1	0	0	0	1	1	1	1	1	Proteobacteria	Alphaproteobacteria	Rickettsiales	SAR116 clade	Ambiguous_taxa
231	10	1774	1	1	1	1	1	0	0	1	1	1	1	1	0	0	Proteobacteria	Gammaproteobacteria	Arenicellales	Arenicellaceae	Perspicuibacter
2343	10	221	1	1	1	1	1	1	1	1	1	0	0	1	0	0	Chloroflexi	SAR202 clade	Ambiguous_taxa	Ambiguous_taxa	Ambiguous_taxa
2350	10	122	1	1	0	1	1	1	1	1	1	0	0	1	0	1	Firmicutes	Clostridia	Clostridiales	Lachnospiraceae	Epulopiscium
2374	10	145	1	1	1	1	1	1	1	0	1	0	0	1	1	0	Planctomycetes	Planctomycetacia	Planctomycetales	Planctomycetaceae	Blastopirellula
23786	10	165	1	1	1	1	1	0	0	1	1	1	0	1	1	0	Bacteroidetes	Flavobacteriia	Flavobacteriales	Flavobacteriaceae	Aquibacter
2441	10	259	1	0	1	1	1	1	1	1	1	0	0	1	1	0	Nitrospirae	Nitrospira	Nitrospirales	Nitrospiraceae	Nitrospira
2443	10	137	1	0	1	1	1	1	1	0	1	1	0	1	0	1	Lentisphaerae	Lentisphaeria	Lentisphaerales	Lentisphaeraceae	Lentisphaera
2470	10	113	1	1	1	1	1	1	1	0	0	1	0	1	1	0	Proteobacteria	Gammaproteobacteria	Aeromonadales	Aeromonadaceae	uncultured
2489	10	122	1	0	1	1	1	1	1	1	0	1	1	1	0	0	Proteobacteria	Gammaproteobacteria	Cellvibrionales	Spongiibacteraceae	BD1-7 clade
252	10	3267	1	1	0	1	1	1	1	1	1	0	0	1	1	0	Proteobacteria	Gammaproteobacteria	Oceanospirillales	Hahellaceae	Endozoicomonas
25349	10	103	1	1	1	0	1	1	1	1	1	0	0	1	0	1	Proteobacteria	Alphaproteobacteria	Rhodospirillales	Rhodospirillaceae	uncultured
260	10	2276	1	0	1	1	1	1	1	1	1	0	0	1	0	1	Proteobacteria	Alphaproteobacteria	SAR11 clade	Surface 1	Unassigned
2633	10	103	1	1	0	1	1	1	1	0	1	1	0	1	1	0	Proteobacteria	Gammaproteobacteria	Cellvibrionales	BD2-7	uncultured gamma proteobacterium
2660	10	140	1	0	1	1	1	1	1	1	0	1	0	1	1	0	Proteobacteria	Gammaproteobacteria	Oceanospirillales	SS1-B-06-26	uncultured gamma proteobacterium
2666	10	336	1	0	1	1	1	1	0	1	1	0	1	1	0	1	Proteobacteria	Gammaproteobacteria	uncultured	Unassigned	Unassigned
26678	10	428	1	0	1	1	1	1	1	1	1	0	0	1	0	1	Proteobacteria	Alphaproteobacteria	Rhodobacterales	Rhodobacteraceae	Unassigned
27681	10	119	1	0	1	1	1	1	1	1	1	0	0	1	1	0	Proteobacteria	Gammaproteobacteria	Xanthomonadales	JTB255 marine benthic group	Unassigned
277	10	900	1	0	1	1	1	1	1	1	0	0	0	1	1	1	Lentisphaerae	Oligosphaeria	P.palmC41	Unassigned	Unassigned
27972	10	810	1	0	1	1	1	1	1	1	1	0	0	1	0	1	Chloroflexi	TK10	Ambiguous_taxa	Ambiguous_taxa	Ambiguous_taxa
2828	10	116	1	1	1	1	1	1	1	0	0	0	1	1	1	0	Proteobacteria	Gammaproteobacteria	Gammaproteobacteria Incertae Sedis	Unknown Family	uncultured
2833	10	136	1	1	1	1	1	1	1	0	0	1	0	1	0	1	Acidobacteria	Holophagae	Subgroup 10	CA002	uncultured Acidobacteria bacterium
28462	10	110	1	1	1	1	1	1	1	0	0	1	0	1	1	0	Cyanobacteria	Cyanobacteria	SubsectionII	FamilyII	Pleurocapsa
2894	10	119	1	0	1	1	1	1	1	1	0	1	0	1	1	0	Acidobacteria	Subgroup 26	Unassigned	Unassigned	Unassigned
2972	10	165	1	1	1	1	1	1	1	1	1	0	0	1	0	0	Planctomycetes	Phycisphaerae	Phycisphaerales	Phycisphaeraceae	Urania-1B-19 marine sediment group
2992	10	118	1	0	1	1	1	1	1	1	1	0	1	0	1	0	Proteobacteria	Gammaproteobacteria	Oceanospirillales	OM182 clade	uncultured gamma proteobacterium
301	10	507	1	1	0	1	1	1	0	1	1	0	0	1	1	1	Firmicutes	Bacilli	Bacillales	Family XII	Exiguobacterium
30181	10	214	1	0	1	1	1	1	1	1	1	0	0	1	1	0	Chloroflexi	Unassigned	Unassigned	Unassigned	Unassigned
30284	10	181	1	0	1	1	1	1	1	1	1	1	0	1	0	0	Proteobacteria	Alphaproteobacteria	Rhodospirillales	Rhodospirillaceae	uncultured
30540	10	112	1	1	1	1	0	1	0	1	1	1	0	1	0	1	Proteobacteria	Gammaproteobacteria	Oceanospirillales	Oceanospirillaceae	Marinomonas
3069	10	148	1	0	1	1	1	1	1	1	1	0	1	1	0	0	Proteobacteria	Gammaproteobacteria	Cellvibrionales	Halieaceae	Unassigned
3093	10	325	0	0	1	1	1	1	1	1	1	1	0	1	0	1	Thaumarchaeota	Marine Group I	Unknown Order	Unknown Family	Candidatus Nitrosopumilus
3103	10	157	1	1	1	1	1	1	1	1	0	1	0	1	0	0	Planctomycetes	Planctomycetacia	Planctomycetales	Planctomycetaceae	Rhodopirellula
3134	10	240	1	0	1	1	1	1	0	1	1	0	0	1	1	1	Firmicutes	Clostridia	Clostridiales	Lachnospiraceae	uncultured
3271	10	102	1	1	1	1	1	1	1	1	1	0	0	1	0	0	Nitrospirae	Nitrospira	Nitrospirales	Nitrospiraceae	Nitrospira
34	10	10581	1	1	1	1	1	0	0	1	1	1	1	1	0	0	Proteobacteria	Gammaproteobacteria	Thiotrichales	Thiotrichales Incertae Sedis	Candidatus Endoecteinascidia
3455	10	134	1	1	1	1	1	1	0	1	1	0	0	1	1	0	Planctomycetes	Planctomycetacia	Planctomycetales	Planctomycetaceae	Unassigned
355	10	411	1	1	1	1	1	1	1	0	1	0	0	1	1	0	Lentisphaerae	Oligosphaeria	P.palmC41	Unassigned	Unassigned
36	10	3634	1	1	1	1	1	1	1	0	0	1	0	1	1	0	Proteobacteria	Gammaproteobacteria	HOC36	Ambiguous_taxa	Ambiguous_taxa
3704	10	193	1	1	1	1	1	0	1	1	1	1	0	1	0	0	Proteobacteria	Proteobacteria Incertae Sedis	Unknown Order	Unknown Family	Candidatus Tenderia
380	10	1095	1	1	1	1	1	0	1	1	1	1	0	1	0	0	Proteobacteria	Gammaproteobacteria	Chromatiales	Chromatiaceae	Rheinheimera
3822	10	216	1	0	1	1	1	1	1	1	0	1	0	1	1	0	Proteobacteria	Gammaproteobacteria	Alteromonadales	Ferrimonadaceae	Ferrimonas
388	10	614	1	1	1	1	1	1	0	1	1	1	0	1	0	0	Proteobacteria	Alphaproteobacteria	Rhodospirillales	Rhodospirillaceae	uncultured
389	10	864	1	0	1	1	1	1	1	1	1	1	0	1	0	0	Nitrospirae	Nitrospira	Nitrospirales	Nitrospiraceae	Nitrospira
3952	10	124	1	1	1	1	1	1	1	0	1	0	1	1	0	0	Proteobacteria	Gammaproteobacteria	KI89A clade	uncultured gamma proteobacterium	uncultured gamma proteobacterium
411	10	913	1	0	1	1	1	0	0	1	1	1	1	1	1	0	Proteobacteria	Betaproteobacteria	Burkholderiales	Comamonadaceae	Ambiguous_taxa
413	10	118	1	1	1	1	0	1	1	1	1	0	0	1	0	1	Proteobacteria	Alphaproteobacteria	Rhodospirillales	Rhodospirillaceae	Terasakiella
4136	10	2317	1	0	1	1	1	0	1	1	1	1	1	1	0	0	Proteobacteria	Alphaproteobacteria	Rhizobiales	OCS116 clade	Unassigned
4160	10	131	1	0	1	1	1	1	1	1	1	0	0	1	0	1	Proteobacteria	Alphaproteobacteria	Rhodospirillales	Rhodospirillaceae	Terasakiella
4237	10	129	1	1	1	1	1	1	1	1	0	1	0	1	0	0	Proteobacteria	Gammaproteobacteria	Gammaproteobacteria Incertae Sedis	Unknown Family	uncultured
4239	10	107	1	0	1	1	1	1	1	1	1	0	0	1	1	0	Proteobacteria	Deltaproteobacteria	NB1-j	uncultured bacterium	uncultured bacterium
4294	10	171	1	1	1	1	1	1	1	0	1	0	0	1	0	1	Planctomycetes	Planctomycetacia	Planctomycetales	Planctomycetaceae	Rubripirellula
4313	10	163	1	0	1	1	1	1	1	0	1	1	0	1	0	1	Proteobacteria	Gammaproteobacteria	Oceanospirillales	Oceanospirillaceae	Amphritea
4374	10	218	1	1	1	1	1	1	1	1	1	0	0	1	0	0	Actinobacteria	Acidimicrobiia	Acidimicrobiales	OM1 clade	uncultured bacterium
441	10	1269	1	1	1	1	1	1	1	1	0	0	0	1	1	0	Proteobacteria	Deltaproteobacteria	Desulfobacterales	Desulfobulbaceae	Desulfotalea
4672	10	234	1	0	1	1	1	1	1	1	1	1	0	1	0	0	Proteobacteria	Alphaproteobacteria	Rhodobacterales	Rhodobacteraceae	uncultured
485	10	1057	1	0	1	1	1	1	1	1	1	0	0	1	0	1	Proteobacteria	Deltaproteobacteria	Desulfurellales	Desulfurellaceae	H16
486	10	845	1	0	1	1	1	0	1	1	0	1	1	1	0	1	Proteobacteria	Gammaproteobacteria	Oceanospirillales	Hahellaceae	Endozoicomonas
496	10	400	1	1	1	1	1	0	1	1	1	0	0	1	1	0	Gemmatimonadetes	BD2-11 terrestrial group	uncultured bacterium	uncultured bacterium	uncultured bacterium
507	10	210	1	1	1	1	1	1	1	0	0	1	1	1	0	0	Cyanobacteria	Cyanobacteria	SubsectionII	FamilyI	Xenococcus
526	10	810	1	0	1	1	0	1	1	1	1	1	0	1	0	1	Proteobacteria	Gammaproteobacteria	Oceanospirillales	Hahellaceae	Endozoicomonas
5460	10	129	1	0	1	1	1	1	1	1	1	0	0	1	0	1	Planctomycetes	Planctomycetacia	Planctomycetales	Planctomycetaceae	Blastopirellula
549	10	626	1	1	0	1	1	1	1	1	1	0	0	1	0	1	Proteobacteria	Alphaproteobacteria	Rhizobiales	PS1 clade	uncultured bacterium
560	10	273	1	1	1	1	1	1	1	1	1	0	0	1	0	0	Nitrospirae	Nitrospira	Nitrospirales	Nitrospiraceae	Nitrospira
5743	10	124	1	1	1	1	1	1	1	1	1	0	0	1	0	0	Proteobacteria	Gammaproteobacteria	KI89A clade	Unassigned	Unassigned
57861	10	115	1	1	1	1	1	1	0	1	1	1	0	0	0	1	Proteobacteria	Alphaproteobacteria	Rhodobacterales	Rhodobacteraceae	Ambiguous_taxa
5889	10	127	1	0	1	1	1	1	0	1	1	1	1	0	1	0	Proteobacteria	Gammaproteobacteria	Vibrionales	Vibrionaceae	Vibrio
598	10	516	1	1	0	1	1	1	0	1	1	0	0	1	1	1	Bacteroidetes	Flavobacteriia	Flavobacteriales	Cryomorphaceae	Fluviicola
605	10	584	1	1	1	1	1	1	1	1	1	0	0	1	0	0	Proteobacteria	Alphaproteobacteria	Rhodobacterales	Rhodobacteraceae	Albidovulum
6293	10	1906	1	1	1	1	1	0	1	0	0	1	1	1	1	0	Proteobacteria	Gammaproteobacteria	uncultured	Ambiguous_taxa	Ambiguous_taxa
6372	10	137	1	0	1	1	1	1	1	1	1	1	0	1	0	0	Proteobacteria	Gammaproteobacteria	Xanthomonadales	JTB255 marine benthic group	uncultured bacterium
654	10	124	1	1	1	1	1	1	0	1	1	0	0	1	0	1	Cyanobacteria	Cyanobacteria	SubsectionII	FamilyII	Pleurocapsa
663	10	792	1	1	0	1	0	1	1	1	1	0	0	1	1	1	Bacteroidetes	Cytophagia	Cytophagales	Flammeovirgaceae	Marinoscillum
670	10	670	1	0	0	1	1	1	0	1	1	1	1	1	0	1	Proteobacteria	Gammaproteobacteria	Alteromonadales	Idiomarinaceae	Idiomarina
678	10	247	1	0	1	1	1	1	1	1	1	1	0	1	0	0	Planctomycetes	Planctomycetacia	Planctomycetales	Planctomycetaceae	uncultured
6873	10	266	1	1	1	0	1	1	1	1	1	0	0	1	0	1	Gemmatimonadetes	BD2-11 terrestrial group	uncultured bacterium	uncultured bacterium	uncultured bacterium
694	10	192	1	1	1	1	1	1	1	0	0	1	1	1	0	0	Bacteroidetes	Cytophagia	Cytophagales	Flammeovirgaceae	Reichenbachiella
6955	10	305	1	0	1	1	1	1	1	1	1	1	0	1	0	0	Proteobacteria	JTB23	uncultured bacterium	uncultured bacterium	uncultured bacterium
702	10	316	1	0	1	1	1	1	1	1	1	0	0	1	1	0	Chloroflexi	SAR202 clade	uncultured bacterium	uncultured bacterium	uncultured bacterium
705	10	416	1	1	0	1	1	1	1	1	1	0	0	1	0	1	Bacteroidetes	Flavobacteriia	Flavobacteriales	Flavobacteriaceae	NS5 marine group
723	10	1189	1	1	1	1	1	1	1	1	1	0	0	1	0	0	Proteobacteria	Gammaproteobacteria	KI89A clade	uncultured bacterium	uncultured bacterium
725	10	335	1	1	1	1	1	1	1	0	1	0	0	1	1	0	Cyanobacteria	Cyanobacteria	SubsectionIV	Unassigned	Unassigned
7429	10	708	1	1	0	1	0	1	1	1	1	0	0	1	1	1	Bacteroidetes	Flavobacteriia	Flavobacteriales	Cryomorphaceae	uncultured
759	10	673	1	1	1	1	1	1	1	1	1	0	0	1	0	0	Proteobacteria	Gammaproteobacteria	Chromatiales	Granulosicoccaceae	Granulosicoccus
7926	10	101	1	1	1	1	1	0	1	0	1	1	0	1	0	1	Proteobacteria	Alphaproteobacteria	Rhodobacterales	Rhodobacteraceae	uncultured
797	10	202	1	1	1	1	1	1	0	1	0	1	0	1	1	0	Bacteroidetes	Flavobacteriia	Flavobacteriales	Cryomorphaceae	Fluviicola
8	10	12836	1	1	1	1	1	0	1	0	0	1	1	1	1	0	Proteobacteria	Betaproteobacteria	Nitrosomonadales	Nitrosomonadaceae	Candidatus Branchiomonas
806	10	132	1	0	1	1	1	1	1	1	1	1	0	1	0	0	SBR1093	uncultured bacterium	uncultured bacterium	uncultured bacterium	uncultured bacterium
8115	10	3183	1	1	1	1	1	0	1	0	1	1	1	1	0	0	Proteobacteria	Gammaproteobacteria	Oceanospirillales	Hahellaceae	Endozoicomonas
828	10	439	1	1	1	1	0	1	1	1	1	0	0	1	0	1	Proteobacteria	Alphaproteobacteria	Rhodospirillales	Rhodospirillaceae	uncultured
832	10	161	1	1	1	1	1	1	0	1	0	1	0	1	1	0	Proteobacteria	Gammaproteobacteria	KI89A clade	uncultured bacterium	uncultured bacterium
834	10	339	1	0	1	1	1	1	1	1	0	1	0	1	1	0	Proteobacteria	Gammaproteobacteria	Cellvibrionales	Halieaceae	OM60(NOR5) clade
840	10	141	1	1	1	1	1	1	0	1	1	1	0	1	0	0	Proteobacteria	Deltaproteobacteria	Bdellovibrionales	Bacteriovoracaceae	Peredibacter
842	10	406	1	1	0	1	1	1	1	1	1	0	0	1	0	1	Cyanobacteria	Cyanobacteria	SubsectionII	FamilyII	Pleurocapsa
847	10	346	1	1	0	1	1	1	1	1	1	0	0	1	0	1	Planctomycetes	Planctomycetacia	Planctomycetales	Planctomycetaceae	Pirellula
871	10	220	1	1	1	1	1	1	1	0	1	0	0	1	1	0	Proteobacteria	Gammaproteobacteria	KI89A clade	uncultured bacterium	uncultured bacterium
886	10	152	1	1	1	1	1	1	1	0	1	1	0	1	0	0	Proteobacteria	Alphaproteobacteria	Rhodospirillales	Rhodospirillaceae	Unassigned
888	10	110	1	1	1	1	1	1	0	0	1	1	0	1	0	1	Proteobacteria	Deltaproteobacteria	Myxococcales	BIrii41	Unassigned
900	10	215	1	1	1	1	0	1	1	0	1	1	0	1	1	0	Proteobacteria	Gammaproteobacteria	Vibrionales	Vibrionaceae	Vibrio
901	10	579	1	1	1	1	1	1	1	0	1	0	0	1	0	1	Planctomycetes	Planctomycetacia	Planctomycetales	Planctomycetaceae	Rubripirellula
909	10	169	0	1	0	1	1	1	1	1	1	1	0	1	0	1	Planctomycetes	Planctomycetacia	Planctomycetales	Planctomycetaceae	uncultured
914	10	479	1	1	1	1	0	1	1	1	1	0	0	1	0	1	Tectomicrobia	uncultured bacterium	uncultured bacterium	uncultured bacterium	uncultured bacterium
92	10	1227	1	1	0	1	1	1	1	1	1	0	0	1	1	0	Proteobacteria	Gammaproteobacteria	Unassigned	Unassigned	Unassigned
921	10	200	1	1	1	1	1	1	1	0	0	1	0	1	1	0	Bacteroidetes	Cytophagia	Cytophagales	Flammeovirgaceae	Reichenbachiella
929	10	167	1	1	1	1	1	1	0	1	1	1	0	1	0	0	Cyanobacteria	Cyanobacteria	SubsectionI	FamilyI	Unassigned
9311	10	729	1	0	1	1	0	1	0	1	1	1	1	1	0	1	Actinobacteria	Acidimicrobiia	Acidimicrobiales	Sva0996 marine group	uncultured bacterium
938	10	211	1	0	1	1	1	1	0	1	1	1	0	1	1	0	Bacteroidetes	Flavobacteriia	Flavobacteriales	Cryomorphaceae	uncultured
957	10	211	1	0	1	1	1	1	1	1	0	1	0	1	1	0	Proteobacteria	Deltaproteobacteria	Desulfobacterales	Desulfobulbaceae	[Desulfobacterium] catecholicum group
964	10	104	1	1	1	1	1	1	1	0	0	1	1	1	0	0	Proteobacteria	Gammaproteobacteria	Gammaproteobacteria Incertae Sedis	Unknown Family	uncultured
967	10	313	1	1	0	1	1	1	1	1	1	0	0	1	1	0	Proteobacteria	Alphaproteobacteria	Rhodospirillales	Rhodospirillaceae	OM75 clade
9756	10	132	1	1	1	1	1	0	1	1	1	0	0	1	1	0	Chloroflexi	SAR202 clade	Ambiguous_taxa	Ambiguous_taxa	Ambiguous_taxa
995	10	137	1	1	1	1	1	0	1	1	0	1	1	0	1	0	Proteobacteria	Gammaproteobacteria	Cellvibrionales	Cellvibrionaceae	Simiduia
1004	11	282	1	1	1	1	1	1	1	0	0	1	1	1	1	0	Proteobacteria	Gammaproteobacteria	Alteromonadales	Moritellaceae	Paramoritella
10056	11	331	1	1	1	1	1	1	1	1	1	1	0	1	0	0	Proteobacteria	Alphaproteobacteria	Rhodobacterales	Rhodobacteraceae	uncultured
1006	11	138	1	0	1	1	1	1	1	1	1	1	0	1	0	1	Proteobacteria	Gammaproteobacteria	Oceanospirillales	Hahellaceae	Endozoicomonas
1016	11	119	1	1	1	1	1	1	0	1	1	1	0	1	0	1	Actinobacteria	Acidimicrobiia	Acidimicrobiales	Sva0996 marine group	Unassigned
10281	11	148	1	1	0	1	1	0	1	1	1	1	0	1	1	1	Proteobacteria	Alphaproteobacteria	Sphingomonadales	Sphingomonadaceae	Sphingomicrobium
1035	11	109	1	1	1	1	0	1	1	1	1	1	0	1	0	1	Proteobacteria	Gammaproteobacteria	Oceanospirillales	Oceanospirillaceae	Oleibacter
1038	11	938	1	1	1	1	1	1	1	1	1	0	0	1	1	0	Chloroflexi	SAR202 clade	Ambiguous_taxa	Ambiguous_taxa	Ambiguous_taxa
1039	11	847	1	1	1	1	1	1	1	1	1	0	0	1	1	0	Chloroflexi	SAR202 clade	Unassigned	Unassigned	Unassigned
1053	11	205	1	0	1	1	1	1	1	1	1	1	0	1	1	0	Nitrospirae	Nitrospira	Nitrospirales	Nitrospiraceae	Nitrospira
10769	11	991	1	1	1	1	1	1	1	0	0	1	1	1	1	0	Proteobacteria	Gammaproteobacteria	Vibrionales	Vibrionaceae	Vibrio
1082	11	350	1	1	1	1	1	1	1	1	1	0	0	1	1	0	Proteobacteria	Gammaproteobacteria	E01-9C-26 marine group	Ambiguous_taxa	Ambiguous_taxa
1089	11	634	1	1	1	1	1	1	1	0	1	1	0	1	0	1	Verrucomicrobia	Verrucomicrobiae	Verrucomicrobiales	Rubritaleaceae	Rubritalea
11030	11	238	1	1	1	1	1	1	1	0	1	0	1	1	1	0	Bacteroidetes	Flavobacteriia	Flavobacteriales	Flavobacteriaceae	Unassigned
11097	11	167	1	1	1	1	1	0	1	1	0	1	0	1	1	1	Proteobacteria	Gammaproteobacteria	Vibrionales	Vibrionaceae	Vibrio
1115	11	210	1	1	0	1	1	1	0	1	1	1	0	1	1	1	Proteobacteria	Gammaproteobacteria	Vibrionales	Vibrionaceae	Photobacterium
1144	11	387	1	1	1	1	1	1	1	0	1	1	0	1	1	0	Proteobacteria	Deltaproteobacteria	Desulfobacterales	Desulfobacteraceae	uncultured
1182	11	219	1	0	1	1	1	1	1	1	1	1	0	1	0	1	Proteobacteria	Alphaproteobacteria	Rhodospirillales	Rhodospirillaceae	uncultured
1192	11	193	1	1	1	1	1	1	1	1	0	1	0	1	1	0	Bacteroidetes	Cytophagia	Cytophagales	Flammeovirgaceae	uncultured
1201	11	170	1	1	1	1	1	1	1	0	1	1	0	1	0	1	Proteobacteria	Gammaproteobacteria	Arenicellales	Arenicellaceae	Arenicella
1205	11	155	1	1	1	1	1	1	1	1	1	0	0	1	1	0	Proteobacteria	Deltaproteobacteria	Myxococcales	Sandaracinaceae	uncultured
1212	11	1877	1	1	0	1	1	1	1	1	1	0	0	1	1	1	Acidobacteria	Holophagae	Subgroup 10	TK85	Unassigned
1216	11	231	1	1	0	1	1	1	1	1	1	0	0	1	1	1	Proteobacteria	Alphaproteobacteria	Rhodobacterales	Rhodobacteraceae	uncultured
12291	11	298	1	0	1	1	1	1	1	1	1	1	0	1	0	1	Proteobacteria	Alphaproteobacteria	Rhodospirillales	Rhodospirillaceae	uncultured
1237	11	127	1	1	1	1	1	1	1	1	1	0	0	1	1	0	Proteobacteria	Deltaproteobacteria	Desulfurellales	Desulfurellaceae	G55
1239	11	352	1	1	1	1	1	1	1	1	1	0	0	1	1	0	Acidobacteria	Holophagae	Subgroup 10	Sva0725	Unassigned
1263	11	531	1	0	1	1	1	1	1	1	1	0	0	1	1	1	Poribacteria	Ambiguous_taxa	Ambiguous_taxa	Ambiguous_taxa	Ambiguous_taxa
1268	11	345	1	1	1	1	0	1	1	1	1	0	0	1	1	1	Bacteroidetes	Flavobacteriia	Flavobacteriales	Flavobacteriaceae	NS5 marine group
1289	11	261	1	1	1	1	1	1	1	0	1	1	0	1	1	0	Proteobacteria	Gammaproteobacteria	Cellvibrionales	Halieaceae	Halioglobus
1317	11	120	1	1	1	1	1	1	1	1	1	1	0	1	0	0	Proteobacteria	Alphaproteobacteria	Rhizobiales	Rhodobiaceae	Anderseniella
1326	11	156	1	1	1	1	1	1	0	1	1	1	1	1	0	0	Proteobacteria	Alphaproteobacteria	Rhodospirillales	Rhodospirillaceae	uncultured
1328	11	145	1	1	1	1	1	1	1	1	1	0	0	1	1	0	Proteobacteria	Alphaproteobacteria	Emcibacterales	Emcibacteraceae	Emcibacter
1342	11	263	1	1	1	1	1	1	1	0	1	1	0	1	1	0	Proteobacteria	Gammaproteobacteria	KI89A clade	uncultured bacterium	uncultured bacterium
1354	11	304	1	0	1	1	0	1	1	1	1	1	0	1	1	1	Tectomicrobia	Unassigned	Unassigned	Unassigned	Unassigned
136	11	3021	1	1	1	1	1	0	1	1	0	1	1	1	1	0	Proteobacteria	Deltaproteobacteria	Desulfovibrionales	Desulfovibrionaceae	Desulfovibrio
1363	11	150	1	0	1	1	1	1	1	1	1	1	0	1	1	0	Proteobacteria	Deltaproteobacteria	NB1-j	uncultured bacterium	uncultured bacterium
1388	11	272	1	0	1	1	1	1	1	1	1	1	0	1	1	0	Proteobacteria	Gammaproteobacteria	uncultured	Ambiguous_taxa	Ambiguous_taxa
1409	11	396	1	1	1	1	1	1	1	1	1	0	0	1	0	1	Bacteroidetes	Flavobacteriia	Flavobacteriales	NS9 marine group	Unassigned
14117	11	334	1	0	1	1	1	1	1	1	1	1	0	1	1	0	Proteobacteria	Gammaproteobacteria	Xanthomonadales	JTB255 marine benthic group	uncultured bacterium
1415	11	407	1	1	1	1	1	1	1	1	1	0	0	1	0	1	Proteobacteria	Gammaproteobacteria	Gammaproteobacteria Incertae Sedis	Unknown Family	uncultured
1417	11	504	1	0	1	1	1	1	1	1	1	1	0	1	1	0	Lentisphaerae	Lentisphaeria	Victivallales	Arctic95B-14	uncultured bacterium
1444	11	483	1	1	1	1	1	1	1	1	0	1	0	1	0	1	Actinobacteria	Acidimicrobiia	Acidimicrobiales	uncultured	uncultured bacterium
1445	11	142	1	1	1	1	1	1	1	1	1	1	0	1	0	0	Bacteroidetes	Sphingobacteriia	Sphingobacteriales	Saprospiraceae	Portibacter
1470	11	244	1	1	1	1	1	1	1	1	1	0	0	1	1	0	Cyanobacteria	Cyanobacteria	SubsectionIII	FamilyI	uncultured
1481	11	110	1	1	1	1	1	1	1	1	1	0	0	1	1	0	Bacteroidetes	Cytophagia	Cytophagales	Flammeovirgaceae	uncultured
1484	11	177	1	1	1	1	1	0	0	1	1	1	1	1	0	1	Proteobacteria	Gammaproteobacteria	Oceanospirillales	Halomonadaceae	Halomonas
1491	11	263	1	1	0	1	1	1	1	1	1	1	0	1	0	1	Verrucomicrobia	Verrucomicrobiae	Verrucomicrobiales	Rubritaleaceae	Rubritalea
1513	11	583	1	1	1	1	1	1	1	1	1	1	0	1	0	0	Proteobacteria	Deltaproteobacteria	NB1-j	Unassigned	Unassigned
15259	11	243	1	0	1	1	1	1	1	1	1	0	0	1	1	1	Proteobacteria	Gammaproteobacteria	uncultured	Unassigned	Unassigned
1533	11	168	1	1	1	1	1	1	1	0	1	1	0	1	0	1	Verrucomicrobia	Verrucomicrobiae	Verrucomicrobiales	Verrucomicrobiaceae	uncultured
1540	11	263	1	1	1	1	1	1	1	0	1	0	0	1	1	1	Verrucomicrobia	Verrucomicrobiae	Verrucomicrobiales	Verrucomicrobiaceae	Roseibacillus
1548	11	292	1	1	1	1	1	1	1	1	1	0	0	1	0	1	Planctomycetes	Planctomycetacia	Planctomycetales	Planctomycetaceae	Rhodopirellula
1585	11	124	1	0	1	1	1	1	1	1	1	1	0	1	1	0	Proteobacteria	Deltaproteobacteria	SAR324 clade(Marine group B)	uncultured bacterium	uncultured bacterium
1588	11	289	1	1	1	1	1	1	1	0	1	1	0	1	1	0	Bacteroidetes	Flavobacteriia	Flavobacteriales	Cryomorphaceae	uncultured
162	11	1139	1	1	0	1	1	1	1	1	1	1	0	1	1	0	Proteobacteria	Betaproteobacteria	Nitrosomonadales	Nitrosomonadaceae	Candidatus Branchiomonas
1673	11	204	1	1	1	1	1	1	1	1	1	0	0	1	0	1	Planctomycetes	Planctomycetacia	Planctomycetales	Planctomycetaceae	Blastopirellula
1693	11	114	1	1	1	1	1	1	1	1	1	1	0	1	0	0	Proteobacteria	Alphaproteobacteria	Parvularculales	Parvularculaceae	Ambiguous_taxa
1711	11	184	1	1	1	1	1	1	1	1	1	0	0	1	1	0	Chloroflexi	SAR202 clade	uncultured bacterium	uncultured bacterium	uncultured bacterium
1727	11	123	1	1	1	1	1	1	1	1	1	1	0	1	0	0	Proteobacteria	AEGEAN-245	Ambiguous_taxa	Ambiguous_taxa	Ambiguous_taxa
17361	11	285	1	0	1	1	1	1	1	1	1	0	0	1	1	1	Chloroflexi	TK10	Ambiguous_taxa	Ambiguous_taxa	Ambiguous_taxa
1745	11	310	1	1	1	1	1	0	0	1	1	1	1	1	0	1	Proteobacteria	Gammaproteobacteria	Cellvibrionales	Cellvibrionaceae	Umboniibacter
17466	11	130	1	1	1	1	1	1	1	1	1	0	0	1	0	1	Proteobacteria	Alphaproteobacteria	Rhizobiales	Rhodobiaceae	Rhodobium
175	11	2291	1	0	1	1	1	1	1	1	1	1	0	1	0	1	Planctomycetes	Planctomycetacia	Planctomycetales	Planctomycetaceae	uncultured
1760	11	103	1	0	1	1	1	1	1	1	1	1	0	1	0	1	Proteobacteria	Gammaproteobacteria	Oceanospirillales	Oceanospirillaceae	Thalassolituus
17849	11	436	1	0	1	1	1	1	1	1	1	1	0	1	1	0	Chloroflexi	TK10	uncultured bacterium	uncultured bacterium	uncultured bacterium
1788	11	226	1	1	1	1	1	1	0	1	1	0	0	1	1	1	Actinobacteria	Acidimicrobiia	Acidimicrobiales	OM1 clade	Ambiguous_taxa
1793	11	178	1	1	1	1	1	0	1	1	1	1	0	1	1	0	Bacteroidetes	Flavobacteriia	Flavobacteriales	Flavobacteriaceae	Kordia
18020	11	194	1	1	1	1	1	0	0	1	1	1	0	1	1	1	Proteobacteria	Gammaproteobacteria	Vibrionales	Vibrionaceae	Vibrio
1821	11	199	1	1	0	1	1	1	1	0	1	1	0	1	1	1	Proteobacteria	Gammaproteobacteria	Cellvibrionales	BD2-7	uncultured bacterium
1877	11	174	1	1	1	1	1	1	1	1	1	0	0	1	0	1	Proteobacteria	Gammaproteobacteria	Oceanospirillales	OM182 clade	Ambiguous_taxa
1878	11	267	1	0	1	1	1	1	1	1	1	1	0	1	0	1	Acidobacteria	Holophagae	Subgroup 10	Sva0725	Unassigned
1951	11	180	1	1	0	1	1	1	1	1	1	1	0	1	0	1	Proteobacteria	Gammaproteobacteria	Thiotrichales	Thiotrichaceae	Thiothrix
19640	11	173	1	1	1	1	1	1	1	1	1	1	0	1	0	0	Proteobacteria	Alphaproteobacteria	Rhodospirillales	Rhodospirillaceae	Pelagibius
1966	11	152	1	1	1	1	1	1	1	1	1	1	0	1	0	0	Proteobacteria	Alphaproteobacteria	Rhodospirillales	Rhodospirillaceae	uncultured
197	11	713	1	1	0	1	1	1	1	1	1	1	0	1	1	0	Actinobacteria	Acidimicrobiia	Acidimicrobiales	OM1 clade	Unassigned
1972	11	129	1	1	1	1	1	1	1	1	1	0	1	1	0	0	Proteobacteria	Deltaproteobacteria	NB1-j	uncultured bacterium	uncultured bacterium
1973	11	120	1	0	1	1	1	1	0	1	1	1	0	1	1	1	Proteobacteria	Deltaproteobacteria	Desulfovibrionales	Desulfovibrionaceae	Desulfovibrio
1997	11	107	1	1	1	1	1	1	1	1	0	0	1	1	1	0	Bacteroidetes	Cytophagia	Cytophagales	Flammeovirgaceae	uncultured
2009	11	166	1	0	1	1	1	1	1	0	1	1	1	1	1	0	Proteobacteria	Gammaproteobacteria	Alteromonadales	Pseudoalteromonadaceae	Ambiguous_taxa
21440	11	258	1	1	1	1	1	1	1	1	1	1	0	1	0	0	Proteobacteria	Alphaproteobacteria	Rhodospirillales	Rhodospirillaceae	uncultured
2154	11	592	1	1	1	1	1	1	1	1	1	0	0	1	1	0	Tectomicrobia	uncultured bacterium	uncultured bacterium	uncultured bacterium	uncultured bacterium
2189	11	110	1	1	1	1	1	1	1	0	1	1	0	1	1	0	Proteobacteria	Gammaproteobacteria	Cellvibrionales	BD2-7	Unassigned
22	11	4563	1	1	1	1	1	0	1	1	0	1	1	1	1	0	Proteobacteria	Gammaproteobacteria	Cellvibrionales	Halieaceae	OM60(NOR5) clade
2202	11	267	1	1	1	1	1	1	1	1	1	0	0	1	0	1	Planctomycetes	Planctomycetacia	Planctomycetales	Planctomycetaceae	Rhodopirellula
2230	11	105	1	0	1	1	1	1	1	1	1	1	0	1	1	0	Proteobacteria	Gammaproteobacteria	Cellvibrionales	Halieaceae	OM60(NOR5) clade
2249	11	267	1	1	1	1	1	1	1	1	1	1	0	1	0	0	Proteobacteria	Alphaproteobacteria	Rhodobacterales	Rhodobacteraceae	Unassigned
23206	11	541	1	1	0	1	1	1	1	1	1	1	0	1	0	1	Proteobacteria	Gammaproteobacteria	KI89A clade	Unassigned	Unassigned
233	11	671	1	1	1	1	1	1	1	1	1	1	0	1	0	0	Proteobacteria	Gammaproteobacteria	Cellvibrionales	Unassigned	Unassigned
23625	11	284	1	1	1	1	1	1	1	0	1	1	0	1	1	0	Actinobacteria	Acidimicrobiia	Acidimicrobiales	Sva0996 marine group	Ambiguous_taxa
23660	11	442	1	1	1	1	1	0	1	1	1	0	1	1	1	0	Proteobacteria	Gammaproteobacteria	Vibrionales	Vibrionaceae	Vibrio
23732	11	170	1	1	1	1	0	1	1	1	1	1	0	1	0	1	Actinobacteria	Acidimicrobiia	Acidimicrobiales	Sva0996 marine group	Unassigned
2378	11	145	1	1	1	1	1	1	1	1	1	1	0	1	0	0	Proteobacteria	Unassigned	Unassigned	Unassigned	Unassigned
2400	11	486	1	1	1	1	1	1	1	0	1	1	0	1	1	0	Bacteroidetes	Cytophagia	Cytophagales	Flammeovirgaceae	Ekhidna
2405	11	214	1	1	1	1	1	1	1	1	1	0	0	1	0	1	Verrucomicrobia	Verrucomicrobiae	Verrucomicrobiales	DEV007	Ambiguous_taxa
2417	11	317	1	1	1	1	1	1	1	1	1	1	0	1	0	0	Proteobacteria	Alphaproteobacteria	Rhodobacterales	Rhodobacteraceae	Unassigned
2469	11	119	1	1	1	1	1	1	1	1	1	0	0	1	0	1	Bacteroidetes	Cytophagia	Cytophagales	Flammeovirgaceae	Marinoscillum
251	11	1497	1	1	1	1	0	0	1	1	1	1	1	1	1	0	Fusobacteria	Fusobacteriia	Fusobacteriales	Fusobacteriaceae	Psychrilyobacter
2596	11	377	1	1	1	1	1	1	0	1	1	0	0	1	1	1	Proteobacteria	Deltaproteobacteria	Desulfobacterales	Desulfobacteraceae	Sva0081 sediment group
26009	11	206	1	1	1	1	1	1	1	1	1	1	0	1	0	0	Proteobacteria	Gammaproteobacteria	Chromatiales	Ectothiorhodospiraceae	Thiogranum
2620	11	106	1	1	1	1	1	1	1	0	1	0	0	1	1	1	Bacteroidetes	Flavobacteriia	Flavobacteriales	Flavobacteriaceae	Pseudofulvibacter
2631	11	155	1	1	1	1	1	1	1	1	0	1	1	1	0	0	Bacteroidetes	Sphingobacteriia	Sphingobacteriales	Saprospiraceae	uncultured
265	11	3004	1	1	1	1	1	1	1	1	1	0	0	1	0	1	Deinococcus-Thermus	Deinococci	Deinococcales	Trueperaceae	Truepera
2658	11	267	1	1	1	1	1	1	1	1	1	1	0	1	0	0	Proteobacteria	Alphaproteobacteria	Rhodobacterales	Rhodobacteraceae	uncultured
2800	11	229	1	1	1	1	1	1	1	0	1	1	0	1	0	1	Proteobacteria	Alphaproteobacteria	Rhodobacterales	Rhodobacteraceae	Unassigned
2930	11	122	1	1	1	1	1	1	1	0	1	1	1	1	0	0	Proteobacteria	Gammaproteobacteria	Arenicellales	Arenicellaceae	uncultured
29351	11	330	1	1	1	1	1	1	0	1	1	1	0	1	1	0	Proteobacteria	Gammaproteobacteria	Cellvibrionales	Halieaceae	Haliea
2971	11	150	1	1	1	1	1	1	1	1	1	0	0	1	0	1	Proteobacteria	Alphaproteobacteria	Alphaproteobacteria Incertae Sedis	uncultured	uncultured bacterium
29868	11	1422	1	1	1	1	1	1	1	1	1	0	0	1	0	1	Gemmatimonadetes	BD2-11 terrestrial group	uncultured bacterium	uncultured bacterium	uncultured bacterium
304	11	2806	1	1	0	1	1	1	1	1	1	1	0	1	0	1	Proteobacteria	Alphaproteobacteria	Rhodobacterales	Rhodobacteraceae	Albidovulum
31	11	7710	1	1	1	1	1	0	1	0	1	1	1	1	1	0	Bacteroidetes	Cytophagia	Cytophagales	Flammeovirgaceae	Candidatus Amoebophilus
324	11	272	1	1	1	1	1	0	1	1	1	1	1	1	0	0	Proteobacteria	Gammaproteobacteria	Thiotrichales	Thiotrichaceae	Thiothrix
3257	11	102	1	1	1	1	1	1	0	0	1	1	0	1	1	1	Proteobacteria	Gammaproteobacteria	HOC36	uncultured bacterium	uncultured bacterium
3298	11	182	1	0	1	1	1	1	1	0	1	1	1	1	1	0	Proteobacteria	Gammaproteobacteria	BD7-8 marine group	Ambiguous_taxa	Ambiguous_taxa
33	11	11282	1	1	1	1	1	0	0	1	1	1	1	1	1	0	Proteobacteria	Gammaproteobacteria	Oceanospirillales	Hahellaceae	Endozoicomonas
3304	11	155	1	1	1	1	1	0	1	1	1	0	0	1	1	1	Bacteroidetes	WCHB1-32	uncultured bacterium	uncultured bacterium	uncultured bacterium
339	11	882	1	1	1	1	1	1	1	1	1	0	0	1	1	0	Nitrospirae	Nitrospira	Nitrospirales	Nitrospiraceae	Nitrospira
3409	11	180	1	0	1	1	1	1	1	1	1	1	0	1	1	0	Proteobacteria	Gammaproteobacteria	uncultured	Unassigned	Unassigned
3555	11	102	1	1	1	1	1	1	1	1	1	0	0	1	1	0	Verrucomicrobia	OPB35 soil group	uncultured bacterium	uncultured bacterium	uncultured bacterium
361	11	1754	1	0	1	1	1	1	1	1	1	1	0	1	0	1	Poribacteria	Ambiguous_taxa	Ambiguous_taxa	Ambiguous_taxa	Ambiguous_taxa
371	11	1577	1	0	1	1	1	0	1	1	1	1	1	1	1	0	Proteobacteria	Gammaproteobacteria	Oceanospirillales	Hahellaceae	Endozoicomonas
3721	11	109	1	1	1	1	1	1	1	1	1	0	0	1	1	0	Proteobacteria	Gammaproteobacteria	Legionellales	Coxiellaceae	Coxiella
3741	11	152	1	0	1	1	1	1	1	1	1	1	0	1	0	1	Proteobacteria	Betaproteobacteria	Burkholderiales	Alcaligenaceae	MWH-UniP1 aquatic group
376	11	1789	1	1	1	1	1	0	1	1	1	1	1	1	0	0	Proteobacteria	Gammaproteobacteria	Oceanospirillales	Hahellaceae	Endozoicomonas
3816	11	188	1	1	1	1	1	1	1	1	0	1	0	1	1	0	Proteobacteria	Deltaproteobacteria	Desulfuromonadales	Desulfuromonadaceae	Unassigned
3828	11	178	1	1	1	1	1	1	0	1	1	0	0	1	1	1	Bacteroidetes	Cytophagia	Cytophagales	Flammeovirgaceae	uncultured
394	11	1336	1	1	1	1	1	1	1	1	1	0	0	1	1	0	Gemmatimonadetes	BD2-11 terrestrial group	uncultured bacterium	uncultured bacterium	uncultured bacterium
401	11	711	1	1	0	1	1	1	1	1	1	0	0	1	1	1	Gemmatimonadetes	PAUC43f marine benthic group	Unassigned	Unassigned	Unassigned
4101	11	147	1	1	0	1	1	1	1	1	1	1	1	0	0	1	Proteobacteria	Gammaproteobacteria	Sva0071	Ambiguous_taxa	Ambiguous_taxa
4123	11	153	1	1	1	1	1	1	1	1	1	0	0	1	0	1	Proteobacteria	Gammaproteobacteria	Xanthomonadales	JTB255 marine benthic group	uncultured gamma proteobacterium
426	11	213	1	1	1	1	1	0	1	1	1	1	0	1	1	0	Proteobacteria	Gammaproteobacteria	Oceanospirillales	Hahellaceae	Endozoicomonas
427	11	1833	1	1	1	1	1	1	1	1	1	1	0	1	0	0	PAUC34f	uncultured delta proteobacterium	uncultured delta proteobacterium	uncultured delta proteobacterium	uncultured delta proteobacterium
4293	11	163	1	1	1	1	1	1	1	0	1	1	0	1	1	0	Proteobacteria	Alphaproteobacteria	Rhodospirillales	Rhodospirillaceae	uncultured
4312	11	225	1	1	1	1	1	1	0	1	1	1	0	1	1	0	Chloroflexi	KD4-96	uncultured bacterium	uncultured bacterium	uncultured bacterium
435	11	1134	1	1	1	1	1	0	0	1	0	1	1	1	1	1	Proteobacteria	Gammaproteobacteria	Oceanospirillales	Unassigned	Unassigned
436	11	814	1	0	1	1	1	1	1	0	1	1	1	1	1	0	Proteobacteria	Gammaproteobacteria	Vibrionales	Vibrionaceae	Vibrio
4361	11	281	1	1	1	1	1	1	1	1	1	1	0	1	0	0	Actinobacteria	Acidimicrobiia	Acidimicrobiales	Sva0996 marine group	uncultured organism
447	11	1250	1	0	1	1	1	1	1	1	1	1	0	1	1	0	Chloroflexi	SAR202 clade	Unassigned	Unassigned	Unassigned
450	11	1627	1	1	1	1	1	1	1	1	1	0	0	1	0	1	Proteobacteria	Alphaproteobacteria	Rhodobacterales	Rhodobacteraceae	uncultured
4529	11	104	1	1	1	1	1	1	1	1	1	1	0	1	0	0	Proteobacteria	Gammaproteobacteria	Xanthomonadales	JTB255 marine benthic group	Unassigned
454	11	1244	1	1	1	1	1	1	1	1	1	1	0	1	0	0	Actinobacteria	Acidimicrobiia	Acidimicrobiales	Sva0996 marine group	Unassigned
4551	11	112	1	1	1	1	1	1	0	0	1	1	0	1	1	1	Proteobacteria	Gammaproteobacteria	Alteromonadales	Alteromonadaceae	Alteromonas
459	11	789	1	1	1	1	0	1	1	1	1	1	1	1	0	0	Bacteroidetes	Bacteroidetes Incertae Sedis	Order II	Rhodothermaceae	uncultured
461	11	1112	1	1	1	1	1	1	1	1	1	0	0	1	0	1	Verrucomicrobia	Opitutae	Puniceicoccales	Puniceicoccaceae	Coraliomargarita
484	11	514	1	1	1	1	1	1	1	0	1	1	0	1	1	0	Proteobacteria	Gammaproteobacteria	Unassigned	Unassigned	Unassigned
5	11	12400	1	1	1	1	1	0	1	1	0	1	1	1	1	0	Proteobacteria	Alphaproteobacteria	Rhodobacterales	Rhodobacteraceae	Ruegeria
500	11	848	1	0	1	1	1	1	1	1	1	1	0	1	0	1	Proteobacteria	Gammaproteobacteria	Oceanospirillales	SAR86 clade	Ambiguous_taxa
502	11	228	1	1	1	1	1	1	0	1	1	1	0	1	0	1	Acidobacteria	Solibacteres	Solibacterales	Solibacteraceae (Subgroup 3)	PAUC26f
5035	11	157	1	1	1	1	1	1	1	1	1	1	0	1	0	0	Proteobacteria	Alphaproteobacteria	Rhodobacterales	Rhodobacteraceae	Roseobacter clade CHAB-I-5 lineage
5294	11	214	1	1	1	1	1	1	1	1	1	0	0	1	1	0	Proteobacteria	Alphaproteobacteria	Rhodospirillales	Rhodospirillaceae	Unassigned
531	11	366	1	1	1	1	1	1	1	1	1	0	0	1	1	0	Chloroflexi	SAR202 clade	Unassigned	Unassigned	Unassigned
5371	11	138	1	1	1	1	1	1	0	1	1	1	0	1	0	1	Proteobacteria	Gammaproteobacteria	Alteromonadales	Colwelliaceae	Thalassotalea
542	11	1377	1	0	1	1	1	1	0	1	1	1	1	1	0	1	Proteobacteria	Alphaproteobacteria	Rhodobacterales	Rhodobacteraceae	Albidovulum
545	11	562	1	0	1	1	1	1	1	1	1	1	0	1	0	1	Proteobacteria	Gammaproteobacteria	Cellvibrionales	Microbulbiferaceae	Microbulbifer
562	11	1215	1	0	1	1	1	0	1	1	1	1	1	1	1	0	Proteobacteria	Gammaproteobacteria	Oceanospirillales	Hahellaceae	Kistimonas
570	11	890	1	0	1	1	1	0	1	1	1	1	1	1	1	0	Proteobacteria	Gammaproteobacteria	Alteromonadales	Ferrimonadaceae	Ferrimonas
572	11	1429	1	0	1	1	1	1	1	1	1	1	0	1	1	0	Spirochaetae	Spirochaetes	Spirochaetales	Spirochaetaceae	Spirochaeta 2
577	11	304	1	1	1	1	1	1	1	1	1	1	0	1	0	0	Proteobacteria	Alphaproteobacteria	Rhizobiales	OCS116 clade	uncultured bacterium
587	11	364	1	1	1	1	1	1	1	0	0	1	1	1	1	0	Proteobacteria	Deltaproteobacteria	Desulfobacterales	Desulfobulbaceae	Desulfotalea
591	11	1154	1	1	0	1	1	1	1	1	1	0	0	1	1	1	Bacteroidetes	Flavobacteriia	Flavobacteriales	Flavobacteriaceae	NS4 marine group
5997	11	545	1	0	1	1	1	1	1	1	1	0	0	1	1	1	Proteobacteria	Gammaproteobacteria	Oceanospirillales	SAR86 clade	uncultured bacterium
601	11	266	1	0	1	1	1	1	0	1	1	1	1	1	0	1	Firmicutes	Clostridia	Clostridiales	Lachnospiraceae	Epulopiscium
602	11	246	1	1	1	1	1	0	1	0	1	1	1	1	1	0	Proteobacteria	Gammaproteobacteria	Alteromonadales	Alteromonadaceae	Unassigned
603	11	279	1	1	1	1	1	1	1	0	1	1	0	1	1	0	Bacteroidetes	Flavobacteriia	Flavobacteriales	Flavobacteriaceae	Aureitalea
613	11	1324	1	1	1	1	1	1	1	1	1	0	0	1	1	0	Proteobacteria	Gammaproteobacteria	uncultured	Unassigned	Unassigned
618	11	913	1	0	1	1	1	1	1	1	1	1	0	1	1	0	Proteobacteria	Gammaproteobacteria	Xanthomonadales	uncultured	Ambiguous_taxa
626	11	302	1	1	1	1	1	1	1	1	1	1	0	1	0	0	Proteobacteria	Alphaproteobacteria	Sphingomonadales	Erythrobacteraceae	Erythrobacter
630	11	735	1	1	1	1	1	0	1	1	1	1	0	1	1	0	Proteobacteria	Gammaproteobacteria	Unassigned	Unassigned	Unassigned
633	11	215	1	1	1	1	1	1	1	1	1	0	0	1	0	1	Chloroflexi	SAR202 clade	Ambiguous_taxa	Ambiguous_taxa	Ambiguous_taxa
638	11	297	1	1	1	1	1	1	1	0	1	1	0	1	1	0	Bacteroidetes	Flavobacteriia	Flavobacteriales	Flavobacteriaceae	Unassigned
6421	11	115	1	1	1	1	1	1	1	0	1	0	0	1	1	1	Actinobacteria	Acidimicrobiia	Acidimicrobiales	Sva0996 marine group	uncultured actinobacterium
646	11	382	1	1	1	1	1	1	1	1	0	1	0	1	1	0	Proteobacteria	Deltaproteobacteria	Myxococcales	Sandaracinaceae	uncultured
652	11	101	1	1	1	1	1	1	1	1	1	1	0	1	0	0	Tectomicrobia	Tectomicrobia Incertae Sedis	Unknown Order	Unknown Family	Candidatus Entotheonella
655	11	771	1	1	1	1	0	1	1	1	1	0	1	1	0	1	Proteobacteria	Alphaproteobacteria	SAR11 clade	Surface 4	uncultured bacterium
660	11	731	1	1	1	1	1	1	1	1	1	1	0	1	0	0	Actinobacteria	Acidimicrobiia	Acidimicrobiales	uncultured	uncultured bacterium
674	11	997	1	0	1	1	1	1	1	1	1	0	0	1	1	1	Chloroflexi	SAR202 clade	Ambiguous_taxa	Ambiguous_taxa	Ambiguous_taxa
677	11	443	1	1	1	1	1	1	1	1	1	0	0	1	0	1	Proteobacteria	Alphaproteobacteria	Rhizobiales	PS1 clade	uncultured bacterium
680	11	597	1	1	1	1	1	1	1	1	1	1	0	1	0	0	Actinobacteria	Acidimicrobiia	Acidimicrobiales	OM1 clade	Ambiguous_taxa
683	11	666	1	1	1	1	1	0	1	1	1	0	0	1	1	1	Proteobacteria	Deltaproteobacteria	NB1-j	uncultured bacterium	uncultured bacterium
687	11	745	1	1	1	1	1	1	1	1	1	0	0	1	0	1	Chloroflexi	SAR202 clade	Unassigned	Unassigned	Unassigned
689	11	1348	1	1	1	1	1	1	1	1	1	0	1	1	0	0	Actinobacteria	Acidimicrobiia	Acidimicrobiales	Sva0996 marine group	Unassigned
6898	11	182	1	1	1	1	1	1	1	0	1	1	0	1	0	1	Proteobacteria	Gammaproteobacteria	KI89A clade	Unassigned	Unassigned
7066	11	268	1	0	1	1	1	1	0	1	1	1	0	1	1	1	Proteobacteria	Gammaproteobacteria	Alteromonadales	Pseudoalteromonadaceae	Pseudoalteromonas
714	11	751	1	1	1	1	1	1	1	1	1	0	0	1	0	1	Planctomycetes	Planctomycetacia	Planctomycetales	Planctomycetaceae	Rubripirellula
715	11	207	1	1	1	1	1	1	1	1	1	1	0	1	0	0	Proteobacteria	Alphaproteobacteria	Rhodospirillales	Rhodospirillaceae	uncultured
730	11	785	1	1	1	1	1	1	1	1	1	0	0	1	1	0	Gemmatimonadetes	BD2-11 terrestrial group	uncultured bacterium	uncultured bacterium	uncultured bacterium
732	11	500	1	1	1	1	1	1	1	1	1	1	0	1	0	0	Actinobacteria	Acidimicrobiia	Acidimicrobiales	OM1 clade	uncultured bacterium
734	11	902	1	1	1	1	1	1	1	1	1	0	1	1	0	0	Proteobacteria	Gammaproteobacteria	uncultured	Unassigned	Unassigned
737	11	230	1	1	1	1	1	1	1	0	1	1	0	1	1	0	Proteobacteria	Alphaproteobacteria	Rhodospirillales	Rhodospirillaceae	Pelagibius
750	11	238	1	0	1	1	1	1	1	1	1	1	0	1	1	0	Gemmatimonadetes	BD2-11 terrestrial group	uncultured bacterium	uncultured bacterium	uncultured bacterium
751	11	1131	1	1	1	1	1	1	1	0	1	1	0	1	0	1	Verrucomicrobia	Verrucomicrobiae	Verrucomicrobiales	DEV007	Ambiguous_taxa
779	11	324	1	1	1	1	1	1	1	1	1	0	0	1	0	1	Firmicutes	Clostridia	Clostridiales	Clostridiaceae 1	uncultured
786	11	302	1	1	1	1	1	1	1	1	1	0	0	1	0	1	Chloroflexi	TK10	uncultured bacterium	uncultured bacterium	uncultured bacterium
796	11	393	1	1	1	1	1	0	1	1	1	1	0	1	1	0	Proteobacteria	Gammaproteobacteria	Unassigned	Unassigned	Unassigned
798	11	347	1	0	1	1	1	0	1	1	1	1	1	1	0	1	Proteobacteria	Alphaproteobacteria	Rhizobiales	Rhizobiaceae	Shinella
800	11	261	1	1	1	1	1	1	1	1	1	0	0	1	1	0	Verrucomicrobia	Opitutae	Puniceicoccales	Puniceicoccaceae	Cerasicoccus
812	11	1001	1	1	1	1	1	1	1	1	1	0	0	1	1	0	Chloroflexi	SAR202 clade	Unassigned	Unassigned	Unassigned
815	11	432	1	0	1	1	1	1	1	1	1	1	0	1	0	1	Bacteroidetes	Cytophagia	Cytophagales	Flammeovirgaceae	Fabibacter
819	11	409	1	1	1	1	1	1	1	1	1	0	0	1	0	1	Proteobacteria	Gammaproteobacteria	Oceanospirillales	Oceanospirillaceae	Pseudohongiella
825	11	214	1	1	1	1	1	1	1	1	1	1	0	1	0	0	Proteobacteria	Alphaproteobacteria	Rhizobiales	uncultured	Ambiguous_taxa
833	11	400	1	1	1	1	1	1	1	1	0	0	1	1	1	0	Bacteroidetes	Sphingobacteriia	Sphingobacteriales	Saprospiraceae	uncultured
859	11	385	1	1	1	1	1	1	1	1	1	1	0	1	0	0	Proteobacteria	Alphaproteobacteria	Rhodospirillales	Rhodospirillaceae	Pelagibius
867	11	344	1	1	1	1	1	1	1	1	1	0	0	1	1	0	Proteobacteria	Gammaproteobacteria	E01-9C-26 marine group	Ambiguous_taxa	Ambiguous_taxa
873	11	617	1	0	1	1	1	1	1	1	1	1	0	1	1	0	PAUC34f	uncultured bacterium	uncultured bacterium	uncultured bacterium	uncultured bacterium
882	11	283	1	0	1	1	1	1	1	1	1	1	0	1	1	0	Firmicutes	Clostridia	Clostridiales	Lachnospiraceae	uncultured
891	11	387	1	1	1	1	1	1	1	1	1	0	0	1	0	1	Actinobacteria	Acidimicrobiia	Acidimicrobiales	OM1 clade	Unassigned
910	11	355	1	1	1	1	1	1	1	1	0	0	0	1	1	1	Proteobacteria	Deltaproteobacteria	SAR324 clade(Marine group B)	uncultured bacterium	uncultured bacterium
925	11	348	1	1	1	1	1	1	1	1	1	1	0	1	0	0	Chloroflexi	SAR202 clade	Unassigned	Unassigned	Unassigned
93	11	1770	1	1	0	1	1	1	1	1	1	1	0	1	1	0	Proteobacteria	Unassigned	Unassigned	Unassigned	Unassigned
935	11	230	1	1	1	1	1	0	1	1	1	1	1	1	0	0	Acidobacteria	Subgroup 2	Unassigned	Unassigned	Unassigned
95	11	841	1	1	1	1	1	0	1	1	1	1	0	1	1	0	Proteobacteria	Alphaproteobacteria	Rhodobacterales	Rhodobacteraceae	uncultured
950	11	369	1	1	1	1	1	1	0	0	1	1	1	1	1	0	Proteobacteria	Gammaproteobacteria	Alteromonadales	Alteromonadaceae	Aliagarivorans
968	11	263	1	1	1	1	1	1	1	0	1	1	0	1	0	1	Cyanobacteria	Cyanobacteria	SubsectionI	FamilyI	uncultured
97	11	2707	1	1	1	1	1	0	1	0	1	1	1	1	1	0	Proteobacteria	Alphaproteobacteria	Rhodobacterales	Rhodobacteraceae	Oceaniovalibus
980	11	310	1	1	1	1	1	1	1	0	1	1	0	1	0	1	Planctomycetes	Phycisphaerae	Phycisphaerales	Phycisphaeraceae	Phycisphaera
988	11	254	1	0	1	1	1	0	1	1	1	1	1	1	1	0	Proteobacteria	Gammaproteobacteria	Xanthomonadales	Xanthomonadaceae	Dyella
992	11	251	1	1	1	1	1	0	1	1	1	1	0	1	0	1	Cyanobacteria	ML635J-21	uncultured bacterium	uncultured bacterium	uncultured bacterium
997	11	374	1	1	1	1	1	1	1	1	1	0	0	1	0	1	Actinobacteria	Acidimicrobiia	Acidimicrobiales	OM1 clade	Ambiguous_taxa
999	11	172	1	1	1	1	1	1	1	1	1	1	0	1	0	0	Proteobacteria	Alphaproteobacteria	Rhodobacterales	Rhodobacteraceae	Unassigned
1000	12	279	1	1	1	1	1	1	1	1	1	1	0	1	1	0	Proteobacteria	Gammaproteobacteria	Oceanospirillales	OM182 clade	Unassigned
1003	12	350	1	1	1	1	1	1	1	1	1	1	0	1	0	1	Proteobacteria	Alphaproteobacteria	Rhizobiales	Phyllobacteriaceae	Unassigned
1007	12	330	1	1	1	1	1	1	0	1	1	1	1	1	1	0	Proteobacteria	Gammaproteobacteria	Cellvibrionales	Halieaceae	Haliea
1011	12	394	1	1	1	1	1	1	1	1	1	1	0	1	1	0	Proteobacteria	Gammaproteobacteria	E01-9C-26 marine group	Ambiguous_taxa	Ambiguous_taxa
1015	12	607	1	0	1	1	1	1	1	1	1	1	1	1	1	0	Proteobacteria	Gammaproteobacteria	Alteromonadales	Moritellaceae	Paramoritella
1033	12	621	1	1	1	1	1	1	1	1	1	1	0	1	1	0	Chloroflexi	SAR202 clade	uncultured bacterium	uncultured bacterium	uncultured bacterium
1034	12	171	1	1	1	1	1	1	1	1	1	1	1	1	0	0	Bacteroidetes	Sphingobacteriia	Sphingobacteriales	Saprospiraceae	uncultured
1043	12	164	1	1	1	1	1	1	1	1	1	1	1	1	0	0	Proteobacteria	Betaproteobacteria	Nitrosomonadales	Nitrosomonadaceae	Nitrosospira
1054	12	258	1	0	1	1	1	1	1	1	1	1	0	1	1	1	Proteobacteria	Alphaproteobacteria	Rhodospirillales	Rhodospirillaceae	uncultured
1058	12	156	1	1	1	1	1	0	1	1	1	1	0	1	1	1	Bacteroidetes	Flavobacteriia	Flavobacteriales	Flavobacteriaceae	Cloacibacterium
1079	12	511	1	1	1	1	1	1	1	1	1	1	0	1	1	0	Bacteroidetes	Cytophagia	Cytophagales	Flammeovirgaceae	Ekhidna
11003	12	562	1	1	1	1	1	1	1	1	1	1	0	1	1	0	Actinobacteria	Acidimicrobiia	Acidimicrobiales	OM1 clade	Ambiguous_taxa
111	12	1771	1	1	1	1	1	1	1	1	1	1	0	1	1	0	Proteobacteria	Gammaproteobacteria	uncultured	uncultured bacterium	uncultured bacterium
1126	12	270	1	1	1	1	1	1	1	1	1	1	0	1	0	1	Actinobacteria	Acidimicrobiia	Acidimicrobiales	Sva0996 marine group	Ambiguous_taxa
11424	12	352	1	1	1	1	1	1	1	1	1	1	0	1	0	1	Proteobacteria	Gammaproteobacteria	BD7-8 marine group	Unassigned	Unassigned
1163	12	479	1	1	1	1	1	1	1	1	1	0	0	1	1	1	Chloroflexi	SAR202 clade	Unassigned	Unassigned	Unassigned
1167	12	401	1	1	1	1	1	1	1	1	1	1	0	1	0	1	Proteobacteria	Gammaproteobacteria	Oceanospirillales	Oceanospirillaceae	Pseudohongiella
1170	12	168	1	1	1	1	1	1	1	1	1	1	0	1	1	0	Proteobacteria	Alphaproteobacteria	Rhodobacterales	Rhodobacteraceae	uncultured
1180	12	159	1	1	1	1	1	1	1	1	1	1	0	1	0	1	Proteobacteria	Alphaproteobacteria	Rhizobiales	Rhodobiaceae	Rhodobium
1209	12	113	1	1	1	1	1	1	1	1	1	1	0	1	0	1	Proteobacteria	Gammaproteobacteria	Oceanospirillales	Alcanivoracaceae	Alcanivorax
1210	12	170	1	1	1	1	1	1	1	1	1	1	0	0	1	1	Bacteroidetes	Cytophagia	Cytophagales	Flammeovirgaceae	Marinoscillum
1218	12	155	1	1	1	1	1	1	1	1	1	1	0	1	1	0	Bacteroidetes	Cytophagia	Cytophagales	Flammeovirgaceae	Flexithrix
1228	12	290	1	1	1	1	1	1	1	1	1	1	0	1	0	1	Proteobacteria	Gammaproteobacteria	KI89A clade	uncultured bacterium	uncultured bacterium
123	12	10054	1	1	1	1	1	1	1	1	1	0	0	1	1	1	Chloroflexi	TK10	uncultured bacterium	uncultured bacterium	uncultured bacterium
1254	12	243	1	1	1	1	1	1	1	1	1	1	0	1	0	1	Gemmatimonadetes	BD2-11 terrestrial group	uncultured bacterium	uncultured bacterium	uncultured bacterium
1293	12	228	1	1	1	1	1	1	1	1	1	1	0	1	0	1	Proteobacteria	Alphaproteobacteria	Rhodobacterales	Rhodobacteraceae	Ruegeria
1294	12	204	1	1	1	1	1	1	1	1	1	1	1	1	0	0	Bacteroidetes	Flavobacteriia	Flavobacteriales	Flavobacteriaceae	Muricauda
1325	12	310	1	1	1	1	1	1	1	1	1	1	0	1	1	0	Bacteroidetes	Flavobacteriia	Flavobacteriales	Flavobacteriaceae	Aquimarina
1339	12	145	1	1	1	1	1	1	1	1	1	1	1	1	0	0	Proteobacteria	SPOTSOCT00m83	uncultured bacterium	uncultured bacterium	uncultured bacterium
1348	12	272	1	1	1	1	1	1	1	1	1	1	0	1	1	0	Proteobacteria	Alphaproteobacteria	Rhodospirillales	Rhodospirillaceae	uncultured
1379	12	181	1	1	1	1	1	1	1	1	1	0	0	1	1	1	Bacteroidetes	Flavobacteriia	Flavobacteriales	Flavobacteriaceae	Aquibacter
1383	12	483	1	1	1	1	1	1	1	1	1	0	0	1	1	1	Proteobacteria	Gammaproteobacteria	E01-9C-26 marine group	Unassigned	Unassigned
1407	12	241	1	1	1	1	1	1	1	1	1	0	0	1	1	1	Proteobacteria	Deltaproteobacteria	NB1-j	uncultured bacterium	uncultured bacterium
1423	12	103	1	1	1	1	1	1	0	1	1	1	0	1	1	1	Bacteroidetes	Cytophagia	Cytophagales	Flammeovirgaceae	uncultured
14267	12	1465	1	1	1	1	1	1	1	1	1	0	0	1	1	1	Proteobacteria	Gammaproteobacteria	uncultured	Unassigned	Unassigned
148	12	2564	1	1	1	1	1	1	1	1	1	1	0	1	1	0	Proteobacteria	Gammaproteobacteria	Cellvibrionales	Halieaceae	OM60(NOR5) clade
1518	12	400	1	1	1	1	1	1	1	1	1	1	1	1	0	0	Actinobacteria	Acidimicrobiia	Acidimicrobiales	Sva0996 marine group	Unassigned
1532	12	1646	1	1	1	1	1	1	1	1	1	0	0	1	1	1	Proteobacteria	Gammaproteobacteria	uncultured	uncultured bacterium	uncultured bacterium
1568	12	573	1	1	1	1	1	1	1	1	1	0	0	1	1	1	Proteobacteria	Gammaproteobacteria	E01-9C-26 marine group	Ambiguous_taxa	Ambiguous_taxa
1570	12	199	1	1	1	1	1	1	1	0	1	1	0	1	1	1	Planctomycetes	Planctomycetacia	Planctomycetales	Planctomycetaceae	Blastopirellula
1580	12	130	1	1	1	1	1	1	1	1	1	1	0	1	1	0	Bacteroidetes	Cytophagia	Cytophagales	Flammeovirgaceae	uncultured
1644	12	323	1	1	1	1	1	1	1	1	1	0	0	1	1	1	Proteobacteria	Alphaproteobacteria	Rhodospirillales	Rhodospirillaceae	uncultured
1656	12	191	1	0	1	1	1	1	1	1	1	1	1	1	0	1	Proteobacteria	Deltaproteobacteria	NB1-j	Unassigned	Unassigned
16683	12	491	1	1	1	1	1	1	1	1	1	1	0	1	0	1	Proteobacteria	Deltaproteobacteria	Myxococcales	Sandaracinaceae	uncultured
1695	12	114	1	0	1	1	1	1	1	1	1	1	0	1	1	1	Bacteroidetes	Flavobacteriia	Flavobacteriales	Cryomorphaceae	Crocinitomix
1765	12	155	1	1	1	1	1	1	1	1	1	1	0	1	1	0	Planctomycetes	Phycisphaerae	Phycisphaerales	Phycisphaeraceae	Urania-1B-19 marine sediment group
1767	12	161	1	1	1	1	1	1	1	1	1	1	0	1	0	1	Proteobacteria	Gammaproteobacteria	Oceanospirillales	Alcanivoracaceae	Kangiella
1786	12	175	1	1	1	1	1	1	1	1	1	0	0	1	1	1	Bacteroidetes	Flavobacteriia	Flavobacteriales	Cryomorphaceae	uncultured
1824	12	177	1	1	1	1	1	1	1	1	1	0	0	1	1	1	Chloroflexi	SAR202 clade	uncultured bacterium	uncultured bacterium	uncultured bacterium
1853	12	694	1	1	1	1	1	1	1	1	1	0	0	1	1	1	Chloroflexi	SAR202 clade	uncultured Chloroflexi bacterium	uncultured Chloroflexi bacterium	uncultured Chloroflexi bacterium
18616	12	369	1	1	1	1	1	1	1	1	1	1	0	1	0	1	Proteobacteria	Alphaproteobacteria	Rhodospirillales	Rhodospirillaceae	uncultured
18756	12	638	1	1	1	1	1	1	1	1	1	1	0	1	1	0	Gemmatimonadetes	BD2-11 terrestrial group	uncultured bacterium	uncultured bacterium	uncultured bacterium
1884	12	219	1	0	1	1	1	1	1	1	1	1	0	1	1	1	Proteobacteria	Gammaproteobacteria	Cellvibrionales	Halieaceae	Haliea
190	12	1672	1	1	1	1	1	1	1	1	1	1	0	1	1	0	Bacteroidetes	Cytophagia	Cytophagales	Flammeovirgaceae	Ekhidna
1927	12	156	1	1	1	1	1	1	1	1	1	1	0	1	0	1	Proteobacteria	Alphaproteobacteria	Rhodobacterales	Rhodobacteraceae	Unassigned
1947	12	115	1	0	1	1	1	1	1	1	1	1	1	1	1	0	Proteobacteria	Gammaproteobacteria	Xanthomonadales	JTB255 marine benthic group	uncultured bacterium
1971	12	109	1	1	1	1	1	1	0	1	0	1	1	1	1	1	Proteobacteria	Gammaproteobacteria	Oceanospirillales	Oleiphilaceae	Oleiphilus
20228	12	125	1	1	1	1	1	1	1	1	1	0	0	1	1	1	Bacteroidetes	Flavobacteriia	Flavobacteriales	Flavobacteriaceae	Tenacibaculum
2045	12	615	1	1	1	1	1	1	1	1	1	1	0	1	0	1	Proteobacteria	Deltaproteobacteria	Desulfobacterales	Desulfobacteraceae	Sva0081 sediment group
2052	12	136	1	1	1	1	1	1	1	0	1	1	1	1	1	0	Proteobacteria	Gammaproteobacteria	Oceanospirillales	OM182 clade	Unassigned
2080	12	196	1	1	1	1	1	1	1	1	1	1	0	1	1	0	Bacteroidetes	Flavobacteriia	Flavobacteriales	Flavobacteriaceae	Winogradskyella
20808	12	444	1	1	1	1	1	1	1	1	1	1	0	1	1	0	Proteobacteria	Alphaproteobacteria	Rhodospirillales	Rhodospirillaceae	uncultured
2084	12	264	1	1	1	1	1	1	1	1	1	1	0	1	1	0	Chloroflexi	SAR202 clade	uncultured bacterium	uncultured bacterium	uncultured bacterium
211	12	2019	1	1	1	1	1	1	1	1	1	1	0	1	0	1	Nitrospirae	Nitrospira	Nitrospirales	Nitrospiraceae	Nitrospira
2183	12	104	1	1	1	1	1	1	0	1	1	1	0	1	1	1	Lentisphaerae	Lentisphaeria	Lentisphaerales	Lentisphaeraceae	Lentisphaera
2184	12	150	1	1	1	1	1	0	1	1	1	1	0	1	1	1	Proteobacteria	Gammaproteobacteria	Cellvibrionales	Cellvibrionaceae	Simiduia
220	12	2746	1	1	1	1	1	1	1	1	1	0	0	1	1	1	Proteobacteria	Gammaproteobacteria	Oceanospirillales	SAR86 clade	Ambiguous_taxa
223	12	2228	1	1	1	1	1	1	1	1	0	1	0	1	1	1	Bacteroidetes	Bacteroidia	Bacteroidales	Prolixibacteraceae	Prolixibacter
2233	12	108	1	1	1	1	1	1	1	1	1	1	0	1	1	0	Bacteroidetes	Cytophagia	Cytophagales	Flammeovirgaceae	Flexithrix
2260	12	128	1	0	1	1	1	1	1	0	1	1	1	1	1	1	Proteobacteria	Gammaproteobacteria	Cellvibrionales	Cellvibrionaceae	uncultured
22652	12	241	1	1	1	1	1	1	1	1	1	1	0	1	1	0	Chloroflexi	Caldilineae	Caldilineales	Caldilineaceae	uncultured
2267	12	275	1	1	1	1	1	1	1	0	1	1	0	1	1	1	Proteobacteria	Gammaproteobacteria	Cellvibrionales	BD2-7	uncultured bacterium
2274	12	127	1	1	1	1	1	1	1	1	1	1	0	1	1	0	Proteobacteria	Deltaproteobacteria	NB1-j	uncultured bacterium	uncultured bacterium
2287	12	222	1	1	1	1	1	1	1	1	1	1	0	1	0	1	Actinobacteria	Acidimicrobiia	Acidimicrobiales	uncultured	Ambiguous_taxa
22890	12	261	1	0	1	1	1	1	1	1	1	1	0	1	1	1	Proteobacteria	Alphaproteobacteria	Rhodobacterales	Rhodobacteraceae	Ambiguous_taxa
2306	12	511	1	1	1	1	1	1	1	1	1	1	0	1	1	0	Proteobacteria	Gammaproteobacteria	BD7-8 marine group	Unassigned	Unassigned
2307	12	217	1	1	1	1	1	1	1	1	1	1	0	1	1	0	Bacteroidetes	Cytophagia	Cytophagales	Flammeovirgaceae	Flexithrix
2323	12	176	1	1	1	1	1	1	1	1	1	1	0	1	0	1	Proteobacteria	Alphaproteobacteria	Caulobacterales	Hyphomonadaceae	Hyphomonas
23263	12	148	1	1	1	1	1	1	1	1	1	1	0	1	0	1	Proteobacteria	Gammaproteobacteria	Xanthomonadales	JTB255 marine benthic group	uncultured bacterium
2328	12	159	1	1	1	1	1	1	0	1	1	1	0	1	1	1	Proteobacteria	Alphaproteobacteria	Rhodobacterales	Rhodobacteraceae	Unassigned
2334	12	224	1	1	1	1	1	1	1	0	1	1	0	1	1	1	Proteobacteria	Gammaproteobacteria	Cellvibrionales	Halieaceae	Pseudohaliea
2338	12	122	1	1	1	1	1	1	1	1	1	0	0	1	1	1	Proteobacteria	Alphaproteobacteria	Rickettsiales	Rickettsiaceae	uncultured
2361	12	102	1	1	1	1	1	1	1	1	0	1	0	1	1	1	Bacteroidetes	Flavobacteriia	Flavobacteriales	Cryomorphaceae	uncultured
2393	12	140	1	1	1	1	1	1	1	0	1	1	1	1	1	0	Proteobacteria	Gammaproteobacteria	Alteromonadales	Shewanellaceae	Shewanella
24	12	23685	1	1	1	1	1	1	1	1	1	0	0	1	1	1	Proteobacteria	Alphaproteobacteria	Rhodospirillales	Rhodospirillaceae	uncultured
2473	12	254	1	1	1	1	1	1	1	1	1	0	0	1	1	1	Bacteroidetes	Flavobacteriia	Flavobacteriales	Flavobacteriaceae	Aquibacter
2479	12	687	1	1	1	1	1	1	1	1	1	1	0	1	0	1	Proteobacteria	Alphaproteobacteria	Rhodospirillales	Rhodospirillaceae	uncultured
25983	12	405	1	1	1	1	1	1	1	1	1	1	0	1	1	0	Proteobacteria	Alphaproteobacteria	Rhodospirillales	Rhodospirillaceae	uncultured
26433	12	317	1	1	1	1	1	1	1	1	1	0	0	1	1	1	Actinobacteria	Acidimicrobiia	Acidimicrobiales	Sva0996 marine group	Unassigned
267	12	3009	1	1	1	1	1	1	1	1	1	0	0	1	1	1	Bacteroidetes	Flavobacteriia	Flavobacteriales	Flavobacteriaceae	NS5 marine group
2715	12	141	1	1	1	1	1	1	1	1	1	1	0	1	0	1	Acidobacteria	Holophagae	Subgroup 10	Sva0725	uncultured Acidobacteria bacterium
272	12	3377	1	1	1	1	1	1	1	1	1	0	0	1	1	1	Actinobacteria	Acidimicrobiia	Acidimicrobiales	OM1 clade	Unassigned
2745	12	832	1	1	1	1	1	1	1	1	1	1	0	1	0	1	Proteobacteria	Alphaproteobacteria	Rickettsiales	SAR116 clade	Ambiguous_taxa
2758	12	323	1	1	1	1	1	1	1	1	1	1	0	1	0	1	Proteobacteria	Alphaproteobacteria	Alphaproteobacteria Incertae Sedis	Unknown Family	Eilatimonas
2772	12	1730	1	1	0	1	1	1	1	1	1	1	0	1	1	1	Proteobacteria	Alphaproteobacteria	Rhodospirillales	AT-s3-44	Unassigned
2803	12	139	1	1	1	1	1	1	1	1	1	1	0	1	0	1	Proteobacteria	Gammaproteobacteria	KI89A clade	uncultured bacterium	uncultured bacterium
288	12	2627	1	1	1	1	1	1	1	1	1	0	0	1	1	1	Bacteroidetes	Flavobacteriia	Flavobacteriales	Flavobacteriaceae	NS4 marine group
289	12	2906	1	1	1	1	1	0	1	1	1	1	1	1	1	0	Proteobacteria	Gammaproteobacteria	Oceanospirillales	Hahellaceae	Endozoicomonas
29359	12	230	1	1	1	1	1	1	1	1	1	1	0	1	0	1	Proteobacteria	Alphaproteobacteria	Rhodobacterales	Rhodobacteraceae	Actibacterium
2954	12	218	1	0	1	1	1	1	1	1	1	1	1	1	1	0	Proteobacteria	Gammaproteobacteria	E01-9C-26 marine group	Ambiguous_taxa	Ambiguous_taxa
2986	12	659	1	1	1	1	1	1	1	1	1	1	0	1	1	0	Proteobacteria	Alphaproteobacteria	Rhodospirillales	Rhodospirillaceae	Pelagibius
302	12	2542	1	1	1	1	1	1	1	1	1	0	0	1	1	1	Proteobacteria	Gammaproteobacteria	Oceanospirillales	SAR86 clade	Ambiguous_taxa
310	12	944	1	1	1	1	1	1	1	1	1	1	0	1	1	0	Actinobacteria	Acidimicrobiia	Acidimicrobiales	Sva0996 marine group	uncultured bacterium
3101	12	265	1	1	1	1	1	1	1	0	1	1	0	1	1	1	Proteobacteria	Gammaproteobacteria	Cellvibrionales	Halieaceae	Halioglobus
313	12	953	1	1	1	1	1	1	1	1	1	1	0	1	0	1	Proteobacteria	Gammaproteobacteria	Oceanospirillales	Oceanospirillaceae	Neptuniibacter
3139	12	148	1	0	1	1	1	0	1	1	1	1	1	1	1	1	Proteobacteria	Gammaproteobacteria	Oceanospirillales	Hahellaceae	Endozoicomonas
314	12	638	1	1	1	1	1	1	1	0	1	0	1	1	1	1	Bacteroidetes	Flavobacteriia	Flavobacteriales	Flavobacteriaceae	Lutibacter
320	12	2851	1	1	1	1	1	1	1	1	1	0	0	1	1	1	Nitrospinae	MD2898-B26	uncultured bacterium	uncultured bacterium	uncultured bacterium
323	12	2251	1	1	1	1	1	1	1	1	1	0	0	1	1	1	Proteobacteria	Gammaproteobacteria	KI89A clade	uncultured bacterium	uncultured bacterium
3239	12	350	1	1	1	1	1	1	1	1	1	1	0	1	1	0	Acidobacteria	Holophagae	Subgroup 10	Sva0725	Unassigned
328	12	982	1	1	1	1	1	1	1	1	1	1	0	1	0	1	Proteobacteria	Gammaproteobacteria	KI89A clade	Unassigned	Unassigned
334	12	2099	1	1	1	1	1	1	1	1	1	0	0	1	1	1	Bacteroidetes	Flavobacteriia	Flavobacteriales	Flavobacteriaceae	NS4 marine group
337	12	649	1	1	1	1	1	1	1	1	1	1	0	1	0	1	Bacteroidetes	Bacteroidetes Incertae Sedis	Order II	Rhodothermaceae	uncultured
3412	12	151	1	1	1	1	1	1	1	0	1	1	1	0	1	1	Proteobacteria	Gammaproteobacteria	Alteromonadales	Ferrimonadaceae	Ferrimonas
3541	12	411	1	1	1	1	1	1	1	1	1	1	0	1	1	0	Proteobacteria	Gammaproteobacteria	Oceanospirillales	Hahellaceae	Endozoicomonas
358	12	1125	1	1	0	1	1	1	1	1	1	1	0	1	1	1	Bacteroidetes	Flavobacteriia	Flavobacteriales	Cryomorphaceae	uncultured
366	12	2246	1	1	1	1	1	1	1	1	1	1	0	1	0	1	Actinobacteria	Acidimicrobiia	Acidimicrobiales	Sva0996 marine group	uncultured bacterium
368	12	2120	1	1	1	1	1	1	1	1	1	1	0	1	0	1	Proteobacteria	Alphaproteobacteria	Rhodospirillales	AT-s3-44	uncultured alpha proteobacterium
3810	12	113	1	1	1	1	1	1	1	1	1	1	0	1	0	1	Proteobacteria	Alphaproteobacteria	Caulobacterales	Hyphomonadaceae	Maricaulis
390	12	583	1	1	1	1	1	1	1	0	1	1	1	1	1	0	Bacteroidetes	Bacteroidia	Unassigned	Unassigned	Unassigned
4	12	21929	1	0	1	1	1	1	1	1	1	1	1	1	1	0	Proteobacteria	Gammaproteobacteria	Oceanospirillales	Hahellaceae	Endozoicomonas
402	12	468	1	1	1	1	1	1	1	1	1	0	0	1	1	1	Proteobacteria	Gammaproteobacteria	Arenicellales	Arenicellaceae	uncultured
409	12	1401	1	1	1	1	1	1	1	1	1	1	0	1	1	0	Proteobacteria	Deltaproteobacteria	Desulfobacterales	Desulfobulbaceae	Desulfotalea
4339	12	158	1	0	1	1	1	1	1	1	1	1	0	1	1	1	Proteobacteria	Gammaproteobacteria	Alteromonadales	Colwelliaceae	Thalassotalea
443	12	1571	1	1	1	1	1	1	1	1	1	1	0	1	1	0	Proteobacteria	Alphaproteobacteria	Rhodospirillales	AT-s3-44	uncultured bacterium
451	12	1510	1	1	1	1	1	1	1	1	1	1	0	1	1	0	Chloroflexi	SAR202 clade	Ambiguous_taxa	Ambiguous_taxa	Ambiguous_taxa
45797	12	1029	1	1	1	1	1	1	1	1	1	1	0	1	1	0	Proteobacteria	Alphaproteobacteria	Rhizobiales	Phyllobacteriaceae	uncultured
460	12	1845	1	1	1	1	1	1	1	1	1	0	0	1	1	1	Gemmatimonadetes	BD2-11 terrestrial group	uncultured bacterium	uncultured bacterium	uncultured bacterium
467	12	615	1	1	1	1	1	1	1	0	1	1	1	1	1	0	Proteobacteria	Gammaproteobacteria	Vibrionales	Vibrionaceae	Photobacterium
476	12	1028	1	1	1	1	1	1	1	1	1	0	0	1	1	1	Proteobacteria	Alphaproteobacteria	Rhodospirillales	MSB-1E8	uncultured bacterium
4781	12	364	1	1	1	1	1	1	1	1	1	1	0	1	1	0	Proteobacteria	Gammaproteobacteria	uncultured	Unassigned	Unassigned
505	12	1648	1	1	1	1	1	1	1	1	1	0	0	1	1	1	Chloroflexi	S085	uncultured bacterium	uncultured bacterium	uncultured bacterium
5083	12	151	1	1	1	1	1	1	1	0	1	1	0	1	1	1	Bacteroidetes	Cytophagia	Cytophagales	Flammeovirgaceae	Reichenbachiella
513	12	384	1	1	1	1	1	1	1	1	1	1	0	1	1	0	Proteobacteria	Gammaproteobacteria	Gammaproteobacteria Incertae Sedis	Unknown Family	uncultured
529	12	673	1	1	1	1	1	1	1	1	1	1	0	1	0	1	Proteobacteria	Gammaproteobacteria	Cellvibrionales	Spongiibacteraceae	BD1-7 clade
533	12	936	1	1	1	1	1	1	1	1	1	1	0	1	1	0	Proteobacteria	Alphaproteobacteria	Rhodospirillales	Rhodospirillaceae	Tistlia
534	12	1825	1	0	1	1	1	1	1	1	1	1	0	1	1	1	Chloroflexi	SAR202 clade	Unassigned	Unassigned	Unassigned
535	12	504	1	1	1	1	1	1	1	1	1	1	0	1	1	0	Bacteroidetes	Flavobacteriia	Flavobacteriales	Flavobacteriaceae	Aquibacter
541	12	1365	1	1	1	1	1	1	1	1	1	1	0	1	0	1	Proteobacteria	Alphaproteobacteria	Rickettsiales	SAR116 clade	uncultured bacterium
552	12	668	1	1	1	1	1	1	1	1	1	1	0	1	0	1	Proteobacteria	Alphaproteobacteria	Rhizobiales	Rhodobiaceae	Anderseniella
568	12	495	1	1	1	1	1	1	1	1	1	1	0	1	0	1	Bacteroidetes	Flavobacteriia	Flavobacteriales	Flavobacteriaceae	Gilvibacter
574	12	546	1	1	1	1	1	1	1	1	1	0	0	1	1	1	Bacteroidetes	Flavobacteriia	Flavobacteriales	Flavobacteriaceae	NS5 marine group
583	12	937	1	1	1	1	1	1	1	1	1	0	0	1	1	1	Proteobacteria	Gammaproteobacteria	Oceanospirillales	SAR86 clade	uncultured bacterium
585	12	774	1	1	1	1	1	1	1	1	1	1	0	1	0	1	Gemmatimonadetes	BD2-11 terrestrial group	uncultured bacterium	uncultured bacterium	uncultured bacterium
595	12	1441	1	1	1	1	1	1	1	1	1	1	0	1	0	1	Actinobacteria	Acidimicrobiia	Acidimicrobiales	Sva0996 marine group	Ambiguous_taxa
597	12	189	1	1	1	1	1	0	1	1	1	1	1	1	1	0	Proteobacteria	Gammaproteobacteria	Oceanospirillales	Hahellaceae	Endozoicomonas
6005	12	174	1	1	1	1	1	1	1	1	1	1	0	1	0	1	Planctomycetes	Planctomycetacia	Planctomycetales	Planctomycetaceae	Blastopirellula
606	12	541	1	1	1	1	1	1	1	1	1	1	0	1	1	0	Proteobacteria	Gammaproteobacteria	E01-9C-26 marine group	Unassigned	Unassigned
608	12	919	1	0	1	1	1	1	1	1	1	1	0	1	1	1	Gemmatimonadetes	BD2-11 terrestrial group	uncultured bacterium	uncultured bacterium	uncultured bacterium
617	12	344	1	1	1	1	1	1	1	0	1	1	1	1	1	0	Proteobacteria	Gammaproteobacteria	Vibrionales	Vibrionaceae	Photobacterium
632	12	2021	1	1	1	1	1	1	1	1	1	0	0	1	1	1	Bacteroidetes	Flavobacteriia	Flavobacteriales	NS9 marine group	Unassigned
634	12	411	1	1	1	1	1	1	1	1	1	1	0	1	0	1	Proteobacteria	Alphaproteobacteria	Sphingomonadales	Sphingomonadaceae	Parasphingopyxis
637	12	776	1	1	1	1	1	1	1	1	1	1	0	1	0	1	Proteobacteria	Alphaproteobacteria	Rhizobiales	Hyphomicrobiaceae	Filomicrobium
6394	12	450	1	1	1	1	1	1	1	1	1	1	1	1	0	0	Proteobacteria	Gammaproteobacteria	Xanthomonadales	JTB255 marine benthic group	Ambiguous_taxa
648	12	332	1	1	1	1	1	1	1	1	1	1	0	1	1	0	Proteobacteria	Alphaproteobacteria	Rhodobacterales	Rhodobacteraceae	Pseudovibrio
669	12	789	1	1	1	1	1	1	1	1	1	1	0	1	0	1	Proteobacteria	Alphaproteobacteria	Rickettsiales	SAR116 clade	Unassigned
672	12	346	1	1	1	1	1	1	1	1	1	1	0	1	1	0	Actinobacteria	Acidimicrobiia	Acidimicrobiales	uncultured	Ambiguous_taxa
7122	12	149	1	1	1	1	1	1	1	1	1	1	0	1	0	1	Proteobacteria	Gammaproteobacteria	Xanthomonadales	JTB255 marine benthic group	Ambiguous_taxa
717	12	385	1	1	1	1	1	1	1	1	1	1	0	1	1	0	Actinobacteria	Acidimicrobiia	Acidimicrobiales	Sva0996 marine group	uncultured organism
7279	12	192	1	1	1	1	1	1	1	1	1	1	0	1	1	0	Proteobacteria	Alphaproteobacteria	Rhodobacterales	Rhodobacteraceae	uncultured
731	12	611	1	0	1	1	1	1	1	1	1	1	0	1	1	1	Proteobacteria	Gammaproteobacteria	Alteromonadales	Colwelliaceae	Thalassotalea
736	12	2803	1	1	1	1	1	1	1	1	1	0	0	1	1	1	Proteobacteria	Deltaproteobacteria	Desulfurellales	Desulfurellaceae	H16
738	12	326	1	1	1	1	1	1	1	1	1	0	0	1	1	1	Actinobacteria	Acidimicrobiia	Acidimicrobiales	Acidimicrobiaceae	Ilumatobacter
740	12	545	1	1	1	1	1	1	1	1	1	1	0	1	1	0	Bacteroidetes	Cytophagia	Cytophagales	Flammeovirgaceae	uncultured
743	12	666	1	1	1	1	1	1	1	1	1	1	0	1	1	0	Bacteroidetes	Flavobacteriia	Flavobacteriales	Flavobacteriaceae	Zeaxanthinibacter
752	12	667	1	1	1	1	1	1	1	1	1	1	0	1	0	1	Proteobacteria	Alphaproteobacteria	Rhodobacterales	Rhodobacteraceae	uncultured
757	12	290	1	1	1	1	1	1	1	1	1	1	0	1	0	1	Actinobacteria	Acidimicrobiia	Acidimicrobiales	OM1 clade	uncultured bacterium
761	12	515	1	1	1	1	1	1	1	1	1	1	1	1	0	0	Proteobacteria	Alphaproteobacteria	Rhodobacterales	Rhodobacteraceae	uncultured
769	12	556	1	1	1	1	1	1	1	1	1	1	1	1	0	0	Proteobacteria	Gammaproteobacteria	KI89A clade	uncultured bacterium	uncultured bacterium
77	12	3131	1	1	1	1	1	1	1	1	1	1	1	1	0	0	Proteobacteria	Alphaproteobacteria	Sphingomonadales	Kiloniellaceae	Kiloniella
772	12	352	1	1	1	1	1	1	0	1	1	1	0	1	1	1	Gemmatimonadetes	PAUC43f marine benthic group	Ambiguous_taxa	Ambiguous_taxa	Ambiguous_taxa
774	12	363	1	1	1	1	1	1	1	1	1	1	0	1	1	0	Proteobacteria	Gammaproteobacteria	Cellvibrionales	Halieaceae	OM60(NOR5) clade
7767	12	300	1	1	1	1	1	1	1	1	1	0	0	1	1	1	Proteobacteria	Alphaproteobacteria	Sphingomonadales	Erythrobacteraceae	Unassigned
7810	12	105	1	0	1	1	1	1	1	1	1	1	0	1	1	1	Proteobacteria	Gammaproteobacteria	Vibrionales	Vibrionaceae	uncultured
787	12	912	1	1	1	1	1	1	1	1	1	0	0	1	1	1	Verrucomicrobia	Opitutae	Puniceicoccales	Puniceicoccaceae	Coraliomargarita
79	12	4587	1	1	1	1	1	0	1	1	1	1	1	1	0	1	Proteobacteria	Gammaproteobacteria	Oceanospirillales	Hahellaceae	Endozoicomonas
792	12	234	1	0	1	1	1	1	1	0	1	1	1	1	1	1	Proteobacteria	Gammaproteobacteria	Alteromonadales	Pseudoalteromonadaceae	Ambiguous_taxa
81	12	763	1	1	1	1	1	1	1	1	1	1	1	1	0	0	Proteobacteria	Gammaproteobacteria	Arenicellales	Arenicellaceae	Arenicella
826	12	448	1	1	1	1	1	1	1	1	1	1	0	1	1	0	Proteobacteria	Gammaproteobacteria	Cellvibrionales	Halieaceae	OM60(NOR5) clade
8287	12	117	1	0	1	1	1	1	1	1	1	1	0	1	1	1	Proteobacteria	Deltaproteobacteria	Myxococcales	BIrii41	Unassigned
839	12	169	1	1	1	1	1	1	1	1	1	1	0	1	1	0	Proteobacteria	Alphaproteobacteria	Rhodospirillales	Rhodospirillaceae	uncultured
841	12	443	1	1	1	1	1	1	1	1	1	1	0	1	1	0	Cyanobacteria	Cyanobacteria	SubsectionI	FamilyI	Synechococcus
843	12	386	1	1	1	1	1	1	1	1	1	1	0	1	1	0	Proteobacteria	Alphaproteobacteria	Parvularculales	Parvularculaceae	uncultured bacterium
851	12	1184	1	1	1	1	1	1	1	1	1	1	1	1	0	0	Proteobacteria	Alphaproteobacteria	Rhizobiales	Phyllobacteriaceae	Pseudahrensia
86	12	820	1	1	0	1	1	1	1	1	1	1	0	1	1	1	Proteobacteria	Gammaproteobacteria	Oceanospirillales	Hahellaceae	Endozoicomonas
865	12	132	1	1	1	1	1	1	1	1	1	0	0	1	1	1	Planctomycetes	OM190	uncultured bacterium	uncultured bacterium	uncultured bacterium
866	12	724	1	1	1	1	1	1	1	1	1	1	0	1	0	1	Proteobacteria	Alphaproteobacteria	Rhodospirillales	Rhodospirillaceae	uncultured
870	12	1017	1	1	1	1	1	1	1	1	1	1	0	1	0	1	Chloroflexi	SAR202 clade	uncultured Chloroflexi bacterium	uncultured Chloroflexi bacterium	uncultured Chloroflexi bacterium
872	12	368	1	1	1	1	1	1	0	1	1	1	0	1	1	1	Proteobacteria	Gammaproteobacteria	Cellvibrionales	Halieaceae	Unassigned
884	12	840	1	1	1	1	1	1	1	1	1	1	0	1	0	1	Actinobacteria	Acidimicrobiia	Acidimicrobiales	OM1 clade	Ambiguous_taxa
89	12	2069	1	1	1	1	1	1	1	1	1	0	1	1	1	0	Bacteroidetes	Cytophagia	Cytophagales	Flammeovirgaceae	Unassigned
896	12	718	1	1	1	1	1	1	1	1	1	1	0	1	0	1	Planctomycetes	Planctomycetacia	Planctomycetales	Planctomycetaceae	Blastopirellula
898	12	483	1	1	1	1	1	1	1	1	0	1	0	1	1	1	Actinobacteria	Acidimicrobiia	Acidimicrobiales	uncultured	uncultured bacterium
902	12	534	1	1	1	1	1	1	1	1	1	1	0	1	1	0	Cyanobacteria	Cyanobacteria	SubsectionIII	FamilyI	Leptolyngbya
907	12	1025	1	1	1	1	1	1	1	1	1	0	0	1	1	1	Proteobacteria	Alphaproteobacteria	Rickettsiales	S25-593	uncultured bacterium
911	12	534	1	1	1	1	1	1	1	1	1	1	0	1	1	0	Chloroflexi	TK10	uncultured bacterium	uncultured bacterium	uncultured bacterium
916	12	406	1	1	1	1	1	1	1	1	1	1	0	1	0	1	Bacteroidetes	Flavobacteriia	Flavobacteriales	Flavobacteriaceae	Aquibacter
922	12	346	1	1	1	1	1	1	1	1	1	1	0	1	1	0	Proteobacteria	Alphaproteobacteria	Rhodospirillales	Rhodospirillaceae	uncultured
923	12	537	1	1	1	1	1	1	1	1	1	0	0	1	1	1	Bacteroidetes	Flavobacteriia	Flavobacteriales	NS9 marine group	Ambiguous_taxa
926	12	435	1	1	1	1	1	1	1	1	1	1	0	1	1	0	Proteobacteria	Gammaproteobacteria	Arenicellales	Arenicellaceae	Arenicella
9294	12	1559	1	1	1	1	1	1	1	1	1	1	0	1	0	1	Proteobacteria	Gammaproteobacteria	KI89A clade	uncultured bacterium	uncultured bacterium
9333	12	632	1	1	1	1	1	0	1	1	1	1	1	1	1	0	Proteobacteria	Gammaproteobacteria	Oceanospirillales	Hahellaceae	Endozoicomonas
943	12	747	1	1	1	1	1	1	1	0	1	1	0	1	1	1	Bacteroidetes	Flavobacteriia	Flavobacteriales	NS9 marine group	Unassigned
948	12	589	1	1	1	1	1	1	1	1	0	1	1	1	1	0	Proteobacteria	Gammaproteobacteria	Alteromonadales	Colwelliaceae	Thalassotalea
951	12	176	1	1	1	1	1	1	1	1	1	1	0	1	0	1	Planctomycetes	Planctomycetacia	Planctomycetales	Planctomycetaceae	Blastopirellula
955	12	193	1	1	1	1	1	1	1	1	1	0	0	1	1	1	Bacteroidetes	Sphingobacteriia	Sphingobacteriales	Saprospiraceae	uncultured
963	12	312	1	1	1	1	1	1	1	1	1	1	0	1	1	0	Proteobacteria	Gammaproteobacteria	Gammaproteobacteria Incertae Sedis	Unknown Family	uncultured
974	12	474	1	1	1	1	1	1	1	1	1	1	0	1	0	1	Proteobacteria	Gammaproteobacteria	KI89A clade	Unassigned	Unassigned
98	12	12280	1	1	0	1	1	1	1	1	1	1	0	1	1	1	Cyanobacteria	Cyanobacteria	SubsectionI	FamilyI	uncultured
983	12	325	1	1	1	1	1	1	1	1	1	0	0	1	1	1	Planctomycetes	Planctomycetacia	Planctomycetales	Planctomycetaceae	Blastopirellula
1001	13	6093	1	1	1	1	1	1	1	1	1	1	0	1	1	1	Proteobacteria	Alphaproteobacteria	SAR11 clade	Surface 2	Unassigned
101	13	1318	1	1	1	1	1	1	1	1	1	1	0	1	1	1	Proteobacteria	Alphaproteobacteria	Caulobacterales	Hyphomonadaceae	Hellea
1056	13	674	1	1	1	1	1	1	1	1	1	1	1	1	0	1	Proteobacteria	Gammaproteobacteria	Xanthomonadales	JTB255 marine benthic group	Ambiguous_taxa
1094	13	481	1	1	1	1	1	1	1	1	1	1	0	1	1	1	Proteobacteria	Gammaproteobacteria	Xanthomonadales	JTB255 marine benthic group	Ambiguous_taxa
11	13	12263	1	1	0	1	1	1	1	1	1	1	1	1	1	1	Proteobacteria	Alphaproteobacteria	Rhodobacterales	Rhodobacteraceae	uncultured
113	13	13478	1	1	1	1	1	1	1	1	1	1	0	1	1	1	Actinobacteria	Acidimicrobiia	Acidimicrobiales	OM1 clade	Candidatus Actinomarina
1147	13	507	1	1	1	1	1	1	1	1	1	1	0	1	1	1	Bacteroidetes	Flavobacteriia	Flavobacteriales	Flavobacteriaceae	Ichthyenterobacterium
116	13	7675	1	1	1	1	1	1	1	1	1	1	0	1	1	1	SBR1093	Ambiguous_taxa	Ambiguous_taxa	Ambiguous_taxa	Ambiguous_taxa
1211	13	1063	1	1	1	1	1	1	1	1	1	1	0	1	1	1	Actinobacteria	Acidimicrobiia	Acidimicrobiales	Acidimicrobiaceae	uncultured
122	13	12587	1	1	1	1	1	1	1	1	1	1	0	1	1	1	Proteobacteria	Gammaproteobacteria	Xanthomonadales	uncultured	Ambiguous_taxa
1229	13	904	1	1	1	1	1	1	1	1	1	1	0	1	1	1	Actinobacteria	Acidimicrobiia	Acidimicrobiales	Acidimicrobiaceae	Unassigned
1245	13	109	1	1	1	1	1	1	0	1	1	1	1	1	1	1	Saccharibacteria	uncultured bacterium	uncultured bacterium	uncultured bacterium	uncultured bacterium
1255	13	208	1	1	1	1	1	1	1	1	1	1	1	1	1	0	Proteobacteria	Gammaproteobacteria	Cellvibrionales	Halieaceae	Haliea
1291	13	294	1	1	1	1	1	1	1	1	1	1	0	1	1	1	Proteobacteria	Alphaproteobacteria	Rhodobacterales	Rhodobacteraceae	Unassigned
12996	13	521	1	1	1	1	1	1	1	1	1	1	0	1	1	1	Proteobacteria	Alphaproteobacteria	Rhodobacterales	Rhodobacteraceae	uncultured
134	13	5117	1	1	1	1	1	1	1	1	1	1	0	1	1	1	Acidobacteria	Solibacteres	Solibacterales	Solibacteraceae (Subgroup 3)	PAUC26f
1357	13	393	1	1	1	1	1	1	1	1	1	0	1	1	1	1	Bacteroidetes	Flavobacteriia	Flavobacteriales	Cryomorphaceae	Crocinitomix
1362	13	384	1	1	1	1	1	1	1	1	1	1	0	1	1	1	Proteobacteria	Alphaproteobacteria	Rhodospirillales	Rhodospirillales Incertae Sedis	Candidatus Alysiosphaera
1366	13	232	1	1	1	1	1	1	1	1	1	1	0	1	1	1	Proteobacteria	Alphaproteobacteria	Rhodospirillales	Rhodospirillaceae	uncultured
1386	13	467	1	1	1	1	1	1	1	0	1	1	1	1	1	1	Bacteroidetes	Cytophagia	Cytophagales	Flammeovirgaceae	uncultured
1394	13	282	1	1	1	1	1	1	1	1	1	1	0	1	1	1	Proteobacteria	Alphaproteobacteria	Rhizobiales	Rhodobiaceae	uncultured
1410	13	368	1	1	1	1	1	1	1	1	1	1	0	1	1	1	Proteobacteria	Gammaproteobacteria	Vibrionales	Vibrionaceae	Photobacterium
1427	13	256	1	1	1	1	1	1	1	1	1	1	0	1	1	1	Proteobacteria	Alphaproteobacteria	Rhodospirillales	Rhodospirillaceae	Magnetospira
14308	13	961	1	1	1	1	1	1	1	1	1	1	0	1	1	1	Proteobacteria	Gammaproteobacteria	Xanthomonadales	JTB255 marine benthic group	Unassigned
1492	13	869	1	1	1	1	1	1	0	1	1	1	1	1	1	1	Proteobacteria	Gammaproteobacteria	Vibrionales	Vibrionaceae	Vibrio
1504	13	137	1	1	1	1	1	1	1	1	1	1	0	1	1	1	Firmicutes	Clostridia	Clostridiales	Peptostreptococcaceae	Tepidibacter
15314	13	560	1	1	1	1	1	1	1	1	1	1	0	1	1	1	Proteobacteria	Alphaproteobacteria	Rhizobiales	Rhodobiaceae	Unassigned
1542	13	846	1	1	1	1	1	1	1	1	1	1	0	1	1	1	Proteobacteria	Gammaproteobacteria	Vibrionales	Vibrionaceae	Vibrio
1544	13	341	1	1	1	1	1	1	1	1	1	1	0	1	1	1	Proteobacteria	Gammaproteobacteria	Vibrionales	Vibrionaceae	Vibrio
1567	13	492	1	1	1	1	1	1	1	1	1	1	0	1	1	1	Actinobacteria	Acidimicrobiia	Acidimicrobiales	OM1 clade	uncultured bacterium
158	13	5148	1	1	1	1	1	1	1	1	1	1	0	1	1	1	Proteobacteria	Deltaproteobacteria	Desulfurellales	Desulfurellaceae	G55
1581	13	246	1	1	1	1	1	0	1	1	1	1	1	1	1	1	Proteobacteria	Gammaproteobacteria	Vibrionales	Vibrionaceae	Vibrio
1587	13	273	1	1	1	1	1	1	1	1	1	1	1	1	1	0	Proteobacteria	Gammaproteobacteria	Cellvibrionales	Cellvibrionaceae	Unassigned
1592	13	452	1	1	1	1	1	1	1	1	1	1	0	1	1	1	Proteobacteria	Alphaproteobacteria	Sphingomonadales	Sphingomonadaceae	Sphingorhabdus
1617	13	983	1	1	1	1	1	1	1	1	1	1	0	1	1	1	Proteobacteria	Alphaproteobacteria	Rhodobacterales	Rhodobacteraceae	uncultured
164	13	4961	1	1	1	1	1	1	1	1	1	1	0	1	1	1	Proteobacteria	Alphaproteobacteria	Rhodospirillales	Rhodospirillaceae	uncultured
166	13	2650	1	1	1	1	1	1	1	1	1	1	0	1	1	1	Gemmatimonadetes	PAUC43f marine benthic group	Unassigned	Unassigned	Unassigned
168	13	4733	1	1	1	1	1	1	1	1	1	1	0	1	1	1	Chloroflexi	SAR202 clade	Unassigned	Unassigned	Unassigned
17200	13	2547	1	1	1	1	1	1	1	1	1	1	0	1	1	1	Proteobacteria	Gammaproteobacteria	Oceanospirillales	SAR86 clade	Ambiguous_taxa
1726	13	279	1	1	1	1	1	1	1	1	1	1	1	1	1	0	Proteobacteria	Gammaproteobacteria	Gammaproteobacteria Incertae Sedis	Unknown Family	uncultured
173	13	15562	1	1	1	1	1	1	1	1	1	1	0	1	1	1	Cyanobacteria	Cyanobacteria	SubsectionI	FamilyI	Prochlorococcus
1737	13	586	1	1	1	1	1	1	1	1	1	1	0	1	1	1	Proteobacteria	Deltaproteobacteria	NB1-j	Unassigned	Unassigned
1752	13	325	1	1	1	1	1	1	1	1	1	1	0	1	1	1	Proteobacteria	Alphaproteobacteria	Parvularculales	Parvularculaceae	Amphiplicatus
178	13	1757	1	1	1	1	1	1	1	1	1	1	0	1	1	1	Proteobacteria	Alphaproteobacteria	Rhodospirillales	Rhodospirillaceae	uncultured
18045	13	1660	1	1	1	1	1	1	1	1	1	0	1	1	1	1	Proteobacteria	Deltaproteobacteria	Desulfurellales	Desulfurellaceae	G55
1805	13	361	1	1	1	1	1	1	1	1	1	1	0	1	1	1	Proteobacteria	Gammaproteobacteria	Vibrionales	Vibrionaceae	Vibrio
1816	13	1468	1	1	1	1	1	1	1	1	1	1	0	1	1	1	Proteobacteria	Gammaproteobacteria	uncultured	Unassigned	Unassigned
18386	13	181	1	1	1	1	1	1	1	1	1	1	0	1	1	1	Proteobacteria	Alphaproteobacteria	Rhodobacterales	Rhodobacteraceae	uncultured
184	13	6392	1	1	1	1	1	1	1	1	1	1	0	1	1	1	PAUC34f	Ambiguous_taxa	Ambiguous_taxa	Ambiguous_taxa	Ambiguous_taxa
1854	13	207	1	0	1	1	1	1	1	1	1	1	1	1	1	1	Proteobacteria	Gammaproteobacteria	Vibrionales	Vibrionaceae	Enterovibrio
187	13	6074	1	1	1	1	1	1	1	1	1	1	0	1	1	1	Chloroflexi	SAR202 clade	Ambiguous_taxa	Ambiguous_taxa	Ambiguous_taxa
1870	13	107	1	1	1	1	1	1	1	1	1	1	0	1	1	1	Verrucomicrobia	Verrucomicrobiae	Verrucomicrobiales	Rubritaleaceae	Rubritalea
1882	13	444	1	1	1	1	1	1	1	1	1	1	0	1	1	1	Proteobacteria	Gammaproteobacteria	E01-9C-26 marine group	Ambiguous_taxa	Ambiguous_taxa
191	13	1169	1	1	1	1	1	1	1	1	1	1	0	1	1	1	Actinobacteria	Actinobacteria	PeM15	Unassigned	Unassigned
1950	13	136	1	1	1	1	1	1	1	1	1	1	1	1	1	0	Bacteroidetes	Cytophagia	Cytophagales	Flammeovirgaceae	uncultured
1960	13	937	1	1	1	1	1	1	1	1	1	1	0	1	1	1	Actinobacteria	Acidimicrobiia	Acidimicrobiales	uncultured	Ambiguous_taxa
1964	13	118	1	1	1	1	1	1	1	1	1	1	0	1	1	1	Bacteroidetes	Flavobacteriia	Flavobacteriales	Flavobacteriaceae	Unassigned
198	13	3120	1	1	1	1	1	1	1	1	1	1	0	1	1	1	Chloroflexi	TK10	Ambiguous_taxa	Ambiguous_taxa	Ambiguous_taxa
202	13	2065	1	1	1	1	1	1	1	1	1	1	1	1	1	0	Bacteroidetes	Flavobacteriia	Flavobacteriales	Cryomorphaceae	NS10 marine group
20671	13	330	1	1	1	1	1	1	1	1	1	1	1	1	1	0	Proteobacteria	Gammaproteobacteria	BD7-8 marine group	Unassigned	Unassigned
2180	13	1282	1	1	1	1	1	1	1	1	1	1	0	1	1	1	Proteobacteria	Gammaproteobacteria	Xanthomonadales	JTB255 marine benthic group	uncultured bacterium
2268	13	676	1	1	1	1	1	1	1	1	1	1	0	1	1	1	Proteobacteria	Deltaproteobacteria	Myxococcales	Sandaracinaceae	uncultured
227	13	1640	1	1	1	1	1	1	1	1	1	1	0	1	1	1	Proteobacteria	Alphaproteobacteria	Rhizobiales	PS1 clade	Ambiguous_taxa
230	13	1062	1	1	1	1	1	1	1	0	1	1	1	1	1	1	Bacteroidetes	Cytophagia	Cytophagales	Flammeovirgaceae	Ekhidna
235	13	3359	1	1	1	1	1	1	1	1	1	1	0	1	1	1	Bacteroidetes	Flavobacteriia	Flavobacteriales	Flavobacteriaceae	NS2b marine group
2364	13	110	1	1	1	1	1	1	1	1	1	1	1	1	0	1	Proteobacteria	Alphaproteobacteria	Rhodospirillales	Rhodospirillaceae	Defluviicoccus
239	13	1203	1	1	1	1	1	1	1	1	1	0	1	1	1	1	Proteobacteria	Gammaproteobacteria	Cellvibrionales	Halieaceae	Parahaliea
244	13	6739	1	1	1	1	1	1	1	1	1	1	0	1	1	1	Chloroflexi	SAR202 clade	uncultured bacterium	uncultured bacterium	uncultured bacterium
2463	13	550	1	1	1	1	1	1	1	1	1	1	0	1	1	1	Proteobacteria	Gammaproteobacteria	Xanthomonadales	JTB255 marine benthic group	uncultured gamma proteobacterium
247	13	2234	1	1	1	1	1	1	1	1	1	1	0	1	1	1	Proteobacteria	Deltaproteobacteria	SAR324 clade(Marine group B)	uncultured bacterium	uncultured bacterium
250	13	1152	1	1	1	1	1	1	1	1	1	1	0	1	1	1	Proteobacteria	Deltaproteobacteria	Myxococcales	Sandaracinaceae	uncultured
255	13	2055	1	1	1	1	1	1	1	1	0	1	1	1	1	1	Proteobacteria	Gammaproteobacteria	Vibrionales	Vibrionaceae	Photobacterium
25986	13	190	1	1	1	1	1	1	1	1	1	1	0	1	1	1	Proteobacteria	Alphaproteobacteria	Rhizobiales	PS1 clade	Ambiguous_taxa
261	13	2922	1	1	1	1	1	1	1	1	1	1	0	1	1	1	Chloroflexi	Caldilineae	Caldilineales	Caldilineaceae	uncultured
262	13	4439	1	1	1	1	1	1	1	1	1	1	0	1	1	1	Actinobacteria	Acidimicrobiia	Acidimicrobiales	Sva0996 marine group	uncultured actinobacterium
264	13	1261	1	1	1	1	1	1	1	1	1	1	0	1	1	1	Proteobacteria	Alphaproteobacteria	Rhodospirillales	Rhodospirillaceae	uncultured
278	13	2487	1	1	1	1	1	1	1	1	1	1	1	1	0	1	Proteobacteria	Gammaproteobacteria	Oceanospirillales	Halomonadaceae	Halomonas
281	13	3113	1	1	1	1	1	1	1	1	1	1	0	1	1	1	Chloroflexi	Caldilineae	Caldilineales	Caldilineaceae	uncultured
292	13	2654	1	1	1	1	1	1	1	1	1	1	0	1	1	1	Acidobacteria	Solibacteres	Solibacterales	Solibacteraceae (Subgroup 3)	PAUC26f
29391	13	127	1	1	1	1	1	1	1	1	1	0	1	1	1	1	Proteobacteria	Gammaproteobacteria	Gammaproteobacteria Incertae Sedis	Unknown Family	uncultured
2961	13	192	1	1	1	1	1	1	1	1	1	1	0	1	1	1	Proteobacteria	Gammaproteobacteria	Vibrionales	Vibrionaceae	Unassigned
298	13	1977	1	1	1	1	1	1	1	1	1	1	0	1	1	1	Proteobacteria	Epsilonproteobacteria	Campylobacterales	Campylobacteraceae	Arcobacter
300	13	2274	1	1	1	1	1	1	1	1	1	1	0	1	1	1	Proteobacteria	Alphaproteobacteria	Rhodospirillales	AT-s3-44	Unassigned
312	13	2365	1	1	1	1	1	1	1	1	1	1	0	1	1	1	Proteobacteria	Gammaproteobacteria	Xanthomonadales	uncultured	uncultured bacterium
317	13	3847	1	1	1	1	1	1	1	1	1	0	1	1	1	1	Chloroflexi	SAR202 clade	Unassigned	Unassigned	Unassigned
3198	13	246	1	1	1	1	1	1	1	1	1	1	0	1	1	1	Proteobacteria	Gammaproteobacteria	Cellvibrionales	Halieaceae	Haliea
3225	13	119	1	1	0	1	1	1	1	1	1	1	1	1	1	1	Proteobacteria	Gammaproteobacteria	Cellvibrionales	Halieaceae	Haliea
3236	13	196	1	0	1	1	1	1	1	1	1	1	1	1	1	1	Proteobacteria	Gammaproteobacteria	Cellvibrionales	Spongiibacteraceae	BD1-7 clade
325	13	2048	1	1	1	1	1	1	1	1	1	1	1	1	1	0	Proteobacteria	Gammaproteobacteria	KI89A clade	uncultured bacterium	uncultured bacterium
3334	13	220	1	1	1	1	1	1	1	1	1	1	0	1	1	1	Bacteroidetes	Flavobacteriia	Flavobacteriales	Flavobacteriaceae	Seonamhaeicola
340	13	2417	1	1	1	1	1	1	1	1	1	1	0	1	1	1	Actinobacteria	Acidimicrobiia	Acidimicrobiales	OM1 clade	Ambiguous_taxa
351	13	1403	1	1	1	1	1	1	1	1	1	1	1	1	1	0	Proteobacteria	Gammaproteobacteria	Alteromonadales	Ferrimonadaceae	Ferrimonas
3552	13	622	1	1	1	1	1	1	1	1	1	1	0	1	1	1	Proteobacteria	Gammaproteobacteria	Xanthomonadales	JTB255 marine benthic group	uncultured bacterium
363	13	2677	1	1	1	1	1	1	1	1	1	1	0	1	1	1	Proteobacteria	Gammaproteobacteria	KI89A clade	uncultured bacterium	uncultured bacterium
365	13	4363	1	1	1	1	1	1	1	1	1	1	0	1	1	1	Chloroflexi	SAR202 clade	uncultured bacterium	uncultured bacterium	uncultured bacterium
3712	13	414	1	1	1	1	1	1	1	0	1	1	1	1	1	1	Proteobacteria	Gammaproteobacteria	Vibrionales	Vibrionaceae	Vibrio
372	13	2407	1	1	1	1	1	1	1	1	1	1	0	1	1	1	Proteobacteria	Gammaproteobacteria	HOC36	Unassigned	Unassigned
375	13	1816	1	1	1	1	1	1	1	1	1	1	0	1	1	1	Proteobacteria	Gammaproteobacteria	Oceanospirillales	SAR86 clade	uncultured bacterium
3834	13	117	1	1	1	1	1	1	1	1	1	1	0	1	1	1	Proteobacteria	Gammaproteobacteria	Oceanospirillales	Alcanivoracaceae	Kangiella
385	13	4389	1	1	1	1	1	1	1	1	1	1	0	1	1	1	Proteobacteria	Alphaproteobacteria	Rhodospirillales	Rhodospirillaceae	AEGEAN-169 marine group
3905	13	122	1	1	1	1	1	1	1	1	1	1	0	1	1	1	Proteobacteria	Gammaproteobacteria	Cellvibrionales	Halieaceae	Luminiphilus
4092	13	108	1	1	1	1	1	1	1	1	1	1	0	1	1	1	Bacteroidetes	Flavobacteriia	Flavobacteriales	Flavobacteriaceae	Tenacibaculum
41	13	19989	1	1	1	1	1	1	1	1	1	1	0	1	1	1	Acidobacteria	Solibacteres	Solibacterales	Solibacteraceae (Subgroup 3)	PAUC26f
4115	13	123	1	1	1	1	1	1	1	1	1	1	0	1	1	1	Bacteroidetes	Flavobacteriia	Flavobacteriales	Flavobacteriaceae	Tenacibaculum
418	13	1056	1	1	1	1	1	1	1	1	1	1	0	1	1	1	Proteobacteria	Alphaproteobacteria	Rhodospirillales	Rhodospirillaceae	uncultured
423	13	1980	1	1	1	1	1	1	1	1	1	1	0	1	1	1	Marinimicrobia (SAR406 clade)	Ambiguous_taxa	Ambiguous_taxa	Ambiguous_taxa	Ambiguous_taxa
429	13	1915	1	1	1	1	1	1	1	1	1	1	0	1	1	1	Proteobacteria	Alphaproteobacteria	Rhodobacterales	Rhodobacteraceae	uncultured
4465	13	310	1	1	1	1	1	1	1	1	1	1	0	1	1	1	Proteobacteria	Gammaproteobacteria	Xanthomonadales	JTB255 marine benthic group	Unassigned
455	13	1417	1	1	1	1	1	1	1	1	1	1	0	1	1	1	Chloroflexi	SAR202 clade	uncultured bacterium	uncultured bacterium	uncultured bacterium
457	13	755	1	1	1	1	1	1	1	1	0	1	1	1	1	1	Proteobacteria	Gammaproteobacteria	Cellvibrionales	Halieaceae	Unassigned
463	13	2181	1	1	1	1	1	1	1	1	1	1	0	1	1	1	Proteobacteria	Alphaproteobacteria	Rhodobacterales	Rhodobacteraceae	Lentibacter
464	13	1841	1	1	1	1	1	1	1	1	1	1	0	1	1	1	Bacteroidetes	Flavobacteriia	Flavobacteriales	Flavobacteriaceae	Tenacibaculum
465	13	633	1	1	1	1	1	1	1	1	1	1	0	1	1	1	Proteobacteria	Gammaproteobacteria	Chromatiales	Unassigned	Unassigned
475	13	1033	1	1	1	1	1	1	1	1	1	1	0	1	1	1	Proteobacteria	Alphaproteobacteria	Rhodospirillales	Rhodospirillaceae	OM75 clade
488	13	1627	1	1	1	1	1	1	1	1	1	1	0	1	1	1	Proteobacteria	Deltaproteobacteria	Desulfurellales	Desulfurellaceae	G55
490	13	1046	1	1	1	1	1	1	1	1	1	1	0	1	1	1	Bacteroidetes	Flavobacteriia	Flavobacteriales	Flavobacteriaceae	Aureisphaera
508	13	1358	1	1	1	1	1	1	1	1	1	0	1	1	1	1	Proteobacteria	Gammaproteobacteria	Chromatiales	Granulosicoccaceae	Granulosicoccus
523	13	1076	1	1	1	1	1	1	1	0	1	1	1	1	1	1	Verrucomicrobia	Opitutae	Puniceicoccales	Puniceicoccaceae	Lentimonas
53	13	3517	1	1	1	1	1	1	1	1	1	1	0	1	1	1	Bacteroidetes	Flavobacteriia	Flavobacteriales	Flavobacteriaceae	Tenacibaculum
5674	13	536	1	1	1	1	1	1	1	1	1	1	0	1	1	1	Actinobacteria	Acidimicrobiia	Acidimicrobiales	Acidimicrobiaceae	Ilumatobacter
57	13	3733	1	1	1	1	1	1	1	1	1	1	0	1	1	1	Proteobacteria	Alphaproteobacteria	Rhodobacterales	Rhodobacteraceae	Albidovulum
576	13	1271	1	1	1	1	1	1	1	1	1	1	0	1	1	1	Bacteroidetes	Cytophagia	Cytophagales	Flammeovirgaceae	Marinoscillum
604	13	1009	1	1	1	1	1	1	1	1	1	1	0	1	1	1	Proteobacteria	Gammaproteobacteria	Oceanospirillales	Oceanospirillaceae	Pseudohongiella
611	13	758	1	1	1	1	1	1	1	1	1	1	1	1	0	1	Proteobacteria	Alphaproteobacteria	Rhodospirillales	Rhodospirillaceae	uncultured
6249	13	276	1	1	1	1	1	0	1	1	1	1	1	1	1	1	Proteobacteria	Alphaproteobacteria	Rhodobacterales	Rhodobacteraceae	Unassigned
635	13	1203	1	1	1	1	1	1	1	1	1	1	0	1	1	1	Chloroflexi	SAR202 clade	uncultured bacterium	uncultured bacterium	uncultured bacterium
647	13	2235	1	1	1	1	1	1	1	1	1	1	0	1	1	1	Proteobacteria	Gammaproteobacteria	BD7-8 marine group	uncultured bacterium	uncultured bacterium
656	13	1400	1	1	1	1	1	1	1	1	1	1	0	1	1	1	Actinobacteria	Acidimicrobiia	Acidimicrobiales	Sva0996 marine group	uncultured organism
665	13	1831	1	1	1	1	1	1	1	1	1	1	0	1	1	1	Proteobacteria	Alphaproteobacteria	Rhodospirillales	Rhodospirillaceae	uncultured
667	13	784	1	1	1	1	1	1	1	1	1	1	0	1	1	1	Proteobacteria	JTB23	uncultured bacterium	uncultured bacterium	uncultured bacterium
671	13	1519	1	1	1	1	1	1	1	1	1	1	0	1	1	1	Proteobacteria	Gammaproteobacteria	Cellvibrionales	Halieaceae	OM60(NOR5) clade
673	13	510	1	1	1	1	1	1	1	1	1	1	0	1	1	1	Spirochaetae	Spirochaetes	Spirochaetales	Spirochaetaceae	Spirochaeta 2
682	13	861	1	1	1	1	1	1	1	1	1	1	0	1	1	1	Proteobacteria	Gammaproteobacteria	Vibrionales	Vibrionaceae	uncultured
684	13	1238	1	1	1	1	1	1	1	1	1	1	0	1	1	1	Chloroflexi	SAR202 clade	uncultured bacterium	uncultured bacterium	uncultured bacterium
697	13	372	1	0	1	1	1	1	1	1	1	1	1	1	1	1	Actinobacteria	Actinobacteria	Corynebacteriales	Mycobacteriaceae	Mycobacterium
70	13	24046	1	1	1	1	1	1	1	1	1	1	0	1	1	1	Chloroflexi	Caldilineae	Caldilineales	Caldilineaceae	uncultured
706	13	1927	1	1	1	1	1	1	1	1	1	0	1	1	1	1	Actinobacteria	Acidimicrobiia	Acidimicrobiales	OM1 clade	Ambiguous_taxa
707	13	656	1	1	1	1	1	1	1	1	1	1	0	1	1	1	Bacteroidetes	Flavobacteriia	Flavobacteriales	Flavobacteriaceae	Aquibacter
722	13	845	1	1	1	1	1	1	1	1	1	1	0	1	1	1	Planctomycetes	Planctomycetacia	Planctomycetales	Planctomycetaceae	uncultured
726	13	694	1	1	1	1	1	1	1	1	1	1	0	1	1	1	Planctomycetes	Phycisphaerae	Phycisphaerales	Phycisphaeraceae	CL500-3
75	13	7619	1	1	1	1	1	1	1	1	1	1	1	1	1	0	Proteobacteria	Alphaproteobacteria	Rhizobiales	Phyllobacteriaceae	uncultured
756	13	1033	1	1	1	1	1	1	1	1	1	1	0	1	1	1	Proteobacteria	Alphaproteobacteria	Rhodobacterales	Rhodobacteraceae	Labrenzia
776	13	875	1	1	1	1	1	1	1	1	1	1	0	1	1	1	Proteobacteria	Deltaproteobacteria	NB1-j	uncultured bacterium	uncultured bacterium
778	13	325	1	1	1	1	1	1	1	1	1	1	0	1	1	1	Proteobacteria	Gammaproteobacteria	Cellvibrionales	BD2-7	uncultured bacterium
781	13	474	1	1	1	1	1	1	1	1	1	1	0	1	1	1	Bacteroidetes	Cytophagia	Cytophagales	Flammeovirgaceae	Flammeovirga
782	13	608	1	1	1	1	1	1	1	1	1	1	0	1	1	1	Chloroflexi	JG30-KF-CM66	Unassigned	Unassigned	Unassigned
80	13	11505	1	1	1	1	1	1	1	1	1	1	0	1	1	1	Proteobacteria	Alphaproteobacteria	Rhodospirillales	Rhodospirillaceae	uncultured
8003	13	399	1	0	1	1	1	1	1	1	1	1	1	1	1	1	Proteobacteria	Gammaproteobacteria	Oceanospirillales	Hahellaceae	Endozoicomonas
807	13	808	1	1	1	1	1	1	1	1	1	1	0	1	1	1	Proteobacteria	Alphaproteobacteria	Rhodobacterales	Rhodobacteraceae	uncultured
811	13	1079	1	1	1	1	1	1	1	1	1	1	0	1	1	1	Bacteroidetes	Cytophagia	Cytophagales	Flammeovirgaceae	Fabibacter
817	13	2265	1	1	1	1	1	1	1	1	1	1	0	1	1	1	Proteobacteria	Alphaproteobacteria	Rhodobacterales	Rhodobacteraceae	Unassigned
838	13	994	1	1	1	1	1	1	1	1	1	1	0	1	1	1	Proteobacteria	Alphaproteobacteria	Rhodospirillales	Rhodospirillaceae	Pelagibius
849	13	703	1	1	1	1	1	1	1	1	1	1	1	1	1	0	Proteobacteria	Gammaproteobacteria	Vibrionales	Vibrionaceae	Vibrio
854	13	607	1	1	1	1	1	1	1	1	1	1	0	1	1	1	Proteobacteria	Alphaproteobacteria	Rhizobiales	Rhodobiaceae	Afifella
855	13	743	1	1	1	1	1	1	1	1	1	1	0	1	1	1	Chloroflexi	JG30-KF-CM66	Unassigned	Unassigned	Unassigned
862	13	282	1	1	1	1	1	0	1	1	1	1	1	1	1	1	Proteobacteria	Gammaproteobacteria	Vibrionales	Vibrionaceae	Vibrio
868	13	446	1	1	1	1	1	1	1	1	1	1	1	1	1	0	Proteobacteria	Gammaproteobacteria	Xanthomonadales	JTB255 marine benthic group	Ambiguous_taxa
879	13	2516	1	1	1	1	1	1	1	1	1	1	0	1	1	1	Proteobacteria	Alphaproteobacteria	Rhodobacterales	Rhodobacteraceae	uncultured
880	13	287	1	1	1	1	1	1	1	1	1	1	0	1	1	1	Proteobacteria	Gammaproteobacteria	Vibrionales	Vibrionaceae	Vibrio
885	13	664	1	1	1	1	1	1	1	1	1	1	0	1	1	1	Proteobacteria	Gammaproteobacteria	Cellvibrionales	Halieaceae	Haliea
889	13	208	1	1	1	1	1	1	1	1	1	1	0	1	1	1	Proteobacteria	Gammaproteobacteria	Gammaproteobacteria Incertae Sedis	Unknown Family	uncultured
899	13	2967	1	1	1	1	1	1	1	1	1	1	0	1	1	1	Cyanobacteria	Cyanobacteria	SubsectionI	FamilyI	Synechococcus
924	13	342	1	1	1	1	1	1	1	1	1	1	1	1	0	1	Proteobacteria	Gammaproteobacteria	Oceanospirillales	OM182 clade	Unassigned
945	13	152	1	1	1	1	1	1	1	1	1	1	0	1	1	1	Proteobacteria	Gammaproteobacteria	Vibrionales	Vibrionaceae	Photobacterium
971	13	829	1	1	1	1	1	1	1	1	1	1	0	1	1	1	Proteobacteria	Alphaproteobacteria	Rhodospirillales	Rhodospirillaceae	uncultured
975	13	270	1	1	1	1	1	1	1	1	1	1	0	1	1	1	Proteobacteria	Gammaproteobacteria	Alteromonadales	Alteromonadaceae	Unassigned
1	14	57250	1	1	1	1	1	1	1	1	1	1	1	1	1	1	Proteobacteria	Alphaproteobacteria	Rhizobiales	Phyllobacteriaceae	uncultured
1027	14	345	1	1	1	1	1	1	1	1	1	1	1	1	1	1	Proteobacteria	Gammaproteobacteria	Vibrionales	Vibrionaceae	Vibrio
107	14	7743	1	1	1	1	1	1	1	1	1	1	1	1	1	1	Proteobacteria	Gammaproteobacteria	Oceanospirillales	Hahellaceae	Endozoicomonas
1098	14	410	1	1	1	1	1	1	1	1	1	1	1	1	1	1	Bacteroidetes	Cytophagia	Cytophagales	Flammeovirgaceae	uncultured
1102	14	904	1	1	1	1	1	1	1	1	1	1	1	1	1	1	Chloroflexi	KD4-96	uncultured bacterium	uncultured bacterium	uncultured bacterium
1105	14	2420	1	1	1	1	1	1	1	1	1	1	1	1	1	1	Proteobacteria	Gammaproteobacteria	Vibrionales	Vibrionaceae	Vibrio
1159	14	534	1	1	1	1	1	1	1	1	1	1	1	1	1	1	Cyanobacteria	Cyanobacteria	SubsectionIII	FamilyI	Oscillatoria
11665	14	819	1	1	1	1	1	1	1	1	1	1	1	1	1	1	Proteobacteria	Gammaproteobacteria	Vibrionales	Vibrionaceae	Vibrio
118	14	15356	1	1	1	1	1	1	1	1	1	1	1	1	1	1	Nitrospirae	Nitrospira	Nitrospirales	Nitrospiraceae	Nitrospira
1183	14	1306	1	1	1	1	1	1	1	1	1	1	1	1	1	1	Proteobacteria	Proteobacteria Incertae Sedis	Unknown Order	Unknown Family	Candidatus Thiobios
1233	14	330	1	1	1	1	1	1	1	1	1	1	1	1	1	1	Proteobacteria	SPOTSOCT00m83	uncultured bacterium	uncultured bacterium	uncultured bacterium
1304	14	548	1	1	1	1	1	1	1	1	1	1	1	1	1	1	Proteobacteria	Gammaproteobacteria	Vibrionales	Vibrionaceae	Vibrio
132	14	13043	1	1	1	1	1	1	1	1	1	1	1	1	1	1	Proteobacteria	Gammaproteobacteria	uncultured	Ambiguous_taxa	Ambiguous_taxa
1365	14	317	1	1	1	1	1	1	1	1	1	1	1	1	1	1	Proteobacteria	Gammaproteobacteria	Alteromonadales	Colwelliaceae	Thalassotalea
138	14	19586	1	1	1	1	1	1	1	1	1	1	1	1	1	1	Proteobacteria	Alphaproteobacteria	SAR11 clade	Surface 1	Unassigned
141	14	4005	1	1	1	1	1	1	1	1	1	1	1	1	1	1	Proteobacteria	Gammaproteobacteria	Vibrionales	Vibrionaceae	Vibrio
1476	14	260	1	1	1	1	1	1	1	1	1	1	1	1	1	1	Bacteroidetes	Cytophagia	Cytophagales	Flammeovirgaceae	uncultured
150	14	1533	1	1	1	1	1	1	1	1	1	1	1	1	1	1	Bacteroidetes	Flavobacteriia	Flavobacteriales	Cryomorphaceae	NS10 marine group
152	14	3718	1	1	1	1	1	1	1	1	1	1	1	1	1	1	Acidobacteria	Holophagae	Subgroup 10	TK85	Unassigned
1557	14	189	1	1	1	1	1	1	1	1	1	1	1	1	1	1	Firmicutes	Clostridia	Clostridiales	Family XII	Fusibacter
15796	14	135	1	1	1	1	1	1	1	1	1	1	1	1	1	1	Proteobacteria	Gammaproteobacteria	Alteromonadales	Shewanellaceae	Shewanella
159	14	3696	1	1	1	1	1	1	1	1	1	1	1	1	1	1	Proteobacteria	Alphaproteobacteria	Rhodobacterales	Rhodobacteraceae	uncultured
171	14	4734	1	1	1	1	1	1	1	1	1	1	1	1	1	1	Proteobacteria	Alphaproteobacteria	Rhodospirillales	Rhodospirillaceae	OM75 clade
1717	14	935	1	1	1	1	1	1	1	1	1	1	1	1	1	1	Proteobacteria	Gammaproteobacteria	Alteromonadales	Ferrimonadaceae	Ferrimonas
172	14	4998	1	1	1	1	1	1	1	1	1	1	1	1	1	1	Acidobacteria	Subgroup 9	uncultured bacterium	uncultured bacterium	uncultured bacterium
180	14	1091	1	1	1	1	1	1	1	1	1	1	1	1	1	1	Proteobacteria	Gammaproteobacteria	Vibrionales	Vibrionaceae	Vibrio
182	14	2572	1	1	1	1	1	1	1	1	1	1	1	1	1	1	Proteobacteria	Alphaproteobacteria	Rhodospirillales	Rhodospirillaceae	uncultured
185	14	5038	1	1	1	1	1	1	1	1	1	1	1	1	1	1	Proteobacteria	Alphaproteobacteria	Rhodospirillales	Rhodospirillaceae	AEGEAN-169 marine group
195	14	4327	1	1	1	1	1	1	1	1	1	1	1	1	1	1	Proteobacteria	Gammaproteobacteria	Vibrionales	Vibrionaceae	Vibrio
208	14	3705	1	1	1	1	1	1	1	1	1	1	1	1	1	1	Proteobacteria	Gammaproteobacteria	KI89A clade	uncultured bacterium	uncultured bacterium
21	14	13267	1	1	1	1	1	1	1	1	1	1	1	1	1	1	Proteobacteria	Alphaproteobacteria	Rhodobacterales	Rhodobacteraceae	Ambiguous_taxa
2150	14	1187	1	1	1	1	1	1	1	1	1	1	1	1	1	1	Proteobacteria	Gammaproteobacteria	Xanthomonadales	JTB255 marine benthic group	uncultured bacterium
216	14	2737	1	1	1	1	1	1	1	1	1	1	1	1	1	1	Proteobacteria	Gammaproteobacteria	Alteromonadales	Colwelliaceae	Thalassotalea
221	14	1741	1	1	1	1	1	1	1	1	1	1	1	1	1	1	Proteobacteria	Gammaproteobacteria	Xanthomonadales	JTB255 marine benthic group	uncultured bacterium
2227	14	536	1	1	1	1	1	1	1	1	1	1	1	1	1	1	Proteobacteria	Gammaproteobacteria	BD7-8 marine group	Ambiguous_taxa	Ambiguous_taxa
224	14	2739	1	1	1	1	1	1	1	1	1	1	1	1	1	1	Proteobacteria	Alphaproteobacteria	Rhodobacterales	Rhodobacteraceae	uncultured
225	14	5275	1	1	1	1	1	1	1	1	1	1	1	1	1	1	Proteobacteria	JTB23	uncultured bacterium	uncultured bacterium	uncultured bacterium
236	14	3115	1	1	1	1	1	1	1	1	1	1	1	1	1	1	Proteobacteria	Alphaproteobacteria	Rhodobacterales	Rhodobacteraceae	uncultured
242	14	3441	1	1	1	1	1	1	1	1	1	1	1	1	1	1	Spirochaetae	Spirochaetes	Spirochaetales	Spirochaetaceae	Spirochaeta 2
24414	14	1055	1	1	1	1	1	1	1	1	1	1	1	1	1	1	Proteobacteria	Gammaproteobacteria	Vibrionales	Vibrionaceae	Vibrio
248	14	1488	1	1	1	1	1	1	1	1	1	1	1	1	1	1	Proteobacteria	Gammaproteobacteria	Xanthomonadales	JTB255 marine benthic group	Unassigned
249	14	1916	1	1	1	1	1	1	1	1	1	1	1	1	1	1	Proteobacteria	Gammaproteobacteria	Cellvibrionales	Porticoccaceae	C1-B045
25	14	37479	1	1	1	1	1	1	1	1	1	1	1	1	1	1	Cyanobacteria	Cyanobacteria	SubsectionI	FamilyI	Synechococcus
276	14	2972	1	1	1	1	1	1	1	1	1	1	1	1	1	1	Proteobacteria	Gammaproteobacteria	KI89A clade	uncultured bacterium	uncultured bacterium
27782	14	147	1	1	1	1	1	1	1	1	1	1	1	1	1	1	Proteobacteria	Gammaproteobacteria	Vibrionales	Vibrionaceae	Vibrio
279	14	2079	1	1	1	1	1	1	1	1	1	1	1	1	1	1	Proteobacteria	Alphaproteobacteria	Rhodospirillales	Rhodospirillaceae	uncultured
27987	14	252	1	1	1	1	1	1	1	1	1	1	1	1	1	1	Proteobacteria	Gammaproteobacteria	Alteromonadales	Alteromonadaceae	Unassigned
319	14	3016	1	1	1	1	1	1	1	1	1	1	1	1	1	1	Proteobacteria	Alphaproteobacteria	Rickettsiales	SAR116 clade	Ambiguous_taxa
331	14	2710	1	1	1	1	1	1	1	1	1	1	1	1	1	1	Proteobacteria	Alphaproteobacteria	Rhodobacterales	Rhodobacteraceae	uncultured
333	14	2056	1	1	1	1	1	1	1	1	1	1	1	1	1	1	Proteobacteria	Gammaproteobacteria	Alteromonadales	Ferrimonadaceae	Ferrimonas
338	14	840	1	1	1	1	1	1	1	1	1	1	1	1	1	1	Firmicutes	Clostridia	Clostridiales	Peptostreptococcaceae	Peptoclostridium
347	14	2870	1	1	1	1	1	1	1	1	1	1	1	1	1	1	Proteobacteria	Alphaproteobacteria	Rickettsiales	EF100-94H03	Unassigned
362	14	2203	1	1	1	1	1	1	1	1	1	1	1	1	1	1	Proteobacteria	Gammaproteobacteria	Vibrionales	Vibrionaceae	Vibrio
370	14	2622	1	1	1	1	1	1	1	1	1	1	1	1	1	1	Chloroflexi	SAR202 clade	uncultured Chloroflexi bacterium	uncultured Chloroflexi bacterium	uncultured Chloroflexi bacterium
373	14	3211	1	1	1	1	1	1	1	1	1	1	1	1	1	1	Proteobacteria	Alphaproteobacteria	Rhodobacterales	Rhodobacteraceae	Pseudoroseovarius
377	14	1735	1	1	1	1	1	1	1	1	1	1	1	1	1	1	Actinobacteria	Acidimicrobiia	Acidimicrobiales	uncultured	Ambiguous_taxa
396	14	1607	1	1	1	1	1	1	1	1	1	1	1	1	1	1	Proteobacteria	Alphaproteobacteria	Caulobacterales	Hyphomonadaceae	uncultured
397	14	1166	1	1	1	1	1	1	1	1	1	1	1	1	1	1	Actinobacteria	Acidimicrobiia	Acidimicrobiales	Acidimicrobiaceae	uncultured
4147	14	2089	1	1	1	1	1	1	1	1	1	1	1	1	1	1	Proteobacteria	Gammaproteobacteria	Vibrionales	Vibrionaceae	Vibrio
425	14	5590	1	1	1	1	1	1	1	1	1	1	1	1	1	1	Proteobacteria	Gammaproteobacteria	Xanthomonadales	JTB255 marine benthic group	uncultured bacterium
432	14	1597	1	1	1	1	1	1	1	1	1	1	1	1	1	1	Proteobacteria	Gammaproteobacteria	Xanthomonadales	JTB255 marine benthic group	uncultured bacterium
437	14	1179	1	1	1	1	1	1	1	1	1	1	1	1	1	1	Proteobacteria	Gammaproteobacteria	Alteromonadales	Pseudoalteromonadaceae	Pseudoalteromonas
44	14	10510	1	1	1	1	1	1	1	1	1	1	1	1	1	1	Actinobacteria	Acidimicrobiia	Acidimicrobiales	Sva0996 marine group	Unassigned
452	14	1224	1	1	1	1	1	1	1	1	1	1	1	1	1	1	Proteobacteria	Alphaproteobacteria	Rhizobiales	OCS116 clade	Unassigned
458	14	1228	1	1	1	1	1	1	1	1	1	1	1	1	1	1	Proteobacteria	Gammaproteobacteria	Vibrionales	Vibrionaceae	Vibrio
466	14	246	1	1	1	1	1	1	1	1	1	1	1	1	1	1	Proteobacteria	Gammaproteobacteria	Alteromonadales	Colwelliaceae	Thalassotalea
482	14	1073	1	1	1	1	1	1	1	1	1	1	1	1	1	1	Proteobacteria	Gammaproteobacteria	Vibrionales	Vibrionaceae	Photobacterium
495	14	2699	1	1	1	1	1	1	1	1	1	1	1	1	1	1	Proteobacteria	Alphaproteobacteria	Rhodospirillales	Rhodospirillaceae	uncultured
4954	14	785	1	1	1	1	1	1	1	1	1	1	1	1	1	1	Proteobacteria	Gammaproteobacteria	Cellvibrionales	Halieaceae	OM60(NOR5) clade
537	14	1566	1	1	1	1	1	1	1	1	1	1	1	1	1	1	Verrucomicrobia	Verrucomicrobiae	Verrucomicrobiales	Rubritaleaceae	Rubritalea
5579	14	1007	1	1	1	1	1	1	1	1	1	1	1	1	1	1	Proteobacteria	Gammaproteobacteria	Vibrionales	Vibrionaceae	Vibrio
575	14	1062	1	1	1	1	1	1	1	1	1	1	1	1	1	1	Proteobacteria	Gammaproteobacteria	Alteromonadales	Alteromonadaceae	Unassigned
58	14	11003	1	1	1	1	1	1	1	1	1	1	1	1	1	1	Bacteroidetes	Bacteroidia	Bacteroidales	Prolixibacteraceae	Prolixibacter
586	14	914	1	1	1	1	1	1	1	1	1	1	1	1	1	1	Proteobacteria	Alphaproteobacteria	Rhodospirillales	Rhodospirillaceae	Pelagibius
5869	14	1424	1	1	1	1	1	1	1	1	1	1	1	1	1	1	Proteobacteria	Alphaproteobacteria	Rhodobacterales	Rhodobacteraceae	Unassigned
607	14	1425	1	1	1	1	1	1	1	1	1	1	1	1	1	1	Proteobacteria	Gammaproteobacteria	KI89A clade	uncultured bacterium	uncultured bacterium
628	14	1520	1	1	1	1	1	1	1	1	1	1	1	1	1	1	Proteobacteria	Gammaproteobacteria	Cellvibrionales	Halieaceae	Haliea
679	14	1239	1	1	1	1	1	1	1	1	1	1	1	1	1	1	Proteobacteria	Gammaproteobacteria	Alteromonadales	Colwelliaceae	Thalassotalea
698	14	703	1	1	1	1	1	1	1	1	1	1	1	1	1	1	Bacteroidetes	Flavobacteriia	Flavobacteriales	Flavobacteriaceae	Actibacter
699	14	1205	1	1	1	1	1	1	1	1	1	1	1	1	1	1	Proteobacteria	Gammaproteobacteria	Cellvibrionales	Halieaceae	OM60(NOR5) clade
73	14	6493	1	1	1	1	1	1	1	1	1	1	1	1	1	1	Bacteroidetes	Flavobacteriia	Flavobacteriales	Cryomorphaceae	uncultured
74	14	11203	1	1	1	1	1	1	1	1	1	1	1	1	1	1	Proteobacteria	Alphaproteobacteria	Sphingomonadales	Erythrobacteraceae	Altererythrobacter
76	14	17295	1	1	1	1	1	1	1	1	1	1	1	1	1	1	Actinobacteria	Acidimicrobiia	Acidimicrobiales	Sva0996 marine group	Unassigned
789	14	2548	1	1	1	1	1	1	1	1	1	1	1	1	1	1	Proteobacteria	Alphaproteobacteria	Rhodobacterales	Rhodobacteraceae	uncultured
802	14	1552	1	1	1	1	1	1	1	1	1	1	1	1	1	1	Proteobacteria	Gammaproteobacteria	Oceanospirillales	Hahellaceae	Endozoicomonas
831	14	1241	1	1	1	1	1	1	1	1	1	1	1	1	1	1	Proteobacteria	Gammaproteobacteria	Vibrionales	Vibrionaceae	Photobacterium
84	14	8866	1	1	1	1	1	1	1	1	1	1	1	1	1	1	Proteobacteria	Gammaproteobacteria	Alteromonadales	Pseudoalteromonadaceae	Pseudoalteromonas
850	14	439	1	1	1	1	1	1	1	1	1	1	1	1	1	1	Proteobacteria	Gammaproteobacteria	Gammaproteobacteria Incertae Sedis	Unknown Family	uncultured
946	14	844	1	1	1	1	1	1	1	1	1	1	1	1	1	1	Proteobacteria	Gammaproteobacteria	Alteromonadales	Pseudoalteromonadaceae	Pseudoalteromonas
9899	14	368	1	1	1	1	1	1	1	1	1	1	1	1	1	1	Proteobacteria	Alphaproteobacteria	Rhodobacterales	Rhodobacteraceae	Ambiguous_taxa
