# Supplementary material for: The sponge microbiome within the greater coral reef microbial metacommunity
Source: Nat Commun. 2019 Apr 9;10:1644. doi: 10.1038/s41467-019-09537-8 (PMC6456735; doi:10.1038/s41467-019-09537-8)
Supplement: Supplementary file 10 — Source Data [file 41467_2019_9537_MOESM10_ESM.xls]

## Sheet: source_data
OTU	GCuTw363	GFgTw335	GFgTw347	GFgTw348	GDuTw334	GDuTw346	GDuTw349	GHmTw506	GHmTw507	GHmTw509	GPdTw342	GPdTw345	GPdTw357	GJbTw388	GJbTw389	GJbTw390a	GTfTw381	MCoTw374	MCoTw374b	MCoTw374c	CGaTw080	CGaTw082	CGaTw086	CTbTw312	CTbTw314	CTbTw315	CTbTw317	EHfTw055g	EHlTw009g	EHlTw129g	EHlTw132g	EHlTw133g	EHpTw052g	EHpTw366g	EHpTw367d	EHpTw377g	EHsTw272g	EHsTw367d	EHsTw367g	EHsTw382g	EHsTw440s	EHtTw126g	EHtTw127g	PES14Hi021G	PES14Hi022G	EHlTw009x	EHlTw055x	EHlTw128x	EHlTw130x
1	11	39	44	16	202	239	295	24	12	17	44	51	70	56	53	29	86	25	36	57	7	32	7	13	18	6	23	1	1	13	11	22	20	16	152	9	8	148	17	5	76	1	7	51	67	18	16	17	21
2	0	0	0	0	0	0	0	0	0	0	0	0	0	0	0	0	0	0	0	0	1	0	1	0	0	0	0	9	0	0	0	0	0	0	14	0	0	12	0	0	0	1	0	0	0	0	0	0	0
3	3	0	0	0	0	0	0	8	1	0	0	0	0	4	8	0	8	4	0	0	0	0	0	0	0	0	0	0	4	0	0	0	0	0	0	4	0	0	0	7	5	0	0	0	0	5	9	12	2
4	14	14	15	16	0	46	0	0	0	0	33	0	0	1	8	0	0	0	0	0	111	83	104	8	30	10	31	2	0	97	96	63	0	24	0	1	272	0	27	0	0	23	142	0	0	0	0	0	0
5	83	86	96	63	0	93	0	24	25	0	140	0	0	70	86	0	119	90	0	0	15	79	8	53	101	53	59	0	0	1	3	2	0	79	0	42	33	1	61	35	245	1	2	0	0	0	0	0	0
7	57	71	73	84	0	101	1	1	0	0	95	0	0	0	0	0	0	0	0	0	0	0	0	131	166	29	148	0	0	0	0	0	0	112	0	0	181	0	124	0	0	0	0	0	0	0	0	0	0
8	20	19	17	12	0	18	0	1	0	0	27	0	0	2	1	0	0	4	0	0	0	0	0	22	28	9	32	0	0	0	0	0	0	18	0	2	39	0	16	3	5	0	0	0	0	0	0	0	0
9	0	0	0	0	37	0	157	0	0	13	0	25	54	0	0	31	0	0	25	32	0	0	0	0	0	0	0	0	0	0	0	0	1	0	14	0	0	18	0	0	0	0	0	0	0	0	0	0	0
10	0	0	0	0	21	0	15	0	0	8	0	13	19	0	0	13	0	0	14	18	0	0	0	0	0	0	0	0	0	0	0	0	0	0	14	0	0	10	0	0	0	0	0	5	2	2	0	0	0
11	6	0	1	0	46	0	59	10	2	8	0	19	55	32	42	15	43	46	32	41	0	0	0	0	0	0	0	1	5	0	0	0	0	0	0	24	0	0	0	17	41	0	0	0	0	36	45	29	14
13	0	0	0	0	0	0	0	0	7	0	0	0	0	4	6	0	9	13	0	0	0	0	0	0	0	0	0	0	0	0	0	0	0	0	0	34	0	0	0	43	4	0	0	0	0	0	0	0	0
14	35	5	3	5	0	2	0	0	0	0	7	0	0	0	0	0	0	0	0	0	2	1	3	5	5	3	2	0	0	4	5	1	0	11	0	0	5	0	8	0	0	0	3	0	0	0	0	0	0
16	0	0	0	0	0	0	0	10	3	0	0	0	0	7	15	0	5	17	0	0	0	0	0	0	0	0	0	0	0	0	0	0	0	0	0	19	0	0	0	23	21	0	0	0	0	0	0	0	0
17	0	0	0	0	0	0	0	0	0	0	0	0	0	0	0	0	0	0	0	0	6	4	15	0	0	0	0	0	0	17	9	4	0	0	0	0	0	0	0	0	0	96	3	0	0	0	0	0	0
18	16	15	23	25	0	36	0	1	0	0	47	0	0	3	3	0	4	6	0	0	0	0	0	30	57	12	38	0	0	0	0	0	0	35	0	8	32	0	36	10	7	0	0	0	0	0	0	0	0
19	40	0	0	0	5	0	3	6226	7955	4624	0	4	3	96	5	47	10	44	20	22	0	2	0	1	0	0	0	0	0	0	0	0	0	0	0	0	0	0	0	2	4	0	0	0	0	0	0	0	0
20	0	0	0	0	2	0	6	0	0	119	0	8	10	0	0	126	0	0	34	17	0	0	0	0	0	0	0	0	0	0	0	0	0	0	0	0	0	0	0	0	0	0	0	0	0	0	0	0	0
21	71	207	143	97	141	50	243	14	24	25	128	227	189	23	30	35	154	43	95	181	13	29	8	12	25	26	15	15	6	26	72	36	50	46	27	18	120	32	62	14	365	4	122	22	36	15	48	138	144
22	4	19	25	40	0	36	0	14	6	0	43	0	0	33	32	0	29	25	0	0	0	10	0	40	38	38	55	0	0	0	0	1	0	62	0	38	30	0	44	32	35	0	0	0	0	0	0	0	0
23	21	2	3	8	0	6	1	0	0	0	10	0	0	0	0	0	0	0	0	0	0	0	0	873	3	4	16	0	0	0	0	0	0	2	0	0	4	0	5	0	0	0	0	0	0	0	0	0	0
24	0	0	0	0	31	0	33	7	5	4	0	49	40	27	24	22	55	23	17	20	3	0	0	0	0	0	0	0	0	0	0	0	0	0	17	20	0	14	0	14	19	0	0	0	0	0	0	0	0
25	6	7	16	13	28	29	22	5	6	4	39	24	43	28	78	68	28	32	17	32	3	18	106	46	83	14	35	382	543	148	72	5	158	47	44	16	19	18	15	12	662	7	200	498	89	123	376	3	4
26	0	0	0	0	7	0	6	0	0	53	0	4	4	0	0	5998	0	0	26	9	0	0	0	0	0	0	0	0	0	0	0	0	0	0	0	0	0	0	0	0	0	0	0	9	0	0	0	0	0
27	0	0	0	0	0	0	1	0	0	0	0	0	0	0	0	0	0	0	0	0	0	0	0	0	0	0	0	0	69	0	0	0	0	0	0	0	0	0	0	0	0	0	0	0	0	32	49	33	35
28	0	0	0	0	1	0	13	0	0	5	0	9	6	0	0	14	0	0	7	6	0	0	0	1	0	0	0	0	0	0	0	0	0	1	0	0	0	0	1	0	0	0	0	0	0	0	0	0	0
29	0	0	0	0	0	0	0	13	1	0	0	0	0	23	33	0	18	16	0	0	0	0	0	0	0	0	0	0	0	0	0	0	0	0	0	28	0	0	0	14	30	0	0	0	0	0	0	0	0
30	0	0	0	0	0	0	0	0	0	0	0	0	0	0	0	0	0	0	0	0	2	0	1	0	1	0	1	2	0	0	0	0	1	0	4	0	0	0	0	0	0	0	0	1	1	4	0	0	0
31	16	2528	2260	2522	3	35	0	0	0	0	63	0	0	0	6	0	1	1	0	0	0	0	0	11	36	62	23	0	0	0	1	0	0	16	0	0	14	0	11	0	0	0	1	0	0	0	0	0	0
32	0	0	0	0	0	0	0	0	0	0	0	0	0	0	0	0	0	0	0	0	0	0	0	0	0	0	0	0	0	1	0	1	0	0	0	0	0	0	0	0	0	0	0	20	20	0	0	0	0
33	23	31	24	47	30	102	38	0	0	3	61	26	11	0	0	16	0	0	17	10	0	0	0	22	62	92	73	0	0	0	0	0	0	34	0	0	235	0	51	0	0	0	0	0	0	0	0	0	0
34	8	9	12	8	0	13	1	0	0	1	13	0	0	0	0	0	0	0	0	1	0	0	0	14	9	4	13	0	0	0	0	0	0	7	6	0	13	6	11	0	0	0	0	0	0	0	0	0	0
36	2	4	1	5	0	2	0	6	6	0	2	0	0	13	17	0	12	13	0	0	1	5	1	0	4	0	3	0	0	0	0	0	0	3	0	15	3	0	1	10	12	0	0	0	0	0	0	0	0
38	0	0	0	0	0	0	0	0	1	0	0	0	0	0	0	0	0	0	0	0	0	0	0	0	0	0	0	1	0	0	0	0	0	0	5	0	0	2	0	0	0	0	0	0	0	0	0	0	0
39	0	0	0	0	0	0	0	0	0	0	0	0	0	0	0	0	0	0	0	0	0	0	0	0	0	0	0	0	0	0	0	0	0	0	0	0	0	0	0	0	0	0	0	4	4	0	0	0	0
40	0	0	0	0	0	0	0	0	0	0	0	0	0	0	0	0	0	0	0	0	2	2	1	0	0	0	0	0	0	1	3	3	0	0	0	0	0	0	0	0	0	0	3	0	0	0	0	0	0
41	1	0	0	0	5	1	1	1	0	3	0	3	5	0	2	2	2	7	7	4	9	1	0	35	1	1	22	1	0	0	0	0	1	2	0	0	1	1	0	1	1	0	0	0	0	3	3	1	0
42	0	0	0	0	18	0	22	0	0	19	0	21	13	0	0	11	0	0	12	11	0	0	0	0	0	0	0	0	0	0	0	0	0	0	0	0	0	0	0	0	0	0	0	0	0	0	0	0	0
44	1	4	4	4	9	0	12	9	7	4	4	14	11	17	23	6	43	36	10	15	36	4	731	90	35	1	15	5	3	1	4	6	6	4	1	43	1	10	5	17	19	4	1	0	0	15	19	22	25
45	0	0	0	0	0	0	0	0	0	0	0	0	0	0	0	0	0	0	0	0	0	0	0	0	0	0	0	0	0	0	0	0	0	0	0	0	0	0	0	0	0	0	0	0	0	0	0	0	0
46	0	0	0	0	0	0	0	3	7	0	0	0	0	2	3	0	1	2	0	0	0	0	0	0	0	0	0	0	0	0	0	0	0	0	0	1	0	0	0	0	1	0	0	0	0	0	0	0	0
47	0	0	0	0	0	0	0	0	0	0	0	0	0	0	0	0	0	0	0	0	0	0	0	0	0	0	0	2	0	0	0	0	0	0	2	0	0	1	0	0	0	0	0	0	0	0	0	0	0
48	2	0	0	0	0	1	0	7	2	0	0	0	0	20	16	0	22	11	0	0	0	0	0	0	0	0	0	0	2	0	0	0	0	0	0	19	0	0	0	12	14	0	0	0	0	9	10	7	12
49	0	0	0	0	0	0	0	0	0	0	0	0	0	0	0	0	0	0	0	0	0	0	0	0	0	0	0	0	0	0	0	0	0	0	0	0	0	0	0	0	0	0	0	5	8	0	0	0	0
50	0	0	0	0	0	0	0	0	0	0	0	0	0	0	0	0	0	0	0	0	0	0	0	0	0	0	0	0	0	0	0	0	1	0	0	0	0	0	0	0	0	0	0	5	4	0	1	0	0
51	0	0	0	0	0	0	3	0	0	0	0	0	0	0	0	1	0	0	1	0	0	0	0	0	0	0	0	0	0	0	0	0	0	0	0	0	0	0	0	0	0	0	0	10	12	0	0	0	0
53	7	3	3	1	20	19	17	2	3	2	26	46	24	42	42	12	35	24	2	8	4	2	5	0	1	10	5	1	0	2	7	0	2	2	8	7	5	14	1	5	1	0	0	0	1	0	3	1	1
54	0	0	0	0	0	0	0	0	0	1	0	0	0	0	1	0	0	0	1	0	0	0	0	0	0	0	0	3	0	1	3	0	3	0	1	0	0	0	0	0	0	0	0	0	0	1	17	0	0
55	0	0	0	0	33	0	11	1605	0	3676	0	13	11	4	6	10	8	3	5	13	0	0	0	0	0	0	0	0	0	0	0	0	0	0	0	4	0	0	0	5	9	0	0	0	0	0	0	0	0
57	0	1	0	0	1	1	0	9	3	1	0	1	0	22	37	1	50	54	1	4	0	0	35	1	33	1	1	1	1	0	0	0	1	0	1	25	0	0	0	18	57	0	0	0	0	0	3	4	0
58	0	0	0	2	5	0	2	11	4	0	0	3	1	26	27	0	30	48	2	1	7	5	15	0	0	0	0	532	411	13	12	5	4	0	0	7	1	0	0	16	5	5	5	6	19	39	56	5	0
59	0	0	0	0	0	0	0	0	1	0	0	0	0	4	1	0	4	2	0	0	0	0	0	0	0	0	0	0	0	0	0	0	0	0	0	2	0	0	0	1	0	0	0	0	0	0	0	0	0
60	0	0	0	0	0	0	0	2	0	0	0	0	0	3	5	0	0	2	0	0	0	0	0	0	0	0	0	0	0	0	0	0	0	0	0	1	0	0	0	0	3	0	0	0	0	0	0	0	0
61	0	0	0	0	0	0	0	0	0	0	0	0	0	0	0	0	0	0	0	0	0	0	0	0	0	0	0	0	0	0	0	0	0	0	0	0	0	0	0	0	0	0	0	0	0	0	0	0	0
62	0	0	0	0	0	0	0	0	0	0	0	0	0	0	0	0	0	0	0	0	0	0	0	0	0	0	0	0	0	0	0	0	0	0	0	0	0	0	0	0	0	0	0	0	0	0	0	0	0
64	0	0	0	0	0	0	1	0	0	0	0	1	0	0	0	0	0	0	0	0	0	0	0	0	0	0	0	0	0	0	0	0	0	0	0	0	0	0	0	0	0	0	0	0	0	0	0	0	0
65	0	2	0	0	0	0	0	0	0	0	0	1	0	5	12	0	0	0	1	0	0	0	0	0	1	0	0	0	0	0	0	0	0	0	0	2	0	0	1	0	0	0	0	2	23	0	0	0	0
66	2723	50	20	12	0	24	0	0	1	0	26	0	1	0	1	0	1	0	0	0	0	6	0	50	22	32	27	0	0	0	0	0	0	16	2	1	9	0	16	0	0	0	0	0	0	0	0	0	0
67	0	0	0	0	1	0	0	0	0	1	0	0	0	1	4	0	0	0	0	0	0	0	0	0	0	0	0	0	0	0	0	0	1	1	2	2	0	0	0	1	0	0	0	3	2	0	0	0	0
69	0	0	0	0	0	0	0	2	1	0	0	0	0	4	5	0	9	9	0	0	0	0	0	0	0	0	0	2	0	0	0	0	3	0	0	9	0	0	0	12	3	0	0	0	0	0	0	0	0
70	0	0	0	1	1	0	2	2	3	0	0	3	3	4	5	3	3	10	1	0	4	1	5	2	0	0	20	0	12	0	1	0	3	0	13	7	0	5	0	2	5	0	0	1	1	11	4	5	4
71	0	0	0	0	0	0	0	0	0	0	0	0	0	0	0	0	0	0	0	0	0	0	0	0	0	0	0	0	0	0	0	0	0	0	0	0	0	0	0	0	0	0	0	1	2	0	0	0	0
72	0	0	0	0	0	0	0	1	0	0	0	0	0	3	2	0	1	1	0	0	0	0	0	0	0	0	0	0	0	0	0	0	0	0	0	1	0	0	0	0	2	0	0	0	0	0	0	0	0
73	0	1	3	3	5	1	6	7	6	0	5	11	13	22	335	19	42	31	6	11	1	1	2	0	2	0	0	26	16	0	1	0	23	3	40	15	2	10	4	22	8	0	1	0	0	10	12	25	15
74	60	59	158	65	40	66	70	29	23	20	73	22	53	20	21	11	163	229	116	345	27	17	14	25	87	28	57	3	1	11	25	17	5	18	3314	22	13	3166	290	7	14	0	0	2	29	5	15	10	12
75	152	128	86	78	9	140	11	1	1	1	401	44	156	6	15	8	8	4	1	3	2	13	1	107	153	80	78	1	1	6	2	9	1	78	3	5	38	3	74	1	11	0	2	8	17	0	3	2	1
76	0	2	7	8	12	2	23	11	3	7	2	14	15	30	35	10	62	67	18	27	58	2	212	224	232	5	151	4	10	0	2	3	12	24	15	85	1	26	23	31	29	2	2	0	0	46	28	45	63
77	2534	18	26	17	11	36	15	0	0	4	36	13	12	0	0	10	0	0	7	5	0	0	0	56	35	26	37	0	0	0	0	0	0	13	0	0	18	1	16	0	0	0	0	0	0	0	0	0	0
78	0	0	0	0	5	0	5	0	0	1	0	2	7	0	0	1	0	0	1	5	0	0	0	0	0	0	0	0	0	0	0	0	0	0	3	0	0	7	0	0	0	0	0	0	0	0	0	0	0
79	31	17	16	25	2	69	0	0	0	2	52	4	6	0	0	3	1	0	6	0	46	2	2	30	84	96	121	0	4	0	10	0	0	35	0	0	307	0	50	0	0	0	0	0	0	1	2	2	3
80	7	1	5	0	8	5	19	12	11	5	1	7	24	38	43	4	37	45	6	15	61	4	183	129	6	12	62	4	10	2	3	5	2	0	12	31	1	27	2	15	38	0	1	1	1	46	25	21	15
81	4	6	3	3	45	13	19	4	3	5	2	19	8	0	1	7	0	0	27	12	0	6	1	6	4	4	8	0	0	1	18	4	0	0	0	2	2	1	3	0	0	0	0	0	0	2	2	9	68
82	0	0	0	0	12	4	14	0	0	5	0	18	16	0	0	6	0	0	14	13	0	0	0	0	0	0	0	0	0	0	0	0	0	0	0	0	0	0	0	0	0	0	0	0	0	0	0	0	0
83	0	0	0	0	0	0	0	0	0	0	0	0	0	0	0	0	0	0	0	0	0	0	0	0	0	0	0	0	0	0	0	0	0	0	2	0	0	3	0	0	0	0	0	0	0	0	0	0	0
84	3	2	0	1	92	37	67	1	0	1	28	16	16	2	0	8	32	0	22	12	5	1	5	1	1	10	4	36	3	76	11	4	71	4	6	0	4	5	5	34	0	0	15	0	1	1	2	10	7
85	0	0	0	0	0	0	0	2	1	0	0	0	0	3	4	0	2	2	0	0	0	0	0	0	0	0	0	0	0	0	0	0	0	0	0	2	0	0	0	4	1	0	0	0	0	0	0	0	0
86	0	0	0	0	0	0	1	1	0	0	0	0	0	22	31	0	10	14	0	0	0	0	0	0	0	0	0	0	0	0	0	0	0	0	0	13	3	0	0	19	6	0	0	0	0	0	0	0	0
88	0	0	0	0	0	0	0	0	0	0	0	0	0	0	0	0	0	0	0	0	0	2	0	0	0	0	1	1	0	0	0	0	0	0	8	0	0	7	0	0	0	0	0	0	0	0	0	0	0
89	0	0	0	1	5	2	0	5	3	0	1	4	4	22	26	0	23	36	11	3	1	3	4	1	0	0	0	0	0	4	7	1	0	0	0	2	0	0	0	12	0	2	17	0	12	0	1	0	0
90	0	0	0	0	0	0	0	0	0	0	0	0	0	0	0	0	0	0	0	0	0	0	0	0	0	0	0	0	0	0	0	0	0	0	0	0	0	1	0	0	0	0	0	0	0	0	0	0	0
91	0	0	0	0	0	0	0	0	0	0	0	0	0	0	0	0	0	0	0	0	0	0	0	0	0	0	0	0	0	0	0	0	0	0	0	0	0	0	0	0	0	0	0	0	0	0	0	0	0
92	0	0	0	0	5	0	4	3	2	1	0	2	3	1	2	0	4	1	4	1	0	0	0	0	0	0	0	0	3	0	0	0	0	0	0	3	0	0	0	5	3	0	0	0	0	4	3	8	5
93	2	0	0	0	31	0	38	2	1	12	1	25	18	5	5	7	7	6	22	17	0	0	0	0	0	0	0	5	3	0	0	0	0	0	1	9	0	2	0	6	11	0	0	0	0	11	9	5	5
95	7	157	55	45	29	17	58	2	5	4	18	24	25	3	2	7	15	11	12	26	0	7	8	1	4	5	8	1	0	1	0	0	0	4	1	4	3	2	2	2	19	1	0	0	1	0	0	0	0
96	0	0	0	0	0	0	0	0	0	0	0	0	0	0	0	0	0	0	0	0	0	0	0	0	0	0	0	0	0	0	0	0	0	0	0	0	0	0	0	0	0	0	0	0	1	0	0	0	0
97	31	1540	541	88	1	67	7	14	21	47	42	2	0	1	3	0	2	1	0	1	0	1	0	19	26	28	23	0	0	0	0	0	0	15	0	1	16	0	33	1	5	0	0	0	0	0	0	0	1
98	0	0	0	0	0	0	0	2	8	0	0	0	0	3	27	1	20	25	0	0	0	0	0	0	0	0	0	6	39	0	0	0	1	0	4	14	0	2	0	2	66	0	0	0	0	11	29	0	1
99	0	0	0	1	0	0	0	1	1	0	0	0	0	5	3	0	3	15	0	0	0	0	0	0	1	0	0	0	0	0	0	0	0	0	0	1	0	0	0	1	2	0	0	0	0	0	0	0	0
100	1	0	0	0	14	0	14	1	0	9	0	15	19	5	6	15	13	6	12	10	0	0	0	0	0	0	0	6	0	0	0	0	4	0	8	24	0	10	0	7	8	0	0	0	0	0	0	0	0
101	11	34	38	16	21	6	33	1	0	3	11	13	24	0	1	5	33	25	16	46	0	3	0	6	2	7	10	0	1	0	5	6	0	2	0	2	1	3	4	0	0	0	0	0	0	0	1	0	1
102	0	0	0	0	0	0	0	0	0	0	0	0	0	0	0	0	0	0	0	0	0	0	0	0	0	0	0	0	0	0	0	0	0	0	3	0	0	1	0	0	0	0	0	0	0	0	0	0	0
103	36	9	25	17	0	15	0	1	0	0	28	0	0	0	0	0	0	0	0	0	0	0	0	34	25	25	27	0	0	0	0	0	0	16	0	0	10	0	14	0	0	0	0	0	0	0	0	0	0
104	9	5	9	8	0	9	0	8	3	0	14	0	0	5	9	0	7	5	0	0	0	7	0	9	15	17	8	0	0	0	0	0	0	15	0	8	15	0	9	16	6	0	0	0	0	0	0	0	0
106	0	0	0	0	0	0	0	0	1	0	0	0	0	11	10	0	11	13	0	0	0	0	0	0	0	0	0	0	1	1	0	0	2	0	0	7	0	0	0	36	39	0	0	0	0	0	0	0	0
107	3	5	6	7	4	11	8	1	1	1	8	2	2	6	10	50	3	3	2	2	98	3	10	2	4	15	10	1	1	2	2	2	0	2	0	1	134	0	15	2	0	0	1	553	35	0	1	1	1
108	0	0	0	0	0	0	0	0	0	0	0	0	0	0	0	0	0	0	0	0	0	0	0	0	0	0	0	0	0	0	0	0	0	0	3	0	1	4	0	0	0	0	0	0	0	0	0	0	0
109	0	0	0	1	0	0	0	0	0	0	0	0	0	0	0	0	0	0	0	0	0	0	0	0	0	0	0	0	0	0	0	0	0	0	0	0	0	0	0	0	0	0	0	0	0	0	0	0	0
110	0	0	0	0	0	0	0	4	1	0	0	0	0	10	17	0	8	12	0	0	0	0	0	0	0	0	0	0	0	0	0	0	0	0	0	10	0	0	0	12	8	0	0	0	0	0	0	0	0
111	0	0	0	0	8	0	2	6	1	4	0	7	9	6	5	6	7	9	2	5	0	0	0	0	0	0	1	9	1	0	0	0	2	0	0	9	0	0	0	7	7	0	0	0	0	6	2	8	5
112	0	0	0	0	4	0	4	0	0	14	0	0	3	0	0	9	0	0	11	5	0	0	0	0	0	0	0	0	0	0	0	0	0	0	0	0	0	0	0	0	0	0	0	0	0	0	0	0	0
113	0	0	0	3	6	0	9	3	1	5	1	13	6	0	6	50	4	2	10	8	5	5	7	6	8	0	5	1	1	1	0	1	1	2	3	4	1	1	6	6	4	0	0	14	1	4	1	1	3
114	0	0	0	0	0	0	1	0	0	0	0	0	0	0	0	0	0	1	0	0	3	0	0	0	0	0	1	0	4	0	1	0	0	0	0	0	1	0	0	0	1	0	0	0	0	20	14	760	2284
116	0	0	1	0	6	1	5	4	1	1	0	4	8	4	5	3	5	9	0	4	25	0	63	47	9	0	23	3	13	1	1	0	4	0	4	8	0	5	0	9	8	0	0	2	1	36	8	11	15
117	0	0	0	0	0	0	0	0	0	0	0	0	0	0	0	0	0	3	0	0	0	0	0	0	0	0	0	0	0	0	0	0	0	0	0	2	0	0	0	2	0	0	0	0	0	0	0	0	0
118	3	2	0	2	10	1	9	11	3	2	2	12	10	5	10	7	8	11	8	8	69	15	207	234	82	8	83	0	8	2	1	3	0	4	4	15	2	6	3	11	8	0	1	1	0	106	44	27	5
119	0	0	0	0	0	0	0	0	0	0	0	0	0	0	0	0	0	0	0	0	1	2	3	0	0	0	0	0	0	1	2	1	0	0	0	0	0	0	0	0	0	7	2	0	0	0	0	0	0
120	0	0	0	0	0	0	0	0	0	0	0	0	0	0	0	0	0	0	0	0	0	0	0	0	0	0	0	0	0	0	0	0	0	0	0	0	0	0	0	0	0	0	0	1	0	0	0	0	0
122	1	1	0	2	17	7	16	10	5	9	6	13	12	27	18	8	33	31	7	8	22	2	76	52	3	5	201	1	3	1	1	3	14	5	7	36	4	10	8	18	27	1	1	2	0	17	26	15	16
123	0	0	0	0	5	1	0	1	0	0	0	4	2	2	2	3	2	0	0	3	55	0	56	21	1	1	14	0	0	0	1	0	1	0	0	3	0	2	0	2	1	0	0	1	1	1	0	0	1
126	1	0	0	0	0	2	0	0	0	0	5	0	0	0	0	0	0	0	0	0	4	4	11	4	2	2	2	0	0	6	14	3	0	0	0	0	0	0	0	0	0	0	10	0	0	0	0	0	0
127	4	11	8	12	0	30	0	0	0	0	18	0	0	1	0	0	0	0	0	0	0	0	0	9	30	20	9	0	0	0	0	0	0	12	5	0	5343	3	26	0	0	0	0	0	0	0	0	0	0
128	0	0	0	0	0	0	0	0	0	0	0	0	0	6	6	0	11	8	0	0	0	1	2	0	0	0	0	0	0	0	1	0	0	0	0	11	0	0	0	13	34	0	1	0	0	0	0	0	0
129	0	0	0	0	0	0	0	0	0	0	0	0	0	0	0	0	0	0	0	0	0	0	0	0	0	0	0	0	0	0	0	0	0	0	0	0	0	0	0	0	0	0	0	0	0	4	1	0	0
130	0	0	0	0	0	0	0	0	0	0	0	0	0	0	0	0	0	0	0	0	0	0	0	0	0	0	0	0	0	0	0	0	0	0	0	0	0	0	0	0	0	0	0	0	0	0	0	0	0
132	1	2	4	3	133	3	105	27	7	61	4	115	115	27	37	43	40	27	75	72	45	2	66	65	109	2	43	13	12	0	0	2	18	4	22	38	2	26	1	24	38	0	2	1	0	21	33	21	22
133	0	0	0	0	0	0	0	0	0	0	0	0	0	0	0	0	0	0	0	0	0	0	0	0	0	0	0	0	0	0	0	0	0	0	0	0	0	0	0	0	0	0	0	0	0	0	0	0	0
134	1	0	2	0	1	0	6	0	0	4	1	7	1	2	3	1	1	3	1	6	20	0	41	47	1	1	16	2	4	1	1	0	2	1	2	0	0	5	1	1	3	0	1	1	2	14	4	6	2
135	0	0	0	0	0	0	0	4	1	0	0	2	0	6	1	0	4	4	0	0	1	1	3	0	0	0	0	2	0	9	3	4	0	0	0	17	0	0	0	19	8	8	2	0	1	0	1	1	0
136	0	0	0	0	0	0	0	0	0	0	0	0	0	2	0	0	1	2	0	0	9	1	9	0	0	0	0	0	2	754	5	8	4	1	0	15	0	0	0	188	0	1722	6	1	0	0	2	0	2
137	0	0	0	0	0	0	0	2	2	0	0	0	0	0	4	0	0	0	0	0	0	0	0	0	0	0	0	0	0	0	0	0	0	0	0	1	0	0	0	0	0	0	0	0	0	0	0	0	0
138	2	0	0	1	6	0	8	1	0	3	0	2	5	3	1	50	1	0	2	3	1	0	5	1	2	0	0	0	0	0	0	0	1	1	6	2	1	0	2	1	0	0	0	0	0	1	1	0	0
141	0	0	1	1	116	13	30	0	0	0	0	55	8	4	3	6	0	30	3003	502	2	2	0	0	8	8	13	1	7	1	0	0	0	0	0	0	1	1	0	1	0	0	1	15	3	4	0	0	0
145	0	0	0	0	0	0	0	12	12	0	0	0	0	2419	0	0	0	7	0	0	0	0	0	0	0	0	0	0	0	0	0	0	0	0	0	0	0	0	0	1	0	0	0	0	0	0	0	0	0
146	0	0	0	0	0	0	0	0	0	0	0	0	0	0	0	0	0	0	0	0	0	0	0	0	0	0	0	0	0	0	0	0	0	0	0	0	0	0	0	0	0	0	0	0	0	0	0	0	0
147	0	0	2	0	0	0	1	0	0	0	0	1	1	1	0	1	0	0	6	1	0	0	0	0	1	0	3	0	0	0	0	10	0	10	4	7	0	1	4	2	2	0	0	2	1	0	0	0	0
148	2	2	2	1	0	2	3	0	0	0	4	1	2	2	2	0	2	1	1	3	2	1	0	2	2	0	8	4	2	23	14	23	17	35	184	12	2	130	18	6	48	0	14	4	11	7	5	53	3
149	188	362	9	680	13	1	4	0	0	0	10	0	1	0	0	0	0	0	0	0	0	1	0	2	5	8	3	0	0	0	0	0	0	5	0	0	2	0	2	0	0	0	0	0	0	0	0	0	0
150	0	0	1	0	2	0	2	3	1	0	0	1	1	4	12	0	13	11	0	0	1	0	1	0	0	0	0	3	2	41	27	7	118	4	0	6	0	0	1	41	31	0	61	10	24	1	1	0	0
152	0	0	2	2	5	1	6	0	0	0	3	4	6	2	1	2	1	4	3	3	37	0	37	68	4	0	220	5	1	0	0	0	3	3	1	0	0	10	0	0	1	0	0	0	0	1	0	0	3
153	0	0	0	0	0	0	0	0	0	0	0	0	0	0	0	0	0	0	0	0	0	0	0	0	0	0	0	0	0	0	0	0	0	0	0	0	0	0	0	0	0	0	0	0	0	0	0	0	0
154	0	0	0	0	0	0	0	0	0	0	0	0	0	0	0	0	0	0	0	0	0	0	0	0	0	0	0	0	0	0	0	0	0	0	0	0	0	0	0	0	0	0	0	0	0	0	0	0	0
155	0	0	0	0	0	0	0	0	0	0	0	0	0	0	0	0	0	0	0	0	0	1	0	0	0	0	0	0	0	0	0	0	0	0	8	0	0	10	0	0	0	0	0	0	0	0	0	0	0
157	5	9	13	13	0	6	0	0	0	0	16	0	0	0	0	0	0	0	0	0	0	0	0	1	5	1895	5	0	0	0	0	0	0	7	0	0	1	0	4	0	0	0	0	0	0	0	0	0	0
158	1	1	0	1	1	1	0	10	1	0	1	3	0	6	7	1	5	9	0	1	14	0	13	15	43	0	46	3	5	0	0	0	2	1	5	5	0	4	0	6	8	1	0	0	1	8	12	11	6
159	7	18	47	31	43	11	59	32	75	21	27	47	40	23	49	13	45	54	36	59	6	8	3	6	3	6	15	5	2	7	0	5	10	6	40	11	2	53	3	6	47	3	0	5	3	7	30	38	58
160	0	0	0	0	0	0	0	0	3	0	0	0	0	0	1	0	1	2	0	0	0	0	0	0	0	0	0	0	0	0	0	0	0	0	0	15	0	0	0	3	4	0	0	0	0	0	0	0	0
161	0	1	0	0	0	0	0	0	0	0	1	1	0	0	0	0	0	0	0	0	0	0	0	0	0	0	3	0	0	0	0	0	0	0	3	0	1	2	0	0	0	0	0	0	0	0	0	0	0
162	0	0	0	0	1	0	7	8	1	6	0	5	3	2	7	5	4	1	4	4	0	0	0	0	0	0	0	0	1	0	0	0	1	0	0	3	0	0	0	0	5	0	0	0	0	5	1	1	0
164	3	1	0	1	21	0	30	5	6	9	3	15	28	17	24	9	20	28	7	12	21	2	90	44	23	4	49	0	2	0	3	0	5	0	6	11	4	11	2	16	21	1	0	0	0	22	14	13	12
165	0	0	0	0	0	0	0	0	0	0	0	0	0	0	0	0	0	0	0	0	0	0	0	0	0	0	0	0	0	0	0	0	0	0	0	0	0	0	0	0	0	0	0	2248	1	0	0	0	0
166	0	1	0	0	2	0	0	0	1	0	0	2	3	2	0	1	2	4	1	3	53	1	83	16	0	0	5	2	0	1	2	0	0	0	0	1	0	0	0	1	2	0	0	0	0	0	0	0	0
167	0	0	0	0	0	0	0	0	0	0	0	0	0	0	0	0	0	0	0	0	0	0	0	0	0	0	0	0	0	0	0	0	0	0	0	0	0	0	0	0	0	0	0	0	0	0	0	0	0
168	1	0	0	1	0	1	0	0	1	1	0	1	0	4	6	1	5	9	1	0	33	0	19	95	2	0	9	1	1	0	0	0	0	2	3	5	0	0	1	5	1	0	0	0	0	5	4	1	3
169	0	0	0	0	0	0	0	0	0	0	0	0	0	0	0	0	0	0	0	0	0	0	0	0	0	0	0	0	0	0	0	0	0	0	0	0	0	0	0	0	0	0	0	0	0	0	0	0	0
171	0	0	0	0	3	1	10	5	2	2	0	4	4	10	9	2	13	8	3	6	15	0	145	35	0	1	12	1	3	0	1	1	3	0	5	17	0	11	0	5	7	0	0	0	0	13	12	5	5
172	1	1	0	0	2	0	2	1	1	1	1	4	4	4	4	3	2	2	1	0	72	2	277	52	2	0	11	0	1	1	1	1	0	0	0	2	0	1	0	1	5	1	0	0	0	4	12	11	4
173	0	0	1	1	18	1	12	2	0	7	2	21	33	6	12	139	18	15	18	26	2	0	6	1	3	0	0	47	12	0	0	0	22	0	1	6	0	0	0	1	38	0	0	30	4	0	7	1	0
175	0	1	0	0	1	0	0	0	0	0	1	1	0	3	3	0	4	0	0	0	0	2	0	1	3	0	2	3	4	3	1	0	1	2	0	1	1	0	1	1	9	0	4	7	21	1	1	0	0
176	0	0	0	0	0	0	1	0	1	0	0	0	0	8	5	0	2	6	0	0	2	1	2	0	0	0	0	65	0	5	6	0	0	0	0	8	0	0	0	10	1	2	1	0	1	0	2	0	0
178	0	1	2	0	10	0	25	0	0	4	0	13	18	1	2	10	1	0	11	15	2	2	27	9	1	1	9	2	0	0	0	2	3	0	2	2	0	9	4	3	0	0	0	0	0	0	0	0	0
179	0	0	0	0	0	0	0	0	0	0	0	0	0	0	0	0	0	0	0	0	0	0	0	0	0	0	0	0	0	0	0	0	0	0	0	0	0	0	0	0	0	0	0	1	0	0	0	0	0
180	3	2	1	0	140	23	38	0	0	1	4	54	18	7	6	2	5	0	87	16	0	0	1	2	4	8	1	2	42	13	41	3	22	11	2	1	1	1	3	17	3	2	89	15	14	5	15	8	4
182	0	0	0	0	4	2	8	1	1	0	0	3	6	5	5	1	10	11	4	2	207	1	200	29	0	1	10	0	1	0	2	1	1	1	1	2	0	6	0	4	2	2	1	0	0	7	3	5	2
183	0	0	0	0	0	0	0	0	0	0	0	0	0	0	0	0	0	0	0	0	0	0	0	0	0	0	0	0	5	0	0	0	0	0	0	0	0	0	0	0	0	0	0	0	0	4	6	0	0
184	0	0	0	0	4	0	1	0	0	1	0	1	1	0	2	3	2	2	0	2	32	0	68	41	23	0	14	0	2	0	0	0	2	0	1	1	0	2	0	3	0	1	0	0	0	4	0	0	2
185	2	1	0	1	5	1	6	1	0	4	1	6	5	1	7	35	2	3	6	8	0	1	5	3	7	0	6	0	1	0	0	0	1	2	2	0	0	0	2	2	0	0	0	0	0	3	1	0	0
186	0	0	0	0	2	1	2	0	0	0	0	2	0	0	0	0	1	0	1	0	0	0	0	0	0	0	0	2428	576	0	0	0	19	0	0	0	1	0	0	1	1	0	2	0	2	90	607	11	8
187	0	2	0	0	2	0	1	3	0	0	2	0	4	5	7	0	3	9	0	3	11	1	95	76	0	1	2	0	3	0	1	1	0	1	2	9	0	2	2	1	3	0	0	0	0	5	6	2	7
188	1	0	0	0	0	0	0	0	0	0	0	0	0	1	0	0	2	0	0	0	0	0	0	0	0	0	0	0	13	166	0	0	0	0	1	96	0	0	0	763	0	111	2	70	1	0	4	0	2
190	3	6	3	4	21	21	17	2	3	4	133	24	18	12	8	2	7	13	3	1	1	4	4	6	13	9	1	1	0	0	1	0	0	1	2	1	0	3	0	0	0	0	0	0	0	1	2	0	0
191	0	0	2	1	1	0	5	0	1	1	1	2	3	2	1	7	2	0	2	1	0	0	2	1	4	2	3	2	6	0	0	0	1	0	0	5	0	0	0	2	4	0	0	18	1	1	0	1	0
192	0	0	0	0	0	0	0	1	1	0	0	0	0	1	0	0	0	1	0	0	0	0	0	0	0	0	0	0	0	0	0	0	0	0	0	0	0	0	0	7	1	0	0	0	0	0	0	0	0
193	0	0	0	0	0	0	0	0	0	0	0	0	0	0	0	0	1	1	0	0	0	0	0	0	0	0	0	0	0	0	0	0	0	0	0	82	0	0	0	897	0	0	0	104	8	0	0	0	0
195	6	3	29	6	238	766	65	3	3	2	26	228	4	32	12	2	7	1	54	8	10	2	6	1	20	20	9	49	20	42	57	5	150	19	2	9	15	2	12	25	34	3	276	38	74	2	7	3	7
196	0	0	0	0	0	0	0	0	0	0	0	0	0	0	1	0	0	1	0	0	0	0	0	0	0	0	0	0	0	83	0	2	0	0	0	32	0	0	0	419	1	745	0	1	426	0	0	0	0
197	0	0	0	0	11	0	13	0	0	1	0	5	6	1	2	2	1	7	9	11	0	0	0	0	0	0	0	4	2	0	0	0	6	0	4	1	0	10	0	1	0	0	0	0	0	9	4	5	2
198	1	1	0	0	0	0	1	2	1	0	0	0	0	2	2	0	8	5	0	0	45	0	125	42	61	2	13	1	1	1	1	1	2	1	0	6	0	1	0	5	9	0	0	0	0	1	2	0	1
200	0	0	0	0	0	0	0	0	0	0	0	0	0	0	0	0	0	0	0	0	0	0	0	0	0	0	0	0	0	0	0	0	4	0	0	0	0	0	0	0	0	0	0	0	0	0	0	0	0
201	0	0	0	0	0	0	0	1	0	0	0	0	0	0	4	0	1	3	0	0	1	1	1	0	0	0	0	1	0	0	0	0	0	0	0	1	0	0	0	2	0	2	2	0	0	0	0	0	0
202	3	10	7	11	0	14	1	2	0	0	19	0	0	6	3	0	5	3	0	1	0	0	0	4	6	16	7	0	1	64	18	24	78	535	16	11	9	5	239	210	230	0	46	2	8	0	0	0	0
203	0	0	0	0	7	0	3	0	1	1	0	6	1	1	0	0	0	0	4	3	0	0	0	0	3	0	0	2	0	0	0	0	1	0	0	0	0	0	0	0	0	0	0	0	3	0	0	0	0
207	0	1	1	0	0	0	0	0	0	0	0	0	0	2	2	0	23	3	0	0	0	0	0	0	0	1	0	0	0	0	0	0	0	0	4	16	0	8	0	46	2	0	0	0	0	0	2	0	0
208	0	1	0	0	7	0	6	14	5	4	1	10	10	21	15	3	22	16	5	4	2	2	79	10	86	2	35	0	6	0	0	2	2	0	0	14	1	3	3	20	8	0	2	1	0	16	12	12	11
209	0	0	0	0	0	0	8	0	0	1	0	3	5	0	0	0	0	0	1	4	0	0	0	0	0	0	0	0	0	0	0	0	0	0	0	0	0	0	0	0	0	0	0	0	0	0	0	0	0
210	0	0	0	0	10	0	7	0	0	1	0	7	5	0	0	2	2	0	5	5	0	0	1	0	0	0	0	0	0	0	0	0	0	0	1	4	0	1	0	1	0	0	0	0	0	0	0	0	0
211	1	2	1	5	0	1	0	0	0	0	2	0	0	1	0	1	1	0	1	0	10	3	3	29	52	28	47	0	1	6	0	10	1	2	39	1	0	36	6	3	1	0	0	1	0	61	26	12	9
212	0	0	0	0	0	0	0	1	1	0	0	0	0	0	0	0	0	0	0	0	0	0	0	0	0	0	0	0	0	0	0	0	0	0	0	2	0	0	0	1	0	0	0	0	0	0	0	0	0
213	0	0	0	0	0	0	0	0	0	1	0	0	0	1	0	0	0	0	0	0	0	0	1	2	0	0	3	0	0	0	0	0	0	0	0	0	0	0	0	0	0	0	0	0	0	0	0	0	0
214	0	0	0	0	0	0	7	0	0	36	0	1	1	0	0	17	0	0	28	8	0	0	0	0	0	0	0	0	0	0	0	0	0	0	0	0	0	0	0	0	0	0	0	0	0	0	0	0	0
216	4	5	3	7	35	37	7	3	1	1	5	8	3	2	1	1	8	1	0	2	3	1	5	3	7	9	2	5	3	244	140	20	321	28	41	2	10	9	185	86	27	3	780	41	105	2	5	7	7
217	0	0	0	0	0	0	0	2	1	0	0	0	0	4	5	0	5	7	0	0	0	0	1	0	0	0	0	0	0	1	0	0	0	0	0	2	0	0	0	8	2	0	0	0	0	0	0	0	0
219	499	549	19	130	6	15	3	0	0	2	20	0	0	0	0	1	0	0	0	1	0	1	0	11	15	18	14	0	0	0	0	0	0	14	0	0	10	0	16	0	0	0	1	0	0	0	0	0	0
220	0	1	0	0	3	0	3	1	0	2	0	4	6	1	2	8	1	1	1	3	0	0	2	2	0	1	1	0	0	0	0	0	0	0	1	1	1	0	1	1	0	0	0	0	0	0	1	0	0
221	4	4	11	56	2	9	11	0	1	0	8	2	3	1	2	4	9	2	2	1	44	36	20	17	25	25	24	1	1	66	34	83	69	57	11	43	15	6	36	12	38	1	18	13	5	23	56	76	124
222	0	0	0	0	0	0	0	0	0	0	0	2	1	0	0	0	0	0	0	1	0	0	0	0	0	0	0	0	0	1	0	0	0	0	0	0	0	0	0	0	0	0	1	2	1	0	0	0	0
223	0	0	0	0	0	0	0	4	0	0	0	0	0	8	12	0	10	11	0	0	2	0	10	0	0	0	0	34	0	1	2	0	1	0	1	4	0	0	0	12	2	0	0	0	1	0	0	0	0
224	1	1	1	1	18	3	58	14	19	8	4	29	35	10	59	18	29	16	23	43	0	0	1	0	6	1	0	7	0	2	1	0	23	3	35	14	0	12	5	5	47	0	0	0	3	4	8	8	2
225	1	1	2	1	9	1	10	3	5	1	4	9	7	14	12	4	18	8	7	7	68	1	98	59	6	3	50	12	12	1	4	4	6	0	11	15	2	13	0	20	8	0	7	1	1	20	29	25	23
226	0	0	0	0	0	0	0	0	0	0	0	0	0	0	0	0	0	0	0	0	0	0	0	0	0	0	0	147	775	0	9	0	0	0	0	0	0	0	0	0	0	1	0	0	0	74	208	2	0
227	1	0	0	1	1	1	0	0	0	0	1	2	0	2	1	1	10	8	1	4	0	2	0	1	1	0	0	0	5	0	0	0	0	0	0	3	0	0	0	4	7	0	0	1	0	12	6	5	5
228	0	0	0	0	6	0	1	0	0	2	0	4	4	0	0	1	0	0	0	1	0	0	0	0	0	0	0	0	0	0	0	0	0	0	0	0	0	0	0	0	0	0	0	0	0	0	0	0	0
229	0	0	0	0	0	0	0	0	0	0	0	0	0	0	0	0	0	0	0	0	0	1	0	1	0	0	0	0	4	0	0	2	0	0	1	0	0	1	0	0	0	0	0	0	0	8	345	27	173
230	3	0	1	1	1	3	7	1	0	0	3	10	10	6	7	1	6	2	0	0	6	6	3	0	1	1	0	0	6	0	3	0	0	0	1	0	1	0	2	2	0	0	0	0	0	3	3	837	3
231	4	94	46	41	873	480	48	0	0	1	14	11	9	0	0	7	0	0	11	13	0	0	0	6	11	5	5	0	0	0	0	0	0	14	0	0	8	0	11	0	0	0	0	0	0	0	0	0	0
232	2	1	1	1	0	5	0	0	0	0	2	0	0	0	0	0	0	0	0	0	0	0	0	3	0	2	0	0	0	0	0	0	0	2	0	0	0	0	2	0	0	0	0	0	0	0	0	0	0
233	0	0	0	2	9	1	10	1	0	0	0	7	13	0	0	3	0	0	4	3	2	0	0	4	8	10	1	0	0	0	0	0	0	0	1	0	0	1	0	0	0	0	0	1	1	0	0	0	0
234	0	0	0	0	0	0	0	0	1	0	0	0	0	0	0	0	0	0	0	0	0	0	0	0	0	0	0	0	0	0	0	0	0	0	0	0	0	0	0	0	0	0	0	0	0	0	0	0	0
235	0	0	1	0	5	0	9	1	3	0	0	4	8	3	8	8	11	10	4	9	0	0	7	1	1	0	0	0	0	2	1	0	0	0	1	3	0	1	1	2	2	0	0	0	0	0	0	1	2
236	1	2	1	2	21	2	22	1	0	6	3	16	19	3	8	12	9	6	5	11	0	2	6	1	4	0	2	1	0	0	0	0	1	0	1	2	1	1	1	6	19	0	0	1	2	0	5	1	2
237	0	0	0	0	0	0	0	0	0	0	0	0	0	0	0	0	0	0	0	0	0	0	0	0	0	0	0	0	0	0	0	0	0	0	0	0	0	3	0	0	0	0	0	0	0	0	0	0	0
238	0	0	0	0	21	0	26	0	0	8	0	20	17	0	0	13	0	0	17	27	0	0	0	0	0	0	0	5	0	0	0	0	15	0	0	0	0	0	0	0	0	0	0	0	0	0	0	0	0
239	1	1	0	1	0	1	2	1	0	1	3	0	1	0	1	0	3	8	6	4	3	0	0	0	0	0	1	0	0	7	0	0	3	4	95	3	0	30	4	2	2	0	4	1	0	15	6	15	3
240	0	0	0	0	4	0	4	0	1	1	0	2	3	2	2	5	0	0	2	2	0	0	0	0	0	0	0	0	0	0	0	0	0	0	0	1	0	0	0	2	0	0	0	0	0	0	0	0	0
241	0	0	0	0	0	0	0	0	0	0	0	0	0	0	0	0	0	0	0	0	0	0	0	0	0	0	0	0	0	0	0	0	0	0	0	0	0	0	0	0	0	0	0	0	0	0	0	0	0
242	0	0	0	0	4	0	4	1	1	0	0	3	8	0	2	2	1	1	1	2	91	0	27	42	0	0	15	0	6	0	2	0	0	0	0	7	0	0	0	13	0	1	0	0	0	2	4	2	0
243	0	0	0	0	0	0	0	0	0	0	0	0	0	0	0	0	0	0	0	0	0	0	0	0	0	0	0	0	0	0	0	0	0	0	0	0	0	0	0	0	0	0	0	0	0	0	0	0	0
244	0	0	0	1	3	1	8	3	1	1	0	5	2	5	2	2	2	8	1	4	17	0	174	44	22	0	8	1	1	0	2	0	0	1	2	3	0	0	0	5	4	0	0	0	0	4	2	1	6
247	0	0	0	0	3	0	4	0	0	3	0	1	4	0	0	7	1	0	0	3	0	1	2	0	1	0	0	0	1	0	0	0	0	1	0	1	0	0	1	0	0	0	0	0	0	0	0	2	1
248	0	1	9	5	1	0	3	1	1	1	52	15	11	2	3	1	5	3	2	5	1	11	2	5	8	3	3	0	1	10	4	22	12	11	178	5	0	98	12	4	1	0	10	0	3	9	6	14	11
249	8	3	6	7	125	40	215	1	0	4	500	266	21	60	117	64	21	3	1	4	8	154	3	4	40	15	6	0	0	10	16	0	3	7	0	3	15	1	14	5	1	0	1	3	0	0	0	1	1
250	1	2	9	11	1	3	0	1	0	0	3	2	1	3	2	3	11	8	1	7	0	0	1	7	11	13	10	6	2	20	13	10	42	228	10	22	4	14	106	60	42	0	15	5	10	9	2	9	6
251	0	0	0	0	6	0	2	0	0	0	1	2	1	0	1	1	0	86	306	953	2	2	1	0	0	0	0	2	0	3	3	0	1	0	0	0	1	0	0	2	3	1	12	25	5	0	0	0	0
252	0	0	0	0	1	0	1	3	2	0	0	0	0	28	15	0	19	10	1	0	0	0	0	0	0	0	0	0	0	0	0	0	0	0	0	10	0	0	0	20	19	0	0	0	0	0	0	0	0
253	0	0	0	0	0	0	0	2	1	0	0	0	0	1	1	0	0	15	0	0	0	0	0	0	0	0	0	0	0	0	0	0	0	0	1	0	0	0	0	1	0	0	0	0	0	0	0	0	0
255	0	0	1	0	14	0	4	7	2	0	0	4	0	58	6	3	14	8	0	2	6	3	4	0	0	0	0	36	2	17	12	3	17	0	0	4	0	0	0	30	22	3	27	24	103	1	4	1	0
256	0	0	0	0	0	0	0	0	0	0	0	0	1	0	0	2	0	0	1	0	0	0	0	0	0	0	0	0	0	0	0	0	0	0	0	0	0	0	0	0	0	0	0	0	0	0	0	0	0
257	0	0	0	0	0	0	0	0	0	0	0	0	0	0	0	0	0	0	0	0	5	4	4	0	0	0	0	0	3	5	0	4	1	0	0	107	0	0	0	0	0	858	42	3	24	0	2	0	1
258	0	0	0	0	1	0	0	0	0	1	0	0	0	0	0	2	0	0	1	0	0	0	0	0	0	0	0	0	0	0	0	0	0	0	0	0	0	0	0	0	0	0	0	0	0	0	0	0	0
259	0	0	0	0	0	0	0	0	0	0	0	0	0	0	0	0	0	0	0	0	0	0	0	0	0	0	0	0	0	0	0	0	0	0	0	0	0	0	0	0	0	0	0	0	0	0	0	0	0
260	0	1	0	0	0	0	0	0	0	0	0	0	0	0	0	1	0	0	0	0	0	0	1	0	0	0	0	0	0	0	0	0	0	0	1	0	0	0	0	1	0	0	0	29	0	0	0	0	0
261	0	0	1	0	0	0	1	0	0	0	0	1	1	0	2	0	1	0	0	1	0	0	13	1	0	0	1	0	0	0	0	0	1	0	0	0	0	1	0	0	0	0	0	1	1	5	2	2	1
262	0	2	4	1	1	0	3	4	0	1	0	2	3	6	9	1	12	16	1	9	30	1	45	59	80	2	7	0	0	0	1	0	5	3	3	11	0	5	3	7	9	1	1	0	0	8	4	6	12
263	0	0	0	0	0	0	0	0	0	0	0	0	0	0	0	0	0	0	0	0	0	0	0	0	0	0	0	0	0	0	0	0	0	0	0	0	0	0	0	0	0	0	0	3	1	0	0	0	0
264	0	0	0	0	3	0	1	2	0	0	0	4	2	11	8	0	15	6	2	0	0	0	0	0	27	0	0	3	2	0	0	0	1	0	2	6	0	1	0	6	9	0	0	1	1	4	3	3	2
265	0	1	0	0	1	0	1	0	0	0	0	1	1	0	1	0	0	4	0	2	0	0	0	5	0	0	4	1	1	0	0	1	1	0	2	2	0	2	0	1	0	0	0	0	0	5	5	3	1
266	1	2	0	0	4	1	3	0	0	2	1	1	3	0	0	3	0	0	1	5	0	0	0	0	0	0	0	0	0	0	0	0	0	0	0	0	1	0	0	0	0	0	0	0	0	0	0	0	0
267	0	0	0	0	3	1	3	0	0	0	0	8	2	2	3	8	12	5	1	2	1	0	2	0	1	1	0	0	0	0	0	0	0	1	0	3	0	0	0	1	2	0	0	0	0	1	1	0	0
268	398	23	11	12	0	24	0	0	0	0	7	0	0	0	0	0	0	0	0	0	0	0	0	7	13	8	6	0	0	0	0	0	0	14	1	0	7	0	7	0	0	0	0	0	0	0	0	0	0
270	0	0	0	0	0	0	0	2	2	0	0	0	0	1	3	0	1	2	0	0	0	0	0	0	0	0	0	0	0	0	0	0	0	0	0	1	0	0	0	1	2	0	0	0	0	0	0	0	0
271	0	0	0	0	0	0	1	2	0	7	0	0	0	5	0	10	0	191	1212	123	0	0	0	0	0	0	0	0	0	0	0	0	0	0	0	0	0	0	0	0	1	0	0	0	0	0	0	0	0
272	0	0	0	0	0	0	1	1	2	0	0	0	0	1	5	0	8	7	0	3	4	0	32	23	1	0	5	0	0	0	1	0	2	3	2	4	0	4	0	3	3	0	0	0	1	9	7	18	9
273	0	0	0	0	0	0	0	0	0	0	0	0	0	0	0	0	0	0	0	0	0	0	0	0	0	0	0	0	0	0	0	0	0	0	1	0	0	6	0	0	0	0	0	0	0	0	0	0	0
274	0	0	0	0	0	0	0	1	0	0	0	0	0	8	3	0	5	4	0	0	0	0	0	0	0	0	0	0	0	0	0	0	0	0	0	2	0	0	0	6	1	0	0	0	0	0	0	0	0
275	0	0	0	0	5	3	8	0	0	2	1	9	3	0	0	5	0	0	6	2	0	0	0	0	56	1	1	0	0	0	0	0	0	0	0	0	1	0	1	1	0	0	0	0	0	0	0	0	0
276	0	0	0	1	3	0	7	1	3	1	0	5	6	6	4	3	5	5	2	2	13	1	50	58	1	2	9	0	0	0	3	1	2	0	0	5	3	2	2	5	7	0	1	0	0	0	1	0	0
277	0	0	0	0	0	0	0	1	0	0	2	0	0	1	0	0	1	0	0	0	0	0	1	0	0	0	1	49	558	0	4	0	0	0	0	0	0	0	0	0	6	0	3	0	0	65	28	0	1
278	2	2	0	1	7	3	4	1	0	0	8	2	1	0	2	1	7	2	1	1	0	0	0	0	0	1	4	0	0	0	0	0	0	6	1042	0	3	684	53	3	1	0	0	0	1	0	0	3	0
279	4	1	0	1	4	2	2	1	4	2	3	4	9	4	6	1	8	5	4	1	4	0	38	19	54	3	125	0	0	0	0	1	2	1	6	3	0	9	2	2	2	1	0	0	1	1	4	1	1
280	0	0	0	0	0	0	0	0	0	0	0	0	0	0	0	0	0	0	0	0	0	0	0	0	0	2	0	0	0	0	0	0	0	0	0	0	0	0	0	0	0	0	0	0	0	0	0	0	0
281	0	0	0	0	1	0	1	0	2	0	0	1	0	3	0	2	1	4	3	3	0	0	0	1	0	0	15	0	1	0	0	0	0	0	3	1	0	1	0	2	5	0	0	1	0	0	0	2	1
282	0	0	0	0	0	0	0	0	0	0	0	0	0	0	0	0	0	0	0	0	0	0	0	0	0	0	0	0	0	0	0	0	0	0	0	0	0	1	0	0	0	0	0	0	0	0	0	0	0
283	0	0	0	0	108	0	49	0	0	15	0	57	31	0	0	24	0	0	72	29	0	0	0	0	0	0	0	0	0	1	0	0	0	0	0	0	0	0	0	0	0	0	0	0	0	0	0	0	0
284	0	0	0	0	0	0	0	0	0	0	0	0	0	0	0	0	0	0	0	0	0	0	0	0	0	0	0	0	0	0	0	0	0	0	0	0	0	0	0	0	0	0	0	0	0	0	0	0	0
285	0	0	0	0	0	0	0	0	0	0	0	0	0	0	0	0	0	0	0	0	0	0	0	0	0	0	0	0	0	0	0	0	0	0	6	0	0	15	0	0	0	0	0	0	0	0	0	0	0
286	1	3	2	2	0	10	0	0	0	0	8	0	0	0	0	0	0	0	0	0	0	0	0	0	5	2	3	0	0	0	0	0	0	1	0	0	3	0	1	0	0	0	0	0	0	0	0	0	0
287	0	0	0	0	0	0	0	0	0	0	0	0	0	0	0	0	0	0	0	0	0	0	0	0	0	0	0	0	0	0	0	0	0	0	0	0	0	0	0	0	0	0	0	0	0	0	0	0	0
288	0	0	0	1	5	0	1	6	0	0	1	1	3	0	11	13	8	4	6	0	0	0	4	0	1	0	0	0	0	1	0	1	0	0	0	2	0	0	0	0	3	1	0	0	0	0	1	1	0
289	1	6	8	5	3	31	7	0	0	1	14	1	2	0	2	3	0	2	1	3	1	2	1	5	11	11	17	0	0	1	3	1	1	7	1	0	64	0	7	2	0	1	4	3	3	0	0	0	0
291	0	0	0	0	0	0	0	0	0	0	0	0	0	0	0	0	0	0	0	0	0	0	0	0	0	0	0	0	3	0	0	5	0	0	0	0	0	0	0	0	0	0	0	0	0	6	6	6	991
292	0	0	1	1	0	0	0	2	1	0	1	0	0	4	2	0	2	5	0	0	6	0	16	30	1	0	15	2	4	0	0	0	0	0	2	5	0	3	0	2	3	0	0	0	0	7	3	4	3
293	0	0	0	0	3	0	2	1	0	3	0	8	2	1	0	2	1	0	1	3	0	0	0	0	0	0	0	0	0	0	0	0	0	0	0	0	0	0	0	2	1	0	0	0	0	0	0	0	0
295	71	14	11	7	0	11	0	0	2	2	9	0	0	0	0	0	2	0	0	0	0	6	0	6	11	6	14	0	0	1	4	0	0	9	0	0	6	0	5	0	0	0	0	0	0	0	0	0	0
297	0	0	0	0	3	0	1	0	0	1	0	0	0	0	0	0	0	0	1	0	0	0	0	0	0	0	0	0	0	0	0	0	0	0	0	0	0	0	0	0	0	0	0	0	0	0	0	0	0
298	1	1	0	0	3	1	1	0	0	0	5	1	0	1	3	0	1	1	0	0	0	0	0	0	0	14	0	42	14	1	7	0	12	1	5	3	1	8	1	4	26	0	39	1	1	15	24	8	9
299	0	0	0	0	0	0	0	0	0	0	0	0	0	0	0	0	0	0	0	0	0	0	0	0	0	0	0	0	0	0	0	0	0	0	0	0	0	0	0	0	0	0	0	0	0	0	0	0	0
300	1	1	1	1	2	1	1	3	1	0	1	1	2	7	8	0	8	9	1	1	22	0	38	33	2	1	34	1	1	0	0	2	2	1	3	7	0	7	1	7	9	0	0	0	0	7	2	5	10
301	0	0	0	0	0	0	0	0	0	0	1	0	9	0	2	0	0	6	1	2	0	0	0	0	0	0	0	0	1	0	0	1	0	1	2	1	0	7	0	0	0	0	0	0	0	0	0	0	0
302	0	0	0	0	2	0	1	1	1	1	0	3	1	0	0	4	0	0	4	1	0	0	1	0	0	0	0	0	0	0	0	0	0	0	0	1	0	0	1	0	3	0	0	0	0	0	3	0	0
303	0	0	0	0	0	0	0	0	0	0	0	0	0	0	0	0	1	0	0	0	0	0	0	0	0	0	0	146	412	1	0	0	0	0	0	3	0	0	0	7	0	1	0	0	1	79	367	0	0
304	0	0	0	0	0	0	0	0	3	0	0	0	0	0	0	0	0	1	0	0	0	0	0	0	0	0	0	6	0	0	0	0	4	0	1	0	0	1	0	0	0	0	0	0	0	0	0	0	0
306	0	0	0	0	0	0	0	0	0	0	0	0	0	0	0	0	0	0	0	0	0	0	0	0	0	0	0	0	0	0	0	0	0	0	0	0	0	0	0	0	0	0	0	0	0	0	0	0	0
307	0	0	0	0	0	0	0	0	0	0	0	0	0	0	0	0	0	0	0	1	0	0	0	0	0	0	0	0	1	0	0	0	0	0	0	0	0	6	0	0	0	0	0	0	0	366	15	1	7
310	2	9	22	13	0	5	5	0	0	0	8	2	1	1	2	0	4	6	5	1	0	5	1	4	5	6	9	2	0	4	1	56	43	81	10	25	0	18	115	22	14	0	10	49	21	7	8	25	20
311	0	0	0	0	0	0	0	1	0	1	0	1	0	0	1	2	0	0	0	0	0	1	0	0	0	0	0	0	0	0	0	0	0	0	0	0	0	0	0	0	0	0	0	0	0	0	0	0	0
312	0	0	0	1	3	1	4	7	2	4	1	1	2	5	6	2	5	3	3	3	17	1	64	51	4	0	30	10	0	0	1	1	6	3	0	6	2	5	0	6	12	2	0	0	0	1	0	0	0
313	0	1	0	0	0	3	9	0	0	1	1	6	1	1	2	1	0	0	2	1	1	1	2	0	1	12	0	15	75	1	4	1	8	1	17	0	1	13	0	0	0	0	5	0	0	33	53	50	72
314	3	5	5	7	0	4	0	0	0	0	15	2	4	6	3	0	4	9	0	0	0	1	0	1	1	1	3	2	0	8	9	4	53	129	17	4	11	1	30	28	36	1	58	1	1	1	0	2	2
315	0	0	0	0	0	0	0	2	2	0	0	0	0	9	5	0	6	11	0	0	2	3	4	0	0	0	0	0	0	3	0	4	0	0	0	7	0	0	0	4	3	3	1	0	0	0	0	0	0
316	2	14	17	13	0	1	0	0	0	0	4	0	0	0	0	0	0	0	0	0	0	0	0	12	11	3	7	0	0	0	0	0	0	10	0	0	1	0	26	0	0	0	0	0	0	0	0	1	0
317	0	0	0	0	2	0	2	0	0	2	1	4	1	2	3	2	3	7	4	5	14	3	42	37	13	2	8	2	4	0	1	0	0	1	2	2	0	1	1	0	2	0	0	0	0	5	2	1	2
318	0	0	0	0	0	0	0	0	0	0	0	0	0	0	1	0	0	0	0	0	0	1	0	0	0	0	0	3	525	1	0	0	0	0	1	0	0	0	0	0	15	0	2	1	0	33	11	2	3
319	6	0	1	53	21	5	12	1	0	9	1	17	34	0	3	67	3	1	16	20	4	1	5	31	6	2	5	0	8	0	0	0	0	2	4	2	0	0	1	0	1	0	0	0	1	33	31	17	18
320	0	0	0	0	6	0	5	2	0	1	1	4	5	6	10	5	4	3	5	2	12	0	42	12	3	0	36	0	5	0	0	0	0	1	5	9	0	3	0	6	8	0	0	0	0	9	5	9	6
321	0	0	0	0	0	0	0	0	0	0	0	0	0	0	0	0	0	0	0	0	0	0	0	0	0	0	0	0	0	0	0	0	0	0	0	0	0	0	0	0	0	0	0	0	0	0	0	0	0
322	0	0	0	0	0	0	0	0	0	0	0	0	0	0	0	0	0	0	0	0	0	0	0	0	0	0	0	0	0	0	0	0	0	0	0	0	0	0	0	0	0	0	0	0	0	0	0	0	0
323	0	0	0	0	1	0	0	4	2	0	0	0	0	7	4	0	2	2	0	0	0	0	0	0	0	0	2	0	8	0	0	0	1	0	3	2	1	1	0	3	0	0	0	0	0	6	5	7	11
324	5	10	8	9	1	14	2	2	1	0	11	4	2	2	3	2	2	2	0	1	0	0	0	7	9	4	2	0	0	1	1	0	0	11	0	2	5	1	15	1	2	0	0	0	0	0	2	0	1
325	0	0	1	0	1	0	2	5	0	0	0	1	1	8	13	0	5	2	0	2	27	3	145	0	0	0	5	0	0	1	3	3	0	0	1	13	0	3	0	6	7	1	1	0	0	3	3	3	1
326	0	0	0	0	0	0	0	1	0	0	0	0	0	2	0	0	0	8	0	0	0	0	0	0	0	0	0	0	0	0	0	0	0	0	0	1	0	0	0	1	0	0	0	0	0	0	0	0	0
328	0	0	0	1	3	0	2	0	0	1	0	5	3	1	0	0	0	0	2	0	6	0	3	32	2	0	15	1	0	0	0	0	1	0	1	0	1	0	1	0	0	1	0	0	0	0	0	0	1
329	0	0	0	0	0	0	0	15	9	0	0	0	0	14	1	0	0	4	0	0	0	0	0	0	0	0	0	0	0	0	0	0	0	0	0	0	0	0	0	0	0	0	0	0	0	0	0	0	0
331	21	19	21	29	25	60	118	5	7	1	43	62	159	79	156	42	96	26	12	30	59	42	39	25	27	38	11	0	0	11	8	20	2	10	17	10	4	27	18	6	11	0	6	27	20	71	232	55	47
332	0	0	0	0	0	0	0	0	0	0	0	0	0	0	0	0	0	0	0	0	1	980	2	0	0	0	0	0	0	3	1	0	0	0	0	0	0	0	0	0	0	1	1	0	0	0	0	0	0
333	2	0	3	2	9	22	0	1	1	0	5	12	1	13	7	3	4	2	2	0	0	1	2	2	3	6	6	18	24	116	98	37	257	47	24	16	6	4	97	74	35	0	584	37	42	3	1	3	5
334	0	1	1	1	1	1	2	0	1	0	1	9	2	1	1	2	3	7	1	2	0	0	3	1	0	0	1	0	0	0	0	0	0	0	0	2	1	0	1	1	1	0	0	1	0	2	0	0	1
336	0	0	0	0	0	0	0	0	0	0	0	0	0	0	0	0	1	2	0	0	1	1	1	0	0	0	0	0	1	1	0	0	0	0	0	345	0	0	0	125	0	378	0	0	12	0	0	0	2
337	0	0	0	0	0	0	0	0	1	0	0	1	0	0	0	0	0	0	0	2	5	0	1	3	0	0	1	2	0	0	0	0	0	0	0	0	0	0	0	0	0	0	0	0	0	0	0	0	0
338	0	0	1	0	1	3	2	0	1	1	0	0	0	6	6	2	0	0	0	1	0	0	0	0	0	1	0	0	1	6	25	3	3	1	0	1	0	1	1	3	9	0	2	26	64	4	3	0	2
339	0	0	1	2	1	1	2	2	0	0	1	0	0	1	2	0	3	0	1	1	30	56	11	28	71	38	43	0	0	2	0	1	0	2	1	1	1	0	0	3	0	1	0	0	0	31	10	2	1
340	10	8	5	21	2	7	12	3	1	2	4	3	13	9	11	3	26	18	6	6	1	0	1	6	8	5	13	7	1	13	11	56	70	133	26	33	3	52	246	57	27	0	37	8	47	5	6	48	36
342	0	0	0	0	0	0	0	0	1	0	0	0	0	0	0	0	0	0	0	0	0	0	0	0	0	0	0	0	0	0	0	0	0	0	0	0	0	0	0	0	0	0	0	0	0	0	0	0	0
343	0	0	0	0	0	0	0	0	0	0	0	0	0	0	0	0	0	0	0	0	0	0	0	0	0	0	0	0	3	0	0	0	2	0	0	0	0	0	0	0	0	0	0	0	0	2	0	1	1
344	0	0	0	0	0	0	0	0	0	0	0	0	0	0	0	0	0	0	0	0	1	894	5	0	0	0	0	0	0	4	4	0	0	0	0	0	0	0	0	0	0	2	8	0	0	0	0	0	0
345	0	0	0	0	0	0	0	0	0	0	0	0	0	0	0	0	0	0	0	0	0	0	0	0	0	0	0	0	0	0	0	0	0	0	0	0	0	0	0	0	0	0	0	0	0	0	0	0	0
346	0	0	0	0	1	0	1	0	0	1	0	1	0	0	1	0	1	1	1	0	0	0	0	0	0	0	0	0	3	0	0	0	1	0	0	2	0	0	0	1	2	0	0	0	0	5	4	3	3
347	0	0	0	0	2	3	5	2	0	2	0	0	3	1	9	0	2	2	1	4	14	0	77	24	71	3	13	2	0	3	1	3	2	2	0	4	0	4	2	2	5	0	0	0	0	1	3	6	5
348	0	0	0	0	0	0	0	0	1	0	0	0	0	5	1	0	3	2	0	0	0	0	0	0	0	0	0	15	14	0	0	0	0	0	0	3	0	0	0	2	1	0	0	1	0	7	0	0	0
351	0	0	2	0	5	2	2	0	0	0	0	6	1	13	7	1	7	6	1	0	1	4	4	0	2	0	0	36	29	26	5	6	214	5	2	5	4	0	4	13	43	0	132	32	68	6	5	3	0
352	14	7	8	10	0	8	0	0	0	0	333	7	6	1	1	1	2	0	0	0	0	0	0	4	9	7	3	0	0	0	0	0	0	14	0	0	2	0	6	0	0	0	0	0	0	0	0	0	0
354	0	0	0	0	0	0	0	0	0	0	0	0	0	1	0	0	0	0	0	0	2	1	0	0	0	0	0	0	1	5	1	0	0	0	0	1	0	0	0	1	0	455	0	0	0	0	0	0	0
355	0	0	0	0	0	2	1	0	0	0	0	0	0	3	0	0	1	4	0	0	0	0	1	0	0	0	0	11	19	0	9	0	0	0	0	0	0	0	0	0	4	0	5	0	16	1	0	0	0
357	0	0	0	0	0	0	1	0	0	0	0	1	1	0	0	1	0	0	1	2	0	0	0	0	0	0	0	0	0	0	0	0	0	0	0	0	0	0	0	0	0	0	0	0	0	0	2	0	0
358	0	0	0	0	2	0	1	0	0	1	0	1	6	0	10	6	3	1	1	4	0	0	0	0	0	0	0	0	0	0	0	0	0	0	2	0	0	2	1	1	0	0	0	0	0	0	1	0	0
361	0	0	0	0	0	0	0	0	0	0	0	2	0	0	0	0	0	0	0	0	0	0	6	1	15	0	1	0	0	0	0	0	0	1	0	0	0	0	0	0	1	0	0	0	0	1	0	0	0
362	1	0	6	1	367	120	55	3	1	2	15	113	14	18	4	1	5	1	54	14	4	2	0	1	5	11	3	36	128	28	21	3	21	3	1	1	16	2	1	6	17	52	75	26	106	8	10	2	1
363	0	0	0	1	4	1	3	0	3	2	0	7	2	0	1	2	3	0	3	1	8	0	37	52	0	0	15	0	3	0	0	0	1	1	6	2	2	0	0	0	0	0	0	0	0	3	1	4	3
365	0	0	0	0	3	0	4	0	7	0	0	0	3	0	2	1	1	4	1	2	3	0	65	40	1	0	9	1	2	1	4	0	0	0	1	0	0	1	1	1	2	1	0	0	0	7	2	3	5
366	12	24	29	43	13	12	37	2	5	2	42	55	43	15	15	7	40	8	10	6	1	13	11	12	13	5	8	1	2	35	5	15	5	18	8	21	5	14	17	8	3	0	1	1	2	15	29	98	174
368	1	0	0	0	0	0	0	0	0	0	2	1	0	1	0	0	0	1	1	0	0	0	11	3	4	2	9	4	0	0	0	0	8	0	2	1	0	3	0	1	1	0	0	0	0	2	2	4	2
369	0	0	0	0	3	0	7	0	0	0	8	15	131	0	0	0	0	0	0	0	6	0	0	0	1	0	0	0	0	0	0	0	0	0	0	0	1	0	0	0	0	0	0	0	0	0	0	0	0
370	0	0	0	1	0	0	1	0	1	0	0	0	0	3	3	0	2	4	0	2	2	2	213	30	31	1	8	0	3	1	0	1	0	0	3	1	1	1	1	2	1	1	1	0	1	4	2	1	1
371	0	2	2	5	0	19	1	0	0	1	8	2	1	0	1	3	1	0	0	0	0	0	0	5	12	264	189	0	0	3	0	0	0	8	0	0	41	0	6	1	0	0	0	0	0	0	0	0	0
372	0	0	0	0	9	1	6	2	0	2	0	6	3	1	2	0	2	2	1	6	15	0	9	22	2	1	1	0	3	2	0	1	2	0	3	1	0	3	1	1	4	0	1	0	1	8	3	6	9
373	342	74	66	57	35	63	92	11	5	3	172	80	70	34	46	14	112	73	32	51	4	5	9	9	25	16	19	10	1	26	57	56	36	79	22	77	21	45	82	18	122	1	23	21	72	36	26	40	48
374	0	0	0	0	0	0	0	0	0	0	0	0	0	1	0	0	0	0	0	0	0	0	0	0	0	0	0	0	0	0	0	0	0	0	0	0	0	0	0	0	0	0	0	0	0	0	0	0	0
375	0	1	0	0	2	0	2	2	2	2	0	3	1	0	3	2	2	2	3	1	1	0	1	0	1	1	0	1	0	0	0	0	0	0	0	0	0	1	1	1	0	0	0	1	0	0	0	0	1
376	3	5	0	1	0	6	1	0	0	0	5	0	1	0	2	4	1	0	1	0	0	1	2	2	3	10	7	0	0	0	1	0	0	5	0	4	25	0	4	2	0	0	0	0	0	0	1	0	0
377	5	10	32	35	1	2	2	0	0	0	4	2	1	2	0	0	7	6	8	12	13	81	18	10	59	19	23	0	1	0	1	14	15	24	3	12	0	23	56	1	4	0	0	32	3	113	35	20	10
378	3	1	4	3	0	4	0	0	0	0	1	0	0	0	0	0	0	0	0	0	3	1	1	1	0	0	3	0	0	0	1	2	0	4	0	0	8	0	4	0	0	0	1	0	0	0	0	0	0
380	0	1	2	0	0	13	1	4	0	0	3	3	3	1	0	0	6	0	1	1	0	0	0	1	2	1	1	0	0	0	0	0	0	16	201	0	0	129	8	4	0	0	0	0	0	0	0	0	0
382	0	0	0	0	0	0	0	0	0	0	0	0	0	0	0	0	0	0	0	0	0	0	0	0	0	0	0	0	0	6	0	0	0	0	0	102	0	0	0	28	1	295	0	3	85	0	1	0	0
384	0	0	0	0	0	0	0	0	0	0	0	0	0	0	0	0	0	8	1	0	0	2	0	0	0	0	0	0	0	0	0	0	0	0	16	0	0	10	0	0	0	0	0	0	0	129	87	5	1
385	1	0	0	0	8	1	7	0	1	2	0	4	10	2	6	31	2	4	5	8	2	0	6	2	5	0	1	1	1	0	0	0	0	0	1	1	0	1	0	0	1	0	0	0	0	0	2	0	4
386	0	0	0	0	0	0	0	2	0	0	0	0	0	1	0	0	1	1	0	0	2	0	1	0	0	0	0	0	0	1	2	0	0	0	0	5	0	0	0	7	2	8	1	0	0	0	0	0	0
387	0	0	0	0	0	0	0	0	0	0	0	0	0	0	0	0	0	0	0	0	0	0	0	0	0	0	0	0	0	0	0	0	0	0	0	0	0	0	0	0	0	0	0	0	0	0	0	0	0
388	3	2	2	5	13	5	11	0	0	2	39	42	395	3	14	5	0	0	1	3	1	4	2	2	1	0	1	0	0	3	0	0	0	1	1	0	0	0	1	0	0	0	0	0	0	0	0	1	0
389	0	0	0	0	0	0	0	0	0	0	0	0	0	1	0	0	0	0	0	0	65	29	7	11	12	10	8	0	1	0	0	1	0	0	0	1	0	0	0	0	0	0	0	0	1	92	27	47	1
390	0	0	0	0	0	0	1	0	0	0	0	1	1	1	0	0	1	3	0	0	1	0	0	0	0	0	0	103	55	1	1	0	0	0	0	1	0	0	0	0	0	0	0	1	1	22	5	1	1
391	0	0	0	0	0	0	0	0	0	0	0	0	0	0	0	0	0	0	0	0	0	0	0	0	0	0	0	0	0	0	0	0	0	0	0	0	0	0	0	0	0	0	0	0	0	0	0	0	0
393	0	0	0	0	0	0	0	1	0	0	0	0	0	1	2	0	0	2	0	0	0	0	0	0	0	0	0	0	0	0	0	0	0	0	0	0	0	0	0	4	0	0	0	0	0	0	0	0	0
394	0	0	0	0	0	0	0	2	0	0	0	0	1	1	0	0	0	3	1	1	12	0	24	31	3	0	2	0	2	0	5	0	0	0	1	2	0	1	0	2	2	0	0	0	0	5	0	2	3
395	1	1	1	1	0	0	0	1	0	0	0	0	0	0	2	0	1	0	0	0	0	0	0	2	2	5	2	0	0	0	0	2	29	45	2	187	1	5	9	93	11	0	0	0	0	0	0	0	0
396	16	13	22	35	19	32	48	4	7	3	53	112	62	26	20	6	384	41	13	22	4	41	19	6	15	26	12	3	0	16	15	8	3	1	3	17	18	5	4	6	9	2	1	8	2	2	8	15	63
397	4	3	4	9	2	3	4	1	2	0	5	2	3	7	1	1	8	12	1	8	0	0	2	1	5	0	2	1	0	6	9	79	15	98	4	170	0	8	185	8	36	0	6	29	23	1	4	8	12
399	0	0	0	0	0	0	0	0	0	0	0	0	0	1	1	0	2	0	0	0	2	0	1	0	0	0	0	0	5	1	1	0	1	0	0	161	0	0	0	410	0	516	1	17	227	0	1	0	0
400	0	0	0	0	0	0	0	0	0	0	0	0	0	0	0	0	0	0	0	0	1	0	1	0	0	0	0	0	0	232	0	0	0	0	0	0	0	0	0	9	0	276	2	1	6	1	0	0	0
401	0	0	0	0	0	0	0	0	0	0	0	1	0	1	2	0	4	2	0	0	0	0	0	0	0	0	0	0	5	0	0	0	0	0	2	2	0	1	0	1	5	0	0	0	0	14	9	11	7
402	0	1	0	0	0	2	0	0	0	0	0	0	0	1	1	0	0	12	23	9	1	0	0	1	0	1	1	0	0	8	0	0	0	0	115	2	1	107	4	1	1	0	1	0	0	14	0	0	2
403	1	29	48	166	1	7	1	0	0	0	9	0	0	1	0	0	0	0	0	0	0	0	0	6	5	4	5	0	0	0	0	0	0	4	0	0	9	0	9	0	0	0	0	0	0	0	0	0	0
404	0	0	0	0	0	0	0	0	0	0	0	0	0	0	0	0	0	0	0	0	0	0	0	0	0	0	0	0	0	0	0	0	0	0	0	0	0	0	0	0	0	0	0	0	0	0	0	0	0
405	0	0	0	0	0	0	0	0	0	0	0	0	0	0	0	0	0	0	0	0	0	0	0	0	0	0	0	0	0	0	0	0	0	0	0	0	0	0	0	0	0	0	0	12	8	2	0	0	0
406	0	0	0	0	0	0	0	0	0	0	0	0	0	1	0	0	0	0	0	0	1	0	2	0	0	0	0	0	0	8	1	2	0	0	0	7	0	0	0	22	0	336	3	0	52	0	0	0	0
407	0	0	0	0	1	0	2	0	0	1	0	1	0	0	0	0	0	0	2	1	0	0	0	0	0	0	1	0	0	0	0	0	0	0	0	0	0	0	0	0	0	0	0	0	0	0	0	0	0
409	0	0	1	0	0	0	0	0	1	0	0	0	0	1	1	0	2	4	0	0	2	1	6	0	1	0	0	132	92	5	11	7	2	0	1	3	0	0	0	1	7	2	44	39	251	22	12	3	1
410	0	0	0	0	7	0	10	0	0	3	0	6	4	1	2	38	0	0	2	8	0	0	0	0	0	0	0	0	0	0	0	0	0	0	0	0	0	0	0	0	0	0	0	0	0	0	0	0	0
411	1	0	5	0	0	0	0	0	0	0	3	0	0	0	0	0	0	0	0	0	0	4	0	1	1	0	4	0	0	63	1	0	0	1	1	0	118	0	1	0	0	17	1	0	0	0	0	1	1
413	0	0	0	0	2	0	0	0	0	0	0	1	17	0	1	0	0	0	1	0	0	0	0	0	0	2	0	0	0	0	2	0	1	0	0	0	0	0	0	0	0	0	0	0	0	0	0	0	0
414	0	0	0	0	0	0	0	0	0	0	0	0	0	0	0	0	0	0	0	0	0	0	5	0	0	0	0	0	0	2	1	0	0	0	0	2	0	0	0	1	0	403	4	0	0	0	0	0	0
416	0	0	0	0	0	0	0	0	0	0	0	0	0	0	1	0	0	0	0	0	0	0	0	0	0	0	0	0	0	0	0	0	0	0	0	0	0	0	0	0	0	0	0	0	0	0	0	0	0
417	0	0	0	0	1	0	0	0	0	0	0	0	0	0	0	0	0	0	0	0	0	0	0	0	0	0	0	1	0	0	0	0	3	0	0	0	0	0	0	0	0	0	0	0	0	0	0	0	0
418	11	6	3	6	1	4	0	4	2	2	5	1	4	3	3	5	6	2	0	1	20	0	0	37	114	87	129	0	2	0	0	5	0	2	0	39	3	0	7	4	3	0	0	12	1	1	4	0	0
420	0	0	0	0	0	0	0	0	0	0	0	0	0	0	0	0	0	0	0	0	0	0	0	0	0	0	0	0	0	0	0	0	0	0	0	0	0	0	0	0	0	0	0	0	0	0	0	0	0
422	0	0	0	0	0	0	0	0	0	0	0	0	0	1	1	0	4	1	0	0	0	0	0	0	0	0	0	0	0	0	0	0	0	0	0	1	0	0	0	1	2	0	0	0	0	0	0	0	0
423	0	0	0	0	1	0	3	1	1	0	0	0	2	0	0	23	0	1	0	0	0	2	1	1	0	0	0	0	0	3	0	0	0	0	3	0	0	0	0	0	1	0	0	0	0	0	2	0	0
424	0	0	0	0	0	0	0	0	0	0	0	0	0	0	0	0	0	0	0	0	2	0	290	0	0	0	0	0	0	0	1	0	1	0	0	0	0	0	0	0	0	0	1	0	0	0	0	0	0
425	23	12	36	60	29	13	31	6	6	1	31	52	35	12	32	14	54	30	24	31	31	99	9	19	62	40	31	1	1	41	27	360	40	155	28	223	20	42	98	37	35	2	24	54	15	44	50	141	89
426	0	0	1	0	0	0	0	4	3	0	0	0	1	6	3	0	7	1	0	0	0	1	1	0	0	0	14	0	0	0	0	0	0	0	0	4	0	0	0	7	4	0	0	0	0	0	0	0	0
427	0	2	2	0	0	0	0	0	0	0	0	0	2	1	0	0	0	0	1	0	9	0	71	22	1	0	5	0	1	0	0	0	1	1	0	0	0	0	0	1	0	0	0	0	0	0	2	1	0
428	0	0	0	0	0	0	0	0	0	0	0	0	0	0	0	0	0	0	0	0	0	0	0	0	0	0	0	0	0	0	0	0	0	0	0	0	0	0	0	0	0	0	0	0	0	0	0	0	0
429	23	38	46	53	101	148	152	25	59	21	151	83	41	15	33	13	68	43	28	41	0	15	5	7	13	13	3	2	1	6	0	3	10	9	39	14	11	53	19	9	69	1	1	2	20	10	2	29	24
430	0	1	0	0	0	0	0	0	0	0	0	0	0	0	0	0	0	0	0	0	2	0	8	3	0	0	1	0	0	0	0	0	1	0	0	1	0	0	0	1	0	0	0	0	0	1	0	0	0
431	0	0	0	0	0	0	0	0	0	0	0	0	0	0	0	0	0	0	0	0	0	0	0	0	0	0	0	0	2	0	0	0	0	0	0	0	0	0	0	0	0	0	0	0	0	169	41	5	1
432	6	8	16	26	3	7	8	1	2	2	2	13	8	7	2	2	9	12	1	11	14	21	5	13	18	21	27	12	1	40	24	39	9	5	17	5	1	45	3	4	1	0	25	3	12	37	56	86	117
433	0	0	0	0	2	0	3	0	0	0	0	3	2	0	0	0	0	0	0	2	0	0	0	0	0	0	0	0	0	0	0	0	0	0	0	0	0	0	0	0	0	0	0	0	0	0	0	0	0
434	0	0	0	0	0	0	0	0	0	0	0	0	0	0	0	0	0	0	0	0	1	0	0	0	0	0	0	0	0	0	0	0	0	0	0	0	0	0	0	0	0	0	0	0	0	0	0	0	0
435	0	2	0	2	0	2	0	0	0	0	3	0	1	0	0	0	0	0	0	1	837	3	113	2	0	113	0	0	0	10	3	2	0	1	0	0	2	0	3	0	0	1	0	0	0	0	0	0	0
436	0	0	1	0	10	9	2	0	0	0	1	0	0	3	2	0	1	0	0	0	2	1	0	0	0	0	0	86	23	9	3	1	385	0	0	1	2	0	0	3	6	0	57	13	40	7	23	1	0
437	0	2	0	2	17	14	7	0	2	0	3	1	2	4	11	1	3	1	2	0	4	1	0	0	1	1	0	4	0	14	5	1	6	0	2	0	1	1	1	1	0	0	4	0	0	0	0	0	3
438	0	1	0	0	6	0	6	0	0	2	2	4	4	0	0	3	2	1	4	1	2	7	1	2	0	0	0	0	0	1	2	0	1	1	0	0	0	0	0	1	1	1	1	0	0	0	0	0	0
439	0	0	0	0	0	0	0	0	0	0	0	0	0	0	0	0	0	0	0	0	0	0	0	0	0	0	0	0	0	0	0	0	0	0	0	0	0	0	0	0	0	0	0	0	0	0	0	0	0
440	0	0	0	0	0	0	0	0	1	0	0	0	0	0	1	1	0	0	0	0	0	0	0	0	0	0	0	0	0	0	0	0	0	0	0	0	0	0	0	0	0	0	0	0	0	0	0	0	0
441	0	0	1	0	0	0	0	2	1	0	0	0	0	0	2	0	5	4	0	0	1	1	3	0	0	0	0	85	45	5	3	3	0	0	1	3	0	0	0	5	12	2	49	27	161	17	10	0	2
442	0	0	0	0	0	0	0	0	0	0	0	0	0	0	0	1	0	0	0	0	0	0	0	0	0	0	0	0	0	0	0	0	0	0	0	0	0	0	0	0	0	0	0	0	0	0	0	0	0
443	2	0	1	0	4	1	2	1	1	1	0	1	0	1	9	0	5	5	1	1	2	0	6	25	0	1	18	0	2	0	0	0	0	0	3	4	0	5	0	3	10	0	1	0	0	6	9	11	2
444	0	0	0	0	0	0	0	0	3	0	0	0	0	0	0	0	0	0	0	0	0	0	0	0	0	0	0	5	0	0	0	0	1	0	0	0	0	0	0	0	0	0	0	0	0	0	0	0	0
445	0	0	0	0	0	0	0	0	0	0	0	0	0	0	0	0	0	0	0	0	5	1	3	0	0	0	0	0	0	150	0	1	0	0	0	2	0	0	0	1	0	398	1	14	156	1	0	0	1
446	0	0	1	1	1	1	2	1	0	0	0	0	0	1	0	0	0	0	0	0	2	0	0	0	0	4	2	0	0	0	0	2	1	0	0	1	0	0	0	2	0	0	1	0	0	3	0	1	0
447	0	0	0	1	2	0	3	1	0	0	0	0	0	0	1	0	2	0	0	0	15	0	59	44	1	0	4	0	1	1	1	0	0	0	1	2	0	1	2	2	1	0	0	0	0	1	1	2	1
448	0	0	0	0	0	0	0	0	0	0	0	0	0	0	0	0	0	1	0	0	0	0	0	0	0	0	0	0	0	1	1	2	1	0	0	185	0	0	0	39	0	262	0	0	0	1	0	0	0
449	0	0	0	0	0	0	0	0	0	0	0	0	0	0	0	0	1	0	0	0	0	0	0	0	0	0	0	0	0	0	0	0	0	0	0	0	0	0	0	0	0	0	0	0	0	0	0	0	0
450	1	1	0	1	3	0	2	0	0	0	0	1	2	1	1	1	1	1	1	3	23	0	5	19	0	1	4	1	2	0	0	0	2	1	1	1	0	2	0	0	2	0	0	0	0	4	15	6	10
451	0	1	0	0	0	0	1	1	0	0	0	0	1	4	5	2	5	2	0	0	3	0	0	28	1	0	3	1	1	0	0	0	0	0	1	2	0	1	3	1	0	0	0	0	0	3	1	1	1
452	4	2	6	8	13	10	23	4	1	0	4	10	8	20	39	5	8	1	2	1	56	56	19	16	29	23	13	4	2	4	5	32	8	8	5	5	3	7	3	4	30	0	1	4	20	41	24	23	17
454	6	148	112	91	17	25	39	13	32	52	38	62	9	4	8	5	59	0	1	8	2	17	3	13	14	4	9	0	0	10	0	39	0	21	3	20	5	4	40	4	0	0	0	2	1	0	10	6	17
455	0	0	0	0	0	0	1	1	1	0	0	1	0	2	4	0	1	3	0	1	0	0	0	41	0	1	0	1	0	0	0	0	1	0	0	2	0	0	0	3	0	0	0	0	0	1	0	1	1
456	0	0	0	0	0	0	0	0	0	0	0	0	0	0	0	0	0	0	0	0	0	1	3	0	0	0	0	0	0	2	0	0	0	0	0	0	0	0	0	0	0	313	1	0	1	0	0	0	0
457	1	4	6	10	2	4	4	0	2	0	8	16	10	14	20	5	12	4	1	0	0	0	1	3	4	2	4	1	0	13	29	4	9	80	6	15	9	10	50	41	5	0	3	6	15	0	3	11	5
458	1	0	1	0	58	24	13	2	1	0	1	13	1	38	22	1	12	2	5	3	1	0	1	1	4	5	0	67	46	20	7	3	156	3	0	3	3	4	8	13	33	1	135	11	53	2	2	2	1
459	1	0	0	0	1	0	2	0	0	0	1	2	3	0	0	1	0	0	4	6	13	4	213	3	0	0	9	3	0	0	2	0	0	0	0	0	0	0	0	0	0	1	0	0	0	0	0	0	0
460	0	0	2	0	0	0	0	0	0	1	0	0	0	0	0	0	0	0	0	1	16	0	1	0	1	0	20	1	3	0	0	0	1	0	0	1	0	0	1	0	1	0	0	0	0	17	6	7	4
461	0	0	0	0	8	2	9	0	0	0	2	16	22	0	0	5	3	0	3	8	0	0	0	1	1	1	0	0	0	0	3	0	0	0	0	0	2	1	0	0	0	2	1	0	1	0	0	1	0
462	0	0	0	0	0	0	0	0	0	0	0	0	0	0	0	0	0	0	1	0	0	0	0	0	0	0	0	0	0	0	0	0	0	0	0	0	0	0	0	0	0	0	0	0	0	0	0	0	0
463	53	108	90	120	13	26	59	11	4	3	59	18	8	5	7	2	16	11	2	14	0	0	2	5	11	13	10	0	14	7	2	6	3	12	48	0	11	56	13	0	23	0	2	0	5	49	82	99	90
464	10	11	22	20	15	42	23	7	17	2	776	63	125	44	34	4	32	19	2	5	1	1	6	6	8	19	3	0	0	8	4	0	2	19	0	6	45	2	6	4	2	0	1	0	0	1	1	1	2
465	0	0	0	1	8	4	14	2	1	0	4	5	3	2	3	1	1	1	2	2	62	27	14	10	3	1	3	0	1	0	2	2	1	0	1	1	1	0	2	0	0	0	1	0	0	15	246	10	13
466	0	0	0	0	13	21	14	2	0	1	3	11	2	0	4	2	0	0	2	1	5	3	4	0	0	7	0	1	0	8	3	6	7	0	0	1	1	0	1	1	2	1	9	0	0	1	2	1	1
467	0	0	0	0	3	0	0	1	0	0	0	1	0	8	1	1	1	2	0	0	2	2	2	0	0	0	0	217	0	5	4	2	1	0	0	0	0	1	0	2	0	0	3	3	6	0	0	0	0
468	0	0	0	0	0	0	0	4	3	0	0	0	0	9	19	0	7	15	0	0	0	0	0	0	0	0	0	0	0	0	0	0	0	0	0	4	0	0	0	2	43	0	0	0	0	0	0	0	0
469	0	0	0	0	0	0	0	0	0	0	0	0	0	0	0	0	0	0	0	0	0	0	0	0	0	0	0	0	7	0	0	0	0	0	12	0	0	9	0	0	0	0	0	0	0	27	38	20	23
470	0	0	0	0	18	0	4	0	0	2	0	9	4	0	0	0	0	0	10	2	0	3	1	0	0	0	0	7	0	0	11	0	0	0	0	0	0	0	0	0	0	0	63	0	0	0	0	0	0
471	0	0	0	0	0	0	0	2	1	0	0	0	0	0	0	0	0	1	0	0	0	0	0	0	0	0	0	10	0	0	0	0	0	0	0	22	0	0	0	53	0	2	0	0	0	0	0	0	0
472	0	0	0	0	0	0	0	0	0	0	0	0	0	0	0	0	0	0	0	0	0	0	0	0	0	0	0	0	0	0	0	0	0	0	0	0	0	0	0	0	0	0	0	0	0	0	0	0	0
474	0	0	0	0	0	0	0	1	0	0	0	0	0	0	0	0	0	1	0	0	0	0	0	0	0	0	0	21	0	0	0	0	0	0	0	1	0	0	0	1	0	0	0	0	0	0	1	0	0
475	0	0	0	0	0	1	1	4	0	0	0	0	2	2	1	0	1	2	0	1	0	0	0	2	34	0	1	0	1	0	0	0	0	0	2	2	0	0	2	0	1	0	0	0	0	6	2	2	1
476	1	1	1	2	2	4	1	0	0	0	2	0	2	3	5	5	2	0	0	3	2	0	1	2	2	6	7	0	0	2	5	47	2	4	0	16	0	1	4	1	2	0	4	313	24	0	0	1	1
477	0	0	0	0	0	0	0	0	0	0	0	0	0	0	0	0	0	0	0	0	0	0	0	0	0	0	0	0	0	0	0	0	0	0	0	0	0	0	0	0	0	0	0	0	0	0	0	0	0
478	0	0	0	0	0	0	0	0	0	0	0	0	0	0	0	0	0	0	0	0	0	0	0	0	0	0	0	0	0	0	0	0	0	0	0	0	0	0	0	0	0	0	0	0	0	0	0	0	0
479	0	0	0	0	0	0	0	0	0	0	0	0	0	0	0	0	0	0	0	0	0	0	0	0	0	0	0	0	0	0	0	0	0	0	0	0	0	0	0	0	0	0	0	0	0	0	0	0	0
480	0	0	0	0	3	0	2	0	0	0	0	9	5	0	0	3	0	0	9	10	0	0	0	0	0	0	0	0	0	0	0	0	0	0	0	0	0	0	0	0	0	0	0	0	0	1	0	0	0
482	0	0	0	0	28	3	1	2	1	1	0	6	0	10	1	1	1	0	2	0	2	6	3	0	0	0	0	11	1	16	17	3	13	0	4	0	3	0	0	12	4	0	24	64	303	2	8	0	0
483	0	0	0	0	0	0	0	1	0	0	0	0	0	0	0	0	0	0	0	0	0	0	0	0	0	0	0	0	0	0	0	0	0	0	0	0	0	0	0	0	0	0	0	1	0	0	0	0	0
484	0	0	0	0	1	0	0	1	2	0	0	0	0	15	6	0	7	4	0	0	1	2	0	0	0	0	0	5	2	0	6	0	0	0	0	2	0	0	0	8	3	0	2	1	17	0	0	0	0
485	0	0	0	0	0	0	0	0	0	0	0	0	1	0	0	1	0	0	0	0	33	0	2	0	0	0	5	0	0	0	0	0	1	0	0	0	0	0	0	0	0	0	0	0	0	3	0	0	1
486	1	0	1	1	1	69	21	0	0	0	4	1	0	0	0	0	0	0	0	0	0	1	1	1	1	6	6	0	0	1	0	0	0	2	0	0	10	0	2	0	0	1	0	0	0	0	0	0	0
487	0	0	0	0	0	0	0	1	0	0	0	0	0	1	0	0	1	0	0	0	0	0	0	0	0	0	0	0	0	0	0	0	0	0	0	3	0	0	0	3	0	1	0	0	0	0	0	0	0
488	0	0	0	0	2	0	1	1	1	1	0	4	0	1	1	1	2	0	0	1	58	0	31	23	3	1	7	1	2	1	0	0	0	0	0	1	0	0	0	0	0	0	1	0	0	3	2	2	0
490	2	1	7	5	3	4	15	4	5	1	24	34	16	3	3	4	21	12	1	4	2	3	1	1	4	2	1	1	1	34	14	12	29	7	3	11	7	6	0	10	5	1	36	11	11	4	12	198	32
492	4	6	8	4	0	2	0	0	0	0	2	0	0	0	0	0	0	0	0	0	0	0	0	0	1	4	3	0	0	0	0	0	0	4	0	0	2	0	1	0	0	0	0	0	0	0	0	0	0
493	2	0	0	3	0	0	0	0	0	0	2	0	0	0	0	0	0	0	0	0	0	0	0	2	2	0	3	0	0	0	0	0	0	3	0	0	2	0	2	0	0	0	0	0	0	0	0	0	0
494	0	0	0	0	0	0	0	1	0	0	0	0	0	2	1	0	1	0	0	0	0	0	0	0	0	0	0	104	140	0	0	0	0	0	0	0	0	0	0	0	0	0	0	0	0	35	23	0	0
495	7	5	11	30	251	32	185	2	1	2	3	9	6	14	57	3	16	9	6	17	22	43	12	58	156	34	63	0	0	5	4	4	1	6	1	2	4	1	4	4	2	0	1	44	13	21	25	1	1
496	0	0	0	0	0	0	0	2	2	0	0	0	0	8	4	0	5	8	0	0	0	0	0	0	1	0	0	0	0	0	0	0	0	0	0	4	0	3	0	7	2	0	0	0	0	0	0	0	0
497	0	0	0	0	0	0	0	0	0	0	0	0	0	1	0	0	0	0	0	0	0	0	0	0	1	0	0	244	221	0	1	1	0	0	0	1	0	0	0	0	5	0	0	0	2	34	111	4	5
498	0	0	0	0	0	0	0	0	0	0	0	0	0	0	0	0	0	0	0	0	0	0	0	0	0	0	0	1	0	0	0	0	1	0	0	0	0	0	0	0	0	0	0	0	0	0	0	0	0
499	0	0	0	0	0	0	0	0	0	0	0	0	0	0	0	0	0	0	0	0	0	0	0	0	0	0	0	0	0	0	0	0	0	0	0	0	0	0	0	0	0	0	0	2	4	0	0	0	0
500	0	0	0	1	3	2	3	0	0	2	2	2	3	0	0	2	4	0	0	0	0	0	1	1	3	0	0	0	0	0	0	0	0	0	0	1	0	0	1	0	1	0	0	0	0	0	0	0	0
501	0	0	0	0	0	0	0	1	0	0	0	0	0	1	11	0	0	0	0	0	0	0	0	0	0	0	0	0	0	0	0	0	0	0	0	1	0	0	0	0	0	0	0	0	0	0	0	0	0
502	0	0	0	0	3	0	2	0	0	0	0	3	0	0	0	2	0	0	1	1	1	0	0	0	0	0	4	4	0	0	0	0	8	0	0	0	0	0	0	0	0	0	0	0	0	1	0	0	0
503	4	8	10	23	0	20	0	0	0	0	22	0	0	0	0	0	0	0	0	0	5	2	0	11	16	12	15	0	0	0	0	0	0	25	2	0	5	2	21	0	0	0	0	0	0	0	0	0	0
504	3	6	7	6	0	0	0	0	0	0	2	0	0	0	0	0	0	0	0	0	0	0	0	1	2	2	0	0	0	0	0	0	0	2	0	0	2	0	0	0	0	0	0	0	0	0	0	0	0
505	0	0	0	0	0	0	1	0	0	1	0	1	0	1	1	1	1	2	0	0	3	0	26	24	0	0	4	0	1	0	0	0	2	1	1	2	0	0	1	1	2	0	0	0	0	3	2	1	3
506	0	0	0	0	0	0	0	0	0	0	0	0	0	2	2	0	0	1	0	0	1	0	0	0	0	0	0	3	27	0	0	0	0	0	0	1	0	0	0	0	1	0	0	0	0	4	0	0	0
507	7	7	1	4	0	4	0	1	0	0	15	1	2	3	5	0	5	50	7	8	0	0	0	6	2	0	3	0	0	0	0	0	0	2	0	2	1	0	1	0	0	2	0	0	2	0	0	0	0
508	1	0	0	1	3	0	1	1	0	2	0	2	0	2	1	0	0	1	1	1	6	1	28	12	2	0	7	1	0	0	0	12	3	1	1	0	0	3	0	0	2	0	1	1	0	123	80	4	10
509	0	0	0	0	0	0	0	0	0	0	0	0	0	0	0	0	0	0	0	0	0	0	0	0	0	0	0	0	0	0	0	0	0	0	0	0	0	0	0	0	0	0	0	0	0	0	0	0	0
511	0	0	0	0	0	0	0	0	0	0	0	0	0	0	0	0	0	0	0	0	4	807	4	0	0	0	0	0	0	0	1	1	0	0	0	0	0	0	0	0	0	5	2	0	0	0	0	0	0
512	3	5	11	10	1	11	0	0	0	0	25	1	3	2	2	0	3	0	0	0	0	0	0	2	2	7	1	0	0	2	6	0	0	5	0	0	13	0	3	0	0	0	0	1	0	1	0	0	0
513	0	0	2	0	1	0	3	0	0	0	2	0	1	0	2	1	1	1	0	1	1	0	0	0	4	1	2	1	1	4	0	0	0	0	12	1	4	21	0	2	0	0	4	0	2	21	27	39	9
514	9	6	4	6	0	11	0	0	0	0	20	0	0	0	1	0	0	0	0	0	0	0	0	1	9	0	2	0	0	0	0	0	0	1	0	0	0	0	1	0	0	0	0	0	0	0	0	0	0
515	0	0	1	0	0	0	0	0	0	0	0	0	0	0	1	0	1	4	0	1	0	0	0	0	0	0	0	0	0	0	0	0	0	0	96	0	0	92	2	0	0	0	0	0	0	0	0	0	0
516	0	0	0	0	0	0	0	0	0	0	0	0	0	0	0	0	0	0	0	0	0	0	2	0	0	0	0	0	0	0	0	0	0	0	2	0	0	0	0	0	0	0	0	0	0	0	0	0	0
517	0	0	0	0	0	0	0	0	0	0	0	0	0	0	0	0	0	0	0	0	0	0	0	0	0	0	0	0	0	0	0	0	0	0	0	4	0	0	0	23	0	0	0	0	0	0	0	0	0
518	0	0	1	0	0	0	0	0	1	0	0	0	0	0	0	0	0	1	0	0	0	0	0	0	0	0	0	0	0	0	0	0	0	0	0	0	0	0	0	0	0	0	0	0	0	0	0	0	0
519	0	128	65	42	0	11	0	0	0	0	6	1	0	0	0	0	1	0	0	0	0	0	0	1	3	2	2	0	0	0	0	0	0	8	0	0	6	0	3	0	0	0	0	0	0	0	0	0	0
520	0	0	0	0	0	0	0	0	1	0	0	0	0	0	1	0	3	1	0	0	0	0	0	0	0	0	0	0	0	0	0	0	0	0	0	0	0	0	0	4	1	0	0	0	0	0	0	0	0
521	5	119	168	167	0	16	0	0	0	0	13	0	0	0	1	0	0	0	0	0	0	0	0	5	8	5	8	0	0	0	0	0	0	3	0	0	9	0	7	0	0	0	0	0	0	0	0	0	0
523	13	1	5	7	19	37	21	2	9	2	267	62	159	13	18	4	31	9	3	3	17	13	24	0	4	14	2	1	0	1	27	1	2	0	2	4	3	9	2	2	5	0	1	1	1	3	4	4	0
524	0	0	0	0	5	0	4	0	0	1	0	1	0	0	1	0	0	1	1	0	0	0	0	0	0	0	0	0	0	0	0	0	0	0	0	2	0	0	0	0	0	0	0	0	0	0	0	0	0
526	0	1	0	0	0	1	0	0	0	0	2	1	0	1	1	0	0	0	0	0	0	0	1	1	2	8	4	0	0	3	0	0	0	0	0	0	4	1	2	0	2	0	0	0	0	0	0	0	0
527	0	0	0	0	0	0	0	1	0	0	0	0	0	0	0	0	0	0	0	0	1	0	0	0	0	1	0	167	264	0	0	0	0	0	0	1	0	0	0	0	2	0	0	0	0	47	85	0	0
529	0	0	1	1	1	0	4	0	0	0	0	0	1	0	1	0	8	1	0	0	0	2	1	1	0	0	0	1	2	5	0	4	0	0	0	0	0	4	0	1	0	0	1	0	0	29	4	7	494
530	1	0	1	1	3	0	3	0	0	1	2	25	265	0	0	2	0	0	0	0	0	0	0	0	0	0	1	0	0	2	0	0	0	0	0	0	3	0	0	0	0	0	0	0	0	0	0	0	0
531	0	0	0	0	0	0	0	0	0	0	0	0	1	1	0	1	1	1	0	2	1	0	0	4	0	0	1	0	0	0	0	0	0	0	0	1	0	0	0	1	0	0	0	0	0	0	0	0	0
532	0	0	2	3	0	0	0	2	0	0	0	0	0	1	3	0	4	6	0	0	0	0	0	0	1	55	0	0	0	0	0	2	0	1	0	2	0	0	0	7	4	0	0	0	0	0	0	0	0
533	2	1	5	2	3	0	4	0	1	1	0	3	4	8	8	2	2	2	1	0	10	0	3	10	48	15	16	0	4	0	1	15	0	6	0	64	0	2	22	10	7	0	1	182	37	2	1	0	0
534	0	0	0	0	0	0	0	0	0	0	0	0	1	0	1	0	0	0	0	0	1	0	24	11	40	0	13	0	0	0	0	0	1	0	1	1	0	1	0	0	1	0	0	0	0	1	2	1	0
535	0	3	4	2	0	2	3	0	1	0	0	2	4	1	1	0	2	2	1	6	3	4	1	0	0	2	0	0	0	4	0	2	0	0	1	3	1	1	0	2	0	0	5	0	4	7	23	238	23
536	0	0	0	0	0	0	0	0	0	0	0	0	0	0	0	0	0	0	0	0	0	0	0	0	0	0	0	0	0	0	0	0	0	0	0	0	0	0	0	0	0	0	0	0	0	0	0	0	0
537	0	2	3	3	4	2	0	19	23	15	6	0	1	11	9	5	16	27	1	1	5	0	0	1	2	0	2	0	4	7	6	2	8	9	1	1	1	2	7	3	921	0	6	0	10	5	2	0	0
538	0	3	5	6	1	0	4	0	0	0	0	3	3	3	15	3	0	0	2	0	2	0	1	0	1	0	0	0	0	0	0	0	0	0	0	0	1	0	0	0	1	0	0	0	0	0	0	0	0
541	0	0	0	0	2	0	2	1	1	0	2	0	3	0	1	10	0	0	3	3	0	0	3	4	1	0	0	0	0	0	0	0	0	0	0	2	0	0	0	0	0	0	0	0	0	0	0	0	0
542	0	0	0	0	0	0	0	0	0	1	0	1	0	0	0	0	0	0	0	0	2	4	200	0	0	0	0	7	0	2	6	1	7	0	0	0	0	0	0	0	0	1	2	0	0	0	0	0	0
543	0	0	0	0	0	0	0	0	0	0	0	0	0	0	0	0	0	0	0	0	0	0	0	0	0	0	0	0	0	0	0	0	0	0	0	0	0	0	0	0	0	0	0	0	0	0	0	0	0
544	0	1	0	0	0	1	0	0	0	0	0	2	0	0	0	0	0	0	0	0	0	1	0	0	1	1	0	0	0	0	0	0	0	0	0	0	0	1	0	0	0	0	0	0	0	0	0	1	0
545	2	6	3	1	1	8	2	0	0	0	3	0	0	1	4	1	0	0	0	0	0	1	1	6	303	3	4	1	0	3	0	1	0	6	1	0	23	1	8	0	1	0	0	6	15	0	2	2	0
547	0	0	0	0	0	0	0	1	0	0	0	0	0	1	0	0	1	0	0	0	0	1	1	0	0	0	0	25	5	0	1	0	0	0	0	0	0	0	0	0	0	0	0	0	0	0	0	0	0
548	0	0	0	0	0	0	0	0	0	0	0	0	0	0	0	0	0	0	0	0	0	0	0	0	0	0	0	0	0	0	0	0	0	0	0	0	0	0	0	0	0	0	0	0	0	1	3	0	1
549	0	0	0	0	2	0	1	0	1	1	0	3	2	0	1	3	2	1	1	3	0	0	0	0	0	0	0	0	0	0	0	0	0	0	0	0	0	0	0	0	0	0	1	0	0	0	0	0	1
550	0	0	0	0	0	0	0	0	0	0	0	0	0	0	0	0	0	0	0	0	0	0	0	0	0	0	0	0	0	0	0	0	0	0	0	0	0	0	0	0	0	0	0	0	0	0	0	0	0
551	0	0	0	0	0	0	0	0	0	0	0	0	0	3	1	0	4	206	50	44	0	0	0	0	0	0	0	0	0	0	0	0	0	0	0	2	0	0	0	1	1	0	0	0	0	0	0	0	0
552	2	1	2	0	2	1	1	0	0	0	2	0	1	0	1	1	0	1	1	4	5	5	2	6	6	4	6	0	1	0	0	32	4	4	8	2	0	25	5	1	6	0	0	4	2	16	4	8	13
554	0	0	0	0	0	0	0	0	0	0	0	0	0	0	0	0	0	0	0	0	0	0	0	0	0	0	0	0	0	0	0	0	0	0	0	0	0	0	0	0	0	0	0	0	0	0	0	0	0
555	134	27	49	45	22	12	27	2	0	1	11	4	1	2	3	0	0	0	1	2	0	0	0	2	4	1	8	0	0	0	0	0	0	5	0	0	5	0	5	0	0	0	0	0	0	0	0	0	0
556	0	0	0	0	0	0	0	0	0	0	0	0	0	0	0	0	0	0	0	0	0	0	0	0	0	0	0	0	0	0	0	0	0	0	0	0	0	0	0	0	0	0	0	0	0	0	0	0	0
557	0	0	0	0	0	0	0	0	0	0	0	0	0	0	0	0	0	0	0	0	0	0	0	0	0	0	0	0	0	0	0	0	0	0	0	0	0	0	0	0	0	0	0	0	0	0	0	0	0
558	0	0	0	0	0	0	0	0	0	0	0	0	0	0	0	0	0	0	0	0	0	0	0	0	0	0	0	0	291	0	0	0	0	0	0	0	0	0	0	0	0	0	0	0	0	32	9	3	0
559	0	0	0	0	5	0	395	0	0	0	0	4	0	0	0	2	0	0	2	4	0	0	0	0	0	0	0	0	0	0	0	0	0	0	0	0	0	0	0	0	0	0	0	0	0	0	0	0	0
560	0	0	0	0	0	0	0	1	0	0	0	0	0	2	0	0	1	1	0	0	3	6	0	0	0	1	1	0	0	0	0	0	0	0	0	2	0	0	0	1	0	0	0	0	0	4	0	0	0
561	0	0	0	0	0	0	0	0	0	0	0	0	0	0	1	0	0	0	0	0	0	0	0	4	2	0	2	0	0	4	0	0	2	0	0	0	0	0	0	0	0	0	0	0	0	0	0	0	0
562	1	3	4	2	0	4	0	0	0	0	7	0	0	4	2	1	2	0	0	0	1	0	3	4	3	3	8	0	0	1	1	0	0	5	0	3	15	0	3	2	0	1	1	0	0	0	0	0	0
563	0	0	0	0	0	0	0	0	0	0	0	0	0	2	2	0	1	1	0	0	1	0	1	0	0	0	0	21	73	1	0	0	0	0	0	2	0	0	0	6	0	0	0	0	0	9	20	0	0
565	0	0	0	0	2	0	9	0	0	1	0	1	2	0	0	1	0	7	11	487	0	0	0	0	0	0	0	0	0	0	0	0	0	0	0	0	0	0	0	0	1	0	0	0	0	0	0	0	0
567	0	0	0	0	1	0	0	0	0	0	0	0	0	0	0	0	0	0	0	0	1	2	3	0	0	0	0	0	1	1	1	2	0	0	0	0	0	0	0	0	0	0	1	0	0	0	0	0	0
568	1	4	5	6	1	3	2	2	5	0	9	9	12	2	5	1	6	10	1	3	2	2	1	0	1	1	0	0	3	0	0	0	0	0	6	5	0	8	1	1	0	0	1	7	1	1	23	49	34
569	0	0	0	0	0	0	0	0	0	0	0	0	0	0	0	0	0	0	0	0	0	41	4	0	0	0	0	0	0	0	0	1	0	0	42	0	0	37	0	0	0	0	1	0	0	41	53	4	2
570	0	0	0	0	3	1	0	0	0	0	0	1	1	0	1	0	1	0	0	0	1	2	0	0	0	0	0	1	2	27	7	0	63	0	0	1	0	2	2	1	42	1	558	69	39	0	0	1	0
571	0	0	0	0	0	0	0	0	0	0	0	0	0	0	0	0	0	0	0	0	0	0	0	0	0	0	0	0	0	0	0	0	0	0	0	0	0	0	0	1	0	0	0	0	0	0	0	0	0
572	1	0	0	0	1	0	2	0	0	0	0	1	1	0	0	1	0	0	0	0	17	0	8	37	0	0	22	5	3	0	0	0	0	1	0	2	0	1	0	13	1	0	0	0	0	2	0	1	0
573	0	0	0	0	0	0	0	0	0	0	0	1	0	0	0	0	0	0	1	0	0	0	0	0	0	0	0	0	0	0	0	0	0	0	0	0	0	0	0	0	2	0	0	1	0	0	0	0	0
574	0	0	0	0	2	0	2	0	1	0	0	8	7	1	6	3	0	4	0	7	0	0	0	0	0	1	0	0	1	0	0	0	0	0	24	0	0	3	3	1	0	0	0	0	0	5	17	19	7
575	9	3	4	7	18	50	39	74	60	22	128	66	74	21	11	13	15	12	4	3	1	11	5	0	13	10	4	2	1	32	55	3	42	8	6	7	8	7	6	4	8	1	18	6	8	3	3	0	0
576	6	5	5	15	61	63	53	20	16	6	137	87	232	70	62	9	25	24	4	9	31	37	6	9	11	15	3	1	0	3	5	0	3	1	0	3	2	0	1	4	1	1	0	2	0	2	2	2	0
577	0	0	0	1	19	0	28	0	1	5	1	14	13	0	0	5	0	0	11	9	4	1	0	0	1	10	5	3	0	0	0	8	3	0	1	1	1	3	0	0	0	0	0	0	0	1	0	1	1
578	0	0	0	1	0	0	1	0	0	0	0	1	1	0	0	1	0	0	0	0	0	0	1	0	1	0	0	0	1	0	0	0	0	0	0	1	0	0	0	0	0	0	0	0	0	142	6	1	5
579	0	0	0	0	0	0	0	0	0	0	0	0	0	0	0	0	0	0	0	0	0	0	0	0	0	0	0	0	0	0	0	0	0	0	0	0	0	0	0	0	0	0	0	0	0	0	0	0	0
580	0	2	5	1	0	5	0	0	0	0	17	0	0	0	0	0	0	0	0	0	0	0	0	0	1	5	2	0	0	0	0	0	0	4	2	0	481	2	5	0	0	0	0	0	0	0	0	1	0
581	0	0	0	0	0	0	0	0	0	0	0	0	0	0	0	0	0	0	0	0	0	0	0	0	0	0	0	0	0	0	0	0	0	0	0	0	0	0	0	0	0	0	0	0	0	0	0	0	0
583	0	0	0	0	1	0	3	0	1	1	0	3	0	1	0	6	3	2	2	1	0	0	0	0	1	0	0	0	0	0	0	0	0	0	0	0	0	0	0	1	0	0	0	0	0	1	0	0	1
584	0	0	0	0	0	0	0	0	0	0	0	1	0	1	0	0	3	0	0	0	0	0	0	0	0	0	0	0	0	0	0	0	1	0	1	1	0	0	0	8	0	0	0	0	0	2	7	3	1
585	0	0	0	0	0	1	3	0	0	0	1	2	1	0	0	0	0	0	0	1	8	0	0	29	0	2	6	0	0	0	0	0	0	0	1	0	0	2	0	0	0	0	0	0	0	0	1	1	0
586	1	2	4	4	4	4	4	3	0	0	1	2	9	4	11	1	4	0	2	4	52	71	4	10	22	32	30	0	0	3	4	17	0	3	3	36	3	0	17	3	1	0	1	28	12	4	1	1	3
587	0	0	0	0	0	0	0	0	0	0	0	0	0	0	0	0	1	0	0	1	0	2	0	0	0	0	0	30	22	1	2	0	0	0	1	4	0	0	0	0	3	0	8	4	36	8	3	0	0
589	17	15	4	15	0	17	0	0	0	0	14	0	0	0	0	0	0	0	0	0	0	0	0	17	15	11	9	0	0	0	0	0	0	4	0	0	14	0	10	0	0	0	0	0	0	0	0	0	0
591	0	0	0	2	0	0	0	0	0	0	1	2	3	0	1	14	0	2	1	1	0	0	0	0	0	0	0	1	0	0	0	0	0	0	0	0	1	0	0	0	0	0	0	0	0	0	0	0	0
592	0	0	0	0	0	0	0	0	0	0	0	0	0	0	0	0	0	1	0	0	0	0	0	0	0	0	0	0	0	0	0	0	0	0	0	1	0	0	0	2	0	0	0	0	0	0	0	0	0
593	0	0	0	0	3	0	2	0	0	1	0	2	3	0	0	1	0	0	2	2	0	0	0	0	0	0	0	0	0	0	0	0	0	0	0	0	0	0	0	0	0	0	0	0	0	0	0	0	0
594	0	0	0	0	0	0	0	0	0	0	0	0	0	0	0	0	0	0	0	0	0	0	0	0	0	0	0	0	0	0	0	0	0	0	0	0	0	0	0	0	0	0	0	0	0	0	0	0	0
595	0	3	17	2	2	1	2	0	0	0	1	2	1	1	1	0	10	1	3	7	1	0	3	5	2	0	1	0	0	0	0	35	9	13	2	7	0	3	28	4	0	0	0	0	0	5	1	3	12
596	0	0	0	0	0	0	0	0	0	0	0	0	0	0	0	0	0	0	0	0	0	0	1	0	0	0	0	0	0	1	0	1	1	0	0	47	0	0	0	130	0	95	0	8	0	0	1	0	0
597	0	1	0	0	0	5	0	2	0	0	4	0	0	0	2	0	1	1	0	0	0	3	0	0	2	2	2	0	0	0	0	0	0	2	0	0	10	0	1	1	0	0	0	0	0	0	0	0	0
598	0	0	0	0	0	1	1	0	0	0	0	1	1	0	0	1	0	0	1	0	0	0	0	0	0	0	0	0	0	0	0	0	0	0	0	0	0	0	0	1	0	0	0	1	0	0	0	0	0
599	0	0	0	0	0	0	0	0	0	0	0	0	0	0	0	0	0	0	0	0	0	0	0	0	0	0	0	0	0	0	0	0	0	0	0	0	0	0	0	0	0	0	0	0	0	0	0	0	0
600	0	0	0	0	0	0	0	0	0	0	0	0	0	0	0	0	0	0	0	0	0	0	1	7	0	0	3	0	0	0	0	0	0	0	0	0	0	0	0	1	0	0	0	0	0	0	0	0	0
601	1	0	1	0	1	0	0	0	0	0	0	1	0	2	1	1	1	0	0	0	0	0	0	0	3	0	0	0	2	9	11	1	1	1	0	0	0	0	0	0	0	0	0	10	11	1	5	0	0
602	0	0	0	1	0	1	1	0	0	0	0	1	0	5	2	0	2	1	0	0	2	0	1	0	0	0	0	55	6	3	1	0	1	1	0	1	0	0	0	5	1	0	2	6	1	0	1	0	0
603	4	1	2	3	0	1	2	1	2	0	5	5	11	1	1	0	6	3	0	0	2	0	1	1	2	1	0	0	1	11	12	3	7	33	3	9	1	0	9	11	2	0	13	2	4	2	4	8	4
604	0	0	0	0	0	1	2	0	1	0	0	0	0	3	2	1	0	3	1	0	3	0	0	4	0	0	0	7	0	0	0	0	17	0	2	4	0	0	0	1	0	0	0	0	0	1	0	0	0
605	0	0	0	0	4	0	7	0	0	2	0	1	5	0	0	1	0	0	2	3	0	0	0	0	0	0	1	0	2	0	0	0	0	0	3	0	0	4	0	0	0	0	0	0	0	4	4	1	3
606	0	1	5	3	2	1	2	0	2	0	1	3	0	1	1	0	0	2	2	2	0	4	1	0	0	1	0	2	0	8	10	5	1	0	10	5	1	7	0	2	0	0	1	0	2	2	1	9	14
607	0	2	0	1	8	0	4	1	2	3	0	8	1	4	6	5	5	3	4	0	8	3	45	9	0	0	8	0	0	2	1	1	5	0	0	5	1	1	0	4	5	0	0	0	0	0	0	0	0
608	0	0	0	0	1	0	0	0	0	0	1	0	0	0	0	1	0	0	0	0	0	0	0	59	2	0	9	0	0	0	0	0	0	0	0	0	0	0	0	1	0	0	0	0	0	1	0	1	0
610	0	0	0	0	0	0	0	0	0	0	0	0	0	0	0	0	0	0	0	0	0	0	0	0	0	0	0	0	0	0	0	0	1	0	0	15	0	0	0	73	0	4	0	1	0	0	0	0	1
611	7	3	3	1	0	1	0	0	0	0	3	0	0	0	2	0	0	2	1	0	0	0	0	4	3	0	1	0	0	0	0	2	0	1	0	1	1	0	5	0	0	0	0	0	0	0	0	0	0
612	0	0	0	0	0	0	0	0	0	0	0	0	0	0	0	0	0	0	0	0	0	0	0	0	0	0	0	0	0	0	0	0	0	0	0	0	0	0	0	0	0	0	0	0	0	0	0	0	0
613	0	0	0	0	3	0	3	1	1	0	0	2	3	3	4	2	4	2	1	2	4	0	9	8	1	0	3	0	1	0	0	0	0	1	1	4	0	0	0	4	1	0	0	0	0	5	12	6	7
614	0	0	0	0	0	0	0	0	0	0	0	0	0	0	0	0	0	0	0	0	0	0	0	0	0	0	0	0	0	0	0	0	0	0	0	75	0	0	0	73	0	6	0	5	0	0	0	0	0
615	0	0	0	0	0	0	0	0	0	0	0	0	0	2	1	0	0	0	0	0	0	0	0	0	0	0	0	34	6	0	0	0	0	0	0	3	0	0	0	2	0	0	1	0	0	2	5	0	0
616	0	0	0	0	0	0	1	0	0	0	0	1	1	0	3	1	1	0	1	0	1	0	0	0	0	0	0	0	0	0	0	0	0	0	0	0	0	0	0	0	0	0	0	0	0	0	0	0	0
617	0	0	0	0	0	0	0	0	0	0	1	0	0	6	6	0	5	1	0	0	1	1	0	0	0	0	0	2	0	2	0	0	4	0	0	0	0	0	0	7	1	1	5	8	54	0	3	0	0
618	0	0	0	1	0	0	0	2	0	0	0	1	0	3	1	1	2	0	0	0	0	0	2	0	0	0	9	0	1	0	0	0	0	1	5	2	0	3	0	2	2	0	0	0	0	7	14	18	17
622	0	0	0	0	0	0	0	1	0	0	0	0	0	0	5	0	8	2	0	0	0	0	0	0	0	0	0	0	0	0	0	0	0	0	0	0	0	0	0	3	1	0	0	0	0	0	0	0	0
623	0	0	0	0	0	0	0	0	1	0	0	0	0	1	0	0	5	2	0	0	0	0	0	0	0	0	0	0	0	0	0	0	0	0	0	3	0	0	0	1	3	0	0	0	0	0	0	0	0
624	0	0	0	0	0	0	0	0	0	1	0	0	0	0	0	0	0	0	0	0	0	0	0	0	0	0	0	0	0	0	0	0	0	0	0	0	0	0	0	0	0	0	0	0	0	0	0	0	0
625	3	1	6	4	0	10	4	0	0	0	9	0	0	0	4	1	0	0	0	0	0	1	0	2	0	12	6	0	0	0	0	0	0	3	0	0	9	0	2	0	0	0	0	0	0	0	0	0	0
626	7	29	103	40	0	5	10	0	1	0	7	1	0	0	0	0	14	7	1	2	0	0	0	6	9	3	8	0	0	0	0	0	0	3	0	0	3	1	8	0	0	1	0	0	1	0	0	0	0
627	3	0	12	0	0	4	0	0	0	0	4	0	0	0	0	0	0	0	0	0	0	0	1	2	3	5	0	0	0	0	0	0	0	1	0	0	1	0	1	0	0	0	0	0	0	0	0	0	0
628	5	7	7	11	0	11	16	2	5	1	11	25	27	2	3	1	11	3	2	6	5	3	0	6	13	7	14	20	4	63	41	47	218	174	12	10	13	26	29	12	29	1	46	14	48	6	28	22	20
630	0	1	1	0	2	0	2	0	0	0	7	0	1	0	0	1	11	1	1	1	0	1	0	0	0	0	0	0	0	0	0	0	0	3	68	0	3	43	4	6	0	0	0	0	0	0	0	0	0
631	0	0	0	0	0	0	0	0	0	0	0	0	0	0	0	0	0	0	0	0	0	0	21	0	0	0	7	0	0	1	0	2	0	0	0	0	0	0	0	0	0	1	0	0	0	0	0	0	0
632	1	0	1	1	0	0	7	0	0	0	0	6	8	5	5	10	3	4	3	0	0	0	1	0	1	0	0	1	1	0	0	0	5	1	0	2	2	1	2	4	1	0	0	0	0	0	0	1	0
633	0	0	0	0	3	1	0	1	0	1	0	1	2	1	1	0	1	1	1	0	1	0	0	2	41	0	2	0	0	0	0	0	0	2	0	0	1	0	1	1	0	0	0	0	0	0	0	0	0
634	2	5	2	9	0	2	5	1	1	0	0	0	3	4	8	2	6	76	13	29	1	4	2	3	7	3	1	0	1	3	1	4	14	4	2	6	1	5	3	6	3	0	0	0	3	11	7	5	5
635	0	0	0	0	0	0	1	0	0	1	1	2	2	1	1	2	1	2	0	1	11	1	78	19	5	0	3	2	1	1	1	1	2	0	0	3	1	1	0	2	1	0	0	0	0	2	1	1	2
636	0	0	0	0	0	0	0	0	0	0	0	0	0	0	0	0	0	0	0	0	0	0	0	0	0	0	0	0	0	0	0	0	0	0	1	0	0	1	0	0	0	0	0	0	0	0	0	0	0
637	6	6	3	5	4	10	3	2	2	0	4	5	14	14	19	4	6	4	8	5	13	5	3	10	15	22	17	1	0	10	0	14	7	13	2	2	2	8	2	1	17	0	5	16	33	11	6	5	1
638	2	17	97	37	0	6	9	1	2	0	12	7	2	0	3	0	5	16	14	10	0	0	0	1	6	3	2	0	0	1	0	0	1	2	0	2	8	0	4	2	0	0	0	0	0	0	1	1	2
639	0	0	0	0	0	0	0	0	0	0	0	0	0	0	0	0	0	0	0	0	0	0	0	0	0	0	0	0	0	0	0	0	0	0	0	0	0	1	0	0	0	0	0	0	0	0	0	0	0
640	0	0	0	0	0	0	0	0	0	0	0	0	0	0	0	0	0	0	0	0	0	0	0	0	0	0	0	0	0	0	0	0	0	0	0	0	0	0	0	0	0	0	0	0	0	0	0	0	0
641	2	1	11	0	0	2	0	0	0	0	4	0	1	0	0	0	2	0	0	0	1	0	0	0	0	3	0	0	0	1	2	1	0	3	0	0	0	0	1	1	0	0	0	0	0	0	0	0	0
642	0	0	0	0	3	0	2	0	0	4	0	3	1	0	0	0	0	0	1	2	0	10	1	0	0	0	0	0	0	0	0	0	0	0	0	0	0	0	0	0	0	0	0	0	0	0	0	0	0
643	0	0	0	0	0	0	0	0	0	0	0	0	0	0	0	0	0	1	0	0	0	0	0	0	0	0	0	0	0	0	0	0	0	0	0	0	0	0	0	0	0	0	0	0	0	0	0	0	0
644	0	0	0	0	0	0	0	0	0	0	0	0	0	0	0	0	0	0	0	0	0	0	0	0	0	0	0	0	0	0	0	0	0	0	0	0	0	0	0	0	0	0	0	0	0	0	0	0	0
645	0	0	0	0	0	0	0	1	2	0	0	0	0	6	9	0	6	4	0	0	0	0	0	0	0	0	0	0	0	0	0	0	0	0	0	2	0	0	0	3	0	0	0	0	0	0	0	0	0
646	3	1	6	2	0	0	0	0	1	0	1	0	0	2	2	0	6	7	0	2	0	0	0	2	0	5	3	2	0	2	12	2	31	56	9	4	0	11	26	16	14	0	5	2	6	0	1	3	2
647	6	3	19	15	18	11	31	1	5	0	8	65	21	17	24	16	9	1	2	4	55	49	8	6	14	6	4	2	2	55	32	77	5	1	2	20	2	6	10	3	8	2	9	4	14	16	16	82	35
648	1	0	0	0	1	0	0	0	0	1	1	0	0	1	1	0	1	2	0	2	0	0	14	4	2	1	12	0	0	0	0	0	1	0	4	0	1	1	1	0	1	0	1	1	3	0	0	0	0
650	0	0	1	0	0	0	0	0	0	0	0	0	0	0	0	0	0	0	0	0	2	6	3	3	2	6	0	0	1	0	0	1	6	0	1	1	0	2	1	0	2	0	0	0	1	51	21	3	1
651	1	0	0	0	0	0	0	0	0	0	0	0	0	0	0	0	0	0	0	0	1	0	2	0	0	0	0	0	0	0	1	0	0	1	0	0	0	0	0	0	0	1	0	0	0	0	0	0	0
652	1	0	1	1	0	2	1	0	0	0	1	0	0	0	0	1	0	0	1	0	11	8	1	2	6	0	2	0	0	0	0	1	0	1	1	0	0	0	0	0	0	0	0	0	0	0	1	1	0
653	0	0	0	0	0	0	0	0	0	0	0	0	0	0	0	0	1	0	0	0	0	0	0	0	0	0	5	1	0	0	0	0	0	0	0	0	0	0	0	0	0	0	0	0	0	0	0	0	0
654	2	0	1	0	1	1	0	1	1	0	4	1	1	3	8	2	5	27	2	18	0	0	1	0	3	0	0	0	0	0	0	0	0	1	1	2	0	0	0	0	1	0	0	4	3	0	0	1	0
655	0	0	0	1	7	0	3	0	0	0	0	2	6	0	1	3	1	2	2	2	0	0	1	0	1	0	0	0	0	0	0	0	1	0	0	1	0	0	0	0	2	0	0	0	0	0	0	0	0
656	4	69	65	45	5	10	26	3	2	1	6	1	1	2	5	3	105	77	48	41	5	22	6	7	5	3	8	0	2	7	11	19	2	11	8	22	3	11	28	13	1	2	0	4	1	32	17	35	101
657	0	0	0	0	0	0	0	0	0	0	0	0	0	0	0	0	0	0	0	0	0	0	0	0	0	1	0	0	0	0	0	2	0	0	1	0	0	6	0	0	0	0	0	0	0	115	0	2	2
658	0	0	0	0	0	0	0	3	0	0	0	0	0	0	1	0	3	0	0	0	0	0	0	0	0	0	0	0	0	0	0	0	0	0	0	1	0	0	0	3	0	0	0	0	0	0	0	0	0
659	0	0	0	0	0	0	0	0	0	0	0	0	0	0	0	0	0	0	0	0	0	0	0	0	0	0	0	0	0	0	0	0	0	0	0	0	0	0	0	0	0	0	0	0	0	0	0	0	0
660	2	26	87	58	2	5	3	0	1	0	22	16	1	0	7	1	25	4	3	10	1	2	0	13	11	0	9	0	0	0	0	17	7	108	2	47	2	10	84	7	3	0	0	6	1	0	0	0	2
661	0	0	0	0	0	0	0	0	0	0	0	0	0	0	0	0	0	0	0	0	0	3	2	0	0	0	0	0	0	0	0	2	0	0	0	10	0	0	0	4	0	182	2	0	0	0	0	0	0
663	0	0	0	0	4	0	0	0	1	1	0	1	0	0	0	1	0	0	1	1	0	0	0	0	0	0	0	0	0	0	0	0	0	0	0	0	1	0	0	2	1	0	0	0	0	0	0	0	0
664	5	3	1	4	0	3	13	0	0	0	5	4	0	0	1	0	1	0	0	0	0	0	0	2	5	2	2	0	0	0	0	0	0	2	0	0	1	0	2	0	0	0	0	0	0	0	0	0	0
665	4	3	10	6	13	4	7	10	0	2	11	14	8	9	20	12	8	4	4	5	34	32	4	50	72	74	99	0	0	2	0	9	3	8	0	35	4	2	16	28	10	0	0	82	22	10	4	1	4
666	0	0	0	0	0	0	0	0	0	0	0	0	0	0	0	0	0	0	0	0	0	0	0	0	0	0	0	0	0	0	0	0	0	0	0	0	0	1	0	0	0	0	0	0	0	0	0	0	0
667	0	0	0	0	0	0	1	2	4	0	0	1	0	7	5	0	9	3	0	0	4	0	0	0	0	0	0	0	0	0	0	0	6	0	0	8	0	1	0	4	11	0	0	0	0	6	11	8	5
668	0	0	0	0	0	0	0	0	0	0	0	0	0	0	0	0	0	0	0	0	0	0	0	0	0	0	0	0	0	0	0	0	0	0	0	0	0	0	0	0	0	0	0	0	0	0	0	0	0
669	0	0	0	0	5	0	4	0	0	0	0	1	7	2	2	9	1	0	2	3	0	0	1	2	2	0	0	0	0	0	0	1	0	0	0	0	0	0	0	0	0	0	1	0	0	0	0	0	0
670	0	0	0	0	0	1	0	0	0	0	0	0	0	0	0	1	0	0	0	0	0	0	0	0	0	0	0	0	0	0	0	0	0	0	0	0	0	1	0	0	0	0	0	0	0	0	0	0	0
671	0	0	0	0	7	0	8	1	3	2	1	10	15	4	0	11	3	1	9	11	2	0	3	0	1	1	2	0	0	0	1	0	1	1	2	3	0	0	0	4	3	1	1	5	0	2	1	2	0
672	5	5	4	11	0	1	3	0	1	0	7	6	14	2	3	4	40	9	5	19	0	0	0	4	7	0	3	0	0	0	0	0	0	48	2	13	0	2	58	5	0	0	0	11	1	0	0	1	0
673	0	1	0	0	1	0	2	0	0	0	0	2	1	0	0	0	0	0	0	1	0	0	36	22	0	2	54	1	1	0	1	0	0	1	0	1	0	0	0	4	1	0	0	0	0	0	1	0	2
674	0	0	0	0	0	0	1	1	0	0	0	0	0	2	1	0	3	0	0	0	18	2	0	15	0	0	2	0	0	0	0	0	0	0	1	0	0	0	0	0	1	0	0	0	0	1	0	3	3
675	0	0	0	0	1	0	0	52	44	12	0	0	1	4	1	0	18	7	0	0	0	0	0	0	0	0	0	0	0	0	0	0	0	0	0	1	0	0	0	2	1	0	0	0	0	0	0	0	0
677	0	0	0	0	1	0	0	0	0	0	1	0	0	0	0	0	0	1	0	0	0	0	1	0	1	0	0	0	0	0	0	0	0	0	0	1	0	0	0	0	0	0	0	0	0	0	0	0	0
678	0	1	1	0	0	0	1	0	0	0	0	0	0	1	1	0	1	0	0	0	0	1	0	2	1	4	4	7	1	1	3	0	4	1	0	2	0	0	0	1	15	0	1	17	0	0	1	0	0
679	2	0	3	1	11	16	4	1	0	0	3	2	5	2	0	0	3	0	0	1	199	0	90	0	2	4	1	3	6	24	10	6	372	17	8	2	3	20	24	8	27	0	11	3	5	6	8	7	8
680	0	2	4	4	1	0	0	0	0	3	3	0	0	0	1	1	1	15	26	19	0	0	0	2	2	4	4	0	0	0	0	15	4	54	5	8	0	6	100	4	2	0	1	1	1	4	0	2	1
681	1	2	0	1	0	2	0	0	0	0	0	0	2	1	1	1	1	1	0	0	0	0	0	1	1	2	6	0	3	0	0	1	1	81	8	3	0	4	28	14	4	0	0	6	0	0	0	0	0
682	0	0	0	0	19	10	9	0	1	1	4	11	3	10	1	1	1	0	6	4	1	0	0	0	0	3	0	0	2	7	492	0	5	1	1	0	1	0	1	2	2	0	2	0	4	1	1	7	0
683	0	0	0	0	0	0	0	2	0	0	0	0	0	2	5	0	3	4	0	0	0	0	0	0	0	1	0	0	0	0	0	0	0	0	2	10	0	3	0	4	5	0	0	0	0	12	4	0	4
684	0	1	0	0	3	0	1	0	2	0	0	2	1	3	1	1	3	4	1	1	31	0	20	35	0	0	6	0	0	0	0	0	1	1	2	4	0	0	0	5	1	0	0	0	0	0	0	1	1
685	0	0	0	0	0	0	0	0	1	0	0	0	0	4	4	0	4	2	0	0	0	0	0	0	0	0	0	0	0	0	0	0	0	0	0	2	0	0	0	3	2	0	0	0	0	0	0	0	0
686	0	0	0	0	0	0	1	0	0	0	0	1	2	0	0	1	0	0	0	1	0	0	0	0	0	0	0	0	0	0	0	0	0	0	0	0	0	0	0	0	0	0	0	0	0	0	0	0	0
687	1	0	0	1	0	0	0	0	0	0	0	0	0	4	1	0	0	2	0	0	3	0	0	42	0	2	2	0	0	0	0	0	0	0	1	0	1	1	1	4	1	0	0	0	0	4	4	0	0
688	0	0	0	0	0	0	0	0	0	0	0	0	0	0	0	0	0	0	0	0	0	0	0	0	0	0	0	0	0	0	0	0	0	0	0	0	0	0	0	0	0	0	0	0	0	0	0	0	0
689	0	0	0	0	1	0	1	0	1	0	0	1	3	1	3	0	5	4	1	0	5	0	34	7	0	0	9	0	1	0	1	1	0	0	4	6	0	5	1	2	3	0	0	0	0	6	10	5	7
690	1	2	6	5	0	3	0	0	0	0	1	0	0	0	0	0	0	0	0	0	0	0	0	1	1	2	1	0	0	0	0	0	0	1	0	0	1	0	0	0	0	0	0	0	0	0	0	0	0
691	0	0	0	0	0	0	0	0	0	0	0	0	0	0	0	0	0	1	0	0	0	0	0	0	0	0	0	0	19	0	0	0	0	0	3	0	0	1	0	0	0	0	0	0	0	6	21	18	12
692	0	0	0	0	0	0	0	1	0	0	0	0	0	1	0	0	0	0	0	0	0	0	0	0	0	0	0	0	0	0	0	1	0	0	0	2	0	0	0	2	0	0	1	0	0	0	0	0	0
693	0	0	0	0	0	0	0	0	1	0	0	0	0	0	0	0	0	2	0	0	0	0	0	0	0	0	0	2	4	0	0	0	0	0	0	3	0	0	0	2	2	0	0	0	2	1	0	0	0
694	1	4	3	2	5	17	6	3	9	1	15	30	7	10	12	0	14	0	0	5	2	0	7	0	0	4	1	0	0	3	0	0	0	4	1	3	2	1	0	0	1	0	0	0	0	0	0	0	0
695	0	0	0	0	0	0	1	0	0	0	0	0	0	0	0	0	0	0	0	0	0	0	0	0	0	0	0	0	0	0	1	0	0	1	0	0	0	0	0	0	0	0	0	0	0	0	0	0	0
696	0	0	0	0	0	0	0	0	0	0	0	0	0	0	0	0	0	0	0	0	0	0	0	0	0	0	0	0	0	0	0	0	0	0	0	0	0	0	0	0	0	0	0	0	1	0	0	0	0
697	0	0	0	0	0	0	0	0	0	0	0	1	0	2	12	2	0	0	0	0	0	0	0	2	1	0	1	0	0	0	0	0	0	4	0	0	0	1	2	0	0	0	0	1	3	0	0	0	0
698	2	8	13	3	2	5	2	2	0	1	10	14	5	5	9	3	13	18	2	4	0	1	0	1	2	4	2	3	5	4	4	13	4	9	5	5	14	18	7	6	5	0	12	3	22	2	6	7	6
699	1	0	0	0	7	0	15	0	0	2	0	5	11	6	4	14	2	1	7	7	0	0	2	0	4	2	2	2	2	2	1	0	9	0	4	3	0	4	1	1	1	0	0	0	0	7	11	5	3
700	0	0	0	0	0	0	0	0	0	0	0	0	0	0	0	0	0	0	0	0	0	0	0	1	3	2	3	0	0	0	0	0	0	0	0	0	0	0	0	0	0	0	0	0	0	62	9	1	0
701	0	0	0	0	5	0	2	0	0	0	0	1	3	0	0	1	0	0	1	2	0	0	0	0	0	0	0	0	0	0	0	0	0	0	0	0	0	0	0	0	0	0	0	0	0	0	0	0	0
702	0	0	0	1	1	0	0	0	0	0	0	0	0	0	1	0	0	0	0	0	2	0	1	20	0	0	1	0	0	0	0	0	0	1	0	0	0	0	0	0	0	0	0	0	0	0	0	0	0
703	0	0	0	0	0	0	0	0	0	0	0	0	0	1	0	0	0	0	0	0	0	1	0	0	0	0	0	0	0	2	2	0	0	0	0	12	0	0	0	16	0	133	0	0	4	0	0	0	0
704	0	0	0	0	0	0	0	1	0	0	0	0	0	0	0	0	1	0	0	0	0	0	0	0	0	0	0	0	0	0	0	0	0	0	0	0	0	0	0	0	0	0	0	0	0	0	0	0	0
705	0	0	0	0	0	0	1	0	0	0	0	0	1	0	1	0	1	1	0	0	0	0	0	0	0	0	0	0	0	0	0	0	3	0	2	3	0	0	0	0	0	0	0	29	0	0	0	0	0
706	0	0	0	0	0	0	1	0	0	0	0	1	3	0	1	0	0	7	1	3	4	0	60	34	0	0	13	0	1	2	0	0	0	2	1	2	0	4	0	4	2	0	0	0	0	5	0	2	5
707	0	4	21	8	0	3	12	2	4	0	9	10	13	5	7	4	13	18	3	3	3	2	1	1	1	4	0	0	0	1	0	4	1	2	3	10	3	10	0	5	0	0	0	1	1	3	5	3	9
708	1	7	1	113	0	1	0	0	0	0	1	0	0	0	0	0	0	0	0	0	0	0	0	0	0	3	0	0	0	0	0	0	0	2	0	0	0	0	0	0	0	0	0	0	0	0	0	0	0
709	0	0	0	0	0	0	0	0	0	0	0	0	0	2	0	0	1	0	0	0	0	0	2	0	0	0	0	0	0	2	4	1	0	0	0	15	0	0	0	7	0	150	0	0	0	0	0	0	0
712	0	0	0	0	0	0	0	0	0	0	0	0	0	0	0	0	0	0	0	0	0	0	0	0	0	0	0	0	0	0	0	0	0	0	0	0	0	0	0	0	0	0	0	0	0	0	0	0	0
713	0	0	0	0	0	0	0	2	0	0	0	0	0	3	0	0	2	115	21	7	0	0	0	0	0	0	0	0	0	0	0	0	0	0	0	1	0	0	0	5	2	0	0	0	0	0	0	0	0
714	1	0	0	0	0	0	0	0	0	0	0	0	0	2	3	0	2	0	0	1	0	0	0	1	1	0	0	0	0	0	0	0	0	3	0	3	1	1	1	1	0	0	0	4	2	0	0	0	0
715	3	0	1	3	4	4	4	1	1	0	0	1	0	7	3	0	0	1	0	0	0	8	0	3	63	10	8	0	0	0	12	2	0	0	0	1	1	3	1	0	0	0	0	1	0	0	2	0	0
716	4	3	2	2	2	4	3	0	0	2	98	8	128	0	0	1	0	0	0	0	0	0	0	3	5	4	1	0	0	0	0	0	0	0	0	0	3	0	3	0	0	0	0	0	0	0	0	0	0
717	3	16	97	21	9	10	45	1	2	2	13	1	1	4	3	0	31	2	2	2	7	4	6	1	3	0	1	0	0	6	0	1	0	2	0	3	0	2	15	1	0	1	1	1	0	0	5	3	8
718	0	0	0	0	0	0	0	0	0	0	0	0	0	0	1	0	0	0	0	0	0	0	0	0	0	0	0	0	0	0	0	0	0	0	0	0	0	0	0	0	0	0	0	0	0	0	0	0	0
719	0	5	3	0	0	2	0	0	0	0	5	0	0	0	0	0	0	0	0	0	1	0	0	4	25	2	185	0	0	0	0	0	0	1	0	0	1	0	2	0	0	0	0	0	0	0	0	0	0
720	0	0	0	0	0	0	0	0	0	0	0	0	0	1	0	0	0	0	0	0	0	0	0	0	0	0	0	60	284	1	0	0	0	1	0	0	0	0	0	0	0	0	0	0	0	37	132	1	0
721	0	0	0	0	0	0	0	0	0	0	0	0	0	0	0	0	0	0	0	0	0	0	1	2	2	0	1	1	0	0	0	0	2	0	0	0	0	0	0	0	0	0	0	0	0	0	0	0	0
722	0	1	2	0	2	1	2	1	2	4	4	0	0	6	6	1	4	2	0	5	0	1	1	5	13	10	11	23	18	10	9	1	7	9	1	8	7	0	5	5	57	1	4	27	2	3	12	1	0
723	0	0	0	0	1	0	1	0	0	0	0	0	0	0	1	0	1	0	1	0	0	0	0	0	0	0	1	0	0	0	0	0	0	0	1	1	0	1	1	0	0	0	0	0	0	1	0	0	0
724	0	0	0	0	0	0	0	2	2	0	0	0	0	1	2	0	8	7	0	0	0	0	0	0	0	0	0	0	0	0	0	0	0	0	0	3	0	0	0	4	2	0	0	0	0	0	0	0	0
725	0	0	0	0	2	0	0	1	0	0	0	0	3	5	21	0	7	119	98	60	0	0	0	0	1	0	0	0	0	0	0	0	0	0	0	8	0	0	0	0	1	0	0	0	0	0	0	0	0
726	0	1	3	0	2	4	1	1	0	1	6	0	2	0	0	1	4	1	0	3	1	0	1	1	6	4	5	0	0	2	0	0	0	2	0	9	7	0	1	1	2	0	0	0	0	1	1	1	0
727	0	0	0	0	0	0	1	0	0	0	0	0	0	0	0	1	0	0	0	0	0	0	0	0	0	0	0	0	3	0	0	0	0	0	11	0	0	4	0	0	0	0	0	0	0	18	87	4	0
728	0	0	0	0	0	0	0	0	0	0	0	0	0	0	0	0	0	0	0	0	0	0	0	0	0	0	0	0	0	0	0	0	0	0	0	0	0	0	0	0	0	0	0	0	0	0	0	0	0
729	0	0	0	0	0	0	0	0	3	0	0	0	0	0	0	0	0	0	0	0	0	0	0	0	0	0	0	3	0	0	0	0	9	0	0	0	0	0	0	0	0	0	0	0	0	0	0	0	0
730	0	0	0	0	0	0	0	0	1	0	1	0	0	0	2	1	0	1	0	0	9	0	7	13	0	0	5	0	0	0	0	0	1	0	2	0	0	2	0	2	2	0	0	0	0	6	0	0	2
731	0	2	2	0	11	9	5	1	2	0	2	4	2	2	0	0	1	0	0	0	1	0	0	1	2	1	0	6	0	14	16	2	292	6	7	0	7	1	19	3	15	0	64	6	21	0	0	3	1
732	0	0	1	0	1	0	2	0	0	0	0	2	1	0	0	0	0	0	7	1	0	0	0	0	0	1	0	0	0	0	0	8	1	9	1	1	0	0	12	1	0	0	1	0	0	1	1	1	1
733	0	0	0	0	0	0	0	0	1	0	0	0	0	9	15	1	1	2	0	0	0	0	0	0	0	0	2	0	0	0	1	0	0	0	0	3	0	0	0	3	2	0	0	0	1	0	0	0	0
734	0	0	0	0	5	0	3	0	0	1	0	2	4	0	0	1	0	0	3	2	2	1	33	0	0	0	0	0	0	0	0	1	0	0	0	1	0	1	0	1	0	0	0	0	0	0	0	0	0
735	1	1	0	5	0	0	4	0	0	0	1	7	1	0	0	0	0	0	0	0	0	0	0	1	0	0	0	1	0	1	4	0	3	4	17	0	0	14	1	0	0	0	1	0	1	0	29	7	1
736	1	1	0	0	0	0	4	3	2	1	0	2	7	6	7	4	8	5	4	7	7	0	73	12	3	0	50	1	1	0	0	1	1	0	1	6	0	1	1	9	7	1	1	0	0	7	9	5	6
737	1	1	1	1	0	2	17	11	0	1	1	0	1	0	4	1	2	0	0	1	31	15	5	5	21	8	8	0	0	0	1	1	0	1	0	1	0	0	1	0	0	1	0	0	0	1	5	3	0
738	0	0	2	2	1	0	0	1	0	1	2	0	1	3	3	0	11	23	11	22	0	0	0	1	1	0	2	0	0	2	5	4	4	21	3	26	2	9	28	2	5	0	1	26	27	0	1	1	1
740	1	2	2	17	3	1	8	0	0	0	1	9	4	10	11	1	4	6	2	2	4	4	2	7	12	22	3	0	1	4	12	12	0	0	0	1	0	6	0	1	0	0	12	2	3	47	63	14	11
741	0	0	0	0	0	0	0	0	0	0	0	0	0	0	0	0	0	0	0	0	0	0	0	0	0	0	0	0	0	0	0	0	0	0	0	0	0	0	0	0	0	0	0	0	0	0	0	0	0
742	0	0	0	0	0	0	0	0	0	0	0	0	0	0	0	0	0	0	0	0	0	0	0	0	0	0	0	0	0	0	0	0	0	0	1	0	0	0	0	0	0	0	0	0	0	0	0	0	0
743	3	6	6	4	0	3	1	1	0	1	3	2	3	2	5	2	11	9	1	7	2	0	0	1	0	5	2	1	1	13	6	23	28	34	1	126	4	4	19	7	13	0	8	6	3	0	4	7	7
744	0	0	0	0	5	0	1	0	0	1	0	0	154	0	0	1	0	0	1	0	0	0	2	0	0	0	0	0	0	0	0	0	0	0	0	0	0	0	0	0	0	0	0	0	0	0	0	0	0
745	0	0	0	0	0	0	0	0	0	0	0	0	0	0	0	0	0	0	0	0	0	0	0	0	0	0	0	0	0	0	0	0	0	0	0	0	0	0	0	0	0	0	0	0	0	0	0	0	0
746	0	0	0	0	0	0	0	0	0	0	0	0	0	0	0	0	0	0	0	0	0	0	0	0	0	0	0	43	176	0	0	0	0	0	0	0	0	0	0	0	0	0	0	0	1	17	28	2	0
747	0	0	0	0	0	0	0	0	0	0	0	0	0	0	0	0	0	0	0	0	0	0	0	0	0	0	0	0	0	0	0	0	0	0	67	0	0	49	0	0	0	0	0	0	0	0	0	0	0
748	3	3	7	1	0	2	0	0	0	0	4	0	0	0	0	0	0	0	0	0	0	0	0	0	1	1	0	0	0	0	0	0	0	1	0	0	1	0	0	0	0	0	0	0	0	0	0	0	0
749	0	0	0	0	0	0	0	0	0	0	0	0	0	0	0	0	0	0	0	0	0	0	0	0	0	0	0	0	0	0	0	0	0	0	0	0	0	0	0	0	0	0	0	0	0	0	0	0	0
750	0	0	0	0	0	0	0	0	0	0	0	0	0	0	0	0	2	0	0	0	5	3	0	0	0	6	3	0	0	3	0	8	0	0	0	0	0	3	0	0	0	0	0	0	0	82	5	5	3
751	0	1	0	0	1	0	1	2	1	0	0	0	0	1	3	1	0	1	1	4	0	0	0	0	2	0	0	0	0	0	0	0	0	0	0	1	0	0	0	0	9	0	0	0	0	1	0	0	0
752	2	0	0	2	4	1	11	0	0	0	0	6	10	4	2	3	7	2	4	12	1	0	0	0	0	1	0	0	0	0	5	4	2	6	1	0	0	1	3	0	5	1	0	0	4	0	0	2	7
753	0	0	0	0	0	0	0	0	0	0	0	0	0	0	0	0	0	0	0	0	0	0	0	0	0	0	0	0	0	0	0	0	0	0	0	0	0	0	0	0	0	0	0	0	0	0	0	0	0
754	0	0	1	0	0	0	0	0	0	0	1	0	0	0	0	0	0	0	0	0	0	0	0	15	0	1	0	0	0	0	0	0	0	2	0	0	1	0	0	0	0	0	0	0	0	0	0	0	0
755	0	0	0	0	0	0	0	0	0	0	0	0	0	1	0	0	0	0	0	0	0	2	0	0	0	0	0	0	4	0	0	1	0	0	0	1	0	0	0	2	0	1	1	0	1	0	0	0	0
756	5	2	3	6	12	32	20	22	32	16	13	5	15	93	178	11	22	4	1	2	2	6	5	3	47	7	37	1	0	5	0	6	2	8	0	15	8	5	9	6	33	0	3	57	24	2	1	4	0
757	3	0	1	2	0	0	1	0	0	0	0	0	2	3	2	0	4	2	1	0	0	0	0	1	0	0	0	0	0	0	0	5	0	5	2	7	1	31	30	6	0	0	0	1	0	0	0	4	5
758	0	0	0	0	0	0	0	0	0	0	0	0	0	0	0	0	0	0	0	0	0	0	0	4	0	0	0	1	0	0	0	0	3	0	0	0	0	0	0	0	0	0	0	0	0	0	0	0	0
759	0	0	0	0	13	0	4	0	0	6	0	1	6	1	0	1	0	0	5	4	0	0	24	0	0	0	0	0	9	0	1	1	0	0	8	1	0	3	0	0	1	0	0	0	0	19	15	17	6
760	0	0	0	0	1	0	1	0	0	0	0	2	2	0	0	1	0	0	2	1	0	0	0	0	0	0	0	0	0	0	0	0	0	0	0	0	0	0	0	0	0	0	0	0	0	0	0	0	0
761	2	6	6	12	7	14	18	0	1	1	14	43	9	36	50	13	6	1	1	0	1	0	1	1	3	5	1	0	0	19	27	10	2	13	1	11	0	1	12	17	7	0	3	7	19	2	0	5	0
762	0	0	0	0	0	0	0	0	0	0	0	0	0	0	0	0	0	0	0	0	0	0	0	0	0	0	0	0	0	0	0	0	0	0	0	0	0	0	0	0	0	0	0	0	0	0	0	0	0
763	0	0	0	0	2	5	2	2	1	0	1	2	4	150	19	5	1	1	0	0	0	0	0	0	0	0	0	0	0	0	0	0	0	0	0	2	0	0	1	1	0	0	0	0	0	0	0	0	0
764	0	0	1	0	0	0	0	0	0	0	0	0	0	0	0	0	1	0	0	0	8	2	1	1	2	2	1	0	2	0	0	0	0	0	0	0	0	0	0	0	0	1	0	0	0	74	21	7	2
765	0	0	0	0	0	0	0	0	0	0	0	0	0	0	1	0	0	3	0	0	0	0	0	0	0	0	0	0	0	0	0	0	0	0	0	1	0	0	0	0	0	0	0	0	0	0	0	0	0
766	1	0	1	2	0	2	0	0	0	0	1	0	0	0	0	0	1	0	0	0	0	0	0	1	1	2	6	0	0	0	0	1	0	21	0	7	1	1	55	6	6	0	0	0	1	0	1	0	0
767	0	0	0	0	0	0	0	0	0	0	0	0	0	2	0	0	2	1	0	0	0	0	1	0	0	0	0	0	0	0	0	0	1	0	0	0	0	0	0	0	0	0	0	0	0	0	0	0	0
768	0	0	0	0	0	0	0	0	0	0	0	0	0	0	0	0	0	0	0	0	0	0	0	0	0	0	0	0	0	0	0	0	0	0	0	0	0	0	0	0	0	0	0	0	0	0	0	0	0
769	0	1	4	4	18	17	33	8	4	3	11	10	11	19	26	14	4	0	1	2	35	32	6	4	12	7	3	0	0	1	7	2	1	0	1	2	0	1	1	0	0	0	0	0	0	10	13	17	29
770	0	0	0	2	0	0	0	0	0	0	1	0	0	0	0	0	0	0	0	0	0	0	0	0	0	0	1	0	0	0	0	0	0	0	0	0	2	0	2	0	0	0	0	0	0	0	0	0	0
771	0	0	0	1	1	0	0	0	0	0	0	0	0	0	0	0	1	1	0	0	4	1	0	0	1	6	3	0	0	3	0	13	4	0	0	0	0	0	0	2	0	0	0	0	0	3	3	8	5
772	2	0	2	1	0	0	0	0	0	1	0	0	1	0	1	0	0	1	1	1	0	0	0	2	2	0	3	0	0	0	6	12	0	61	2	5	0	4	9	23	8	0	2	0	0	0	0	0	0
773	0	0	0	0	0	0	0	1	0	0	0	0	0	0	0	0	0	0	0	0	0	0	0	0	0	0	0	0	0	1	0	0	0	0	0	34	0	0	0	8	0	76	40	0	306	0	1	0	1
774	0	1	3	1	2	1	1	0	0	0	1	3	3	3	0	0	2	1	0	0	0	0	1	1	1	2	1	5	4	17	5	17	48	11	1	4	0	5	5	1	2	0	13	0	7	3	3	11	10
775	0	0	0	0	0	0	0	1	0	0	0	0	0	0	0	0	0	1	0	0	0	0	0	0	0	0	0	3	1	1	2	0	2	0	0	0	0	0	0	4	1	0	1	5	10	0	1	0	0
776	1	0	8	8	1	0	2	0	0	1	2	0	1	1	2	0	2	0	0	2	44	19	3	6	15	11	17	1	0	18	9	41	33	11	2	24	2	9	9	1	8	0	17	0	2	44	18	18	5
777	0	0	0	0	1	0	1	0	0	0	0	1	1	0	0	0	0	0	0	0	0	0	0	0	0	0	0	0	0	0	0	0	0	0	0	0	0	0	0	0	0	0	0	0	0	0	0	0	0
778	6	1	0	1	1	2	2	0	1	0	4	1	27	4	11	5	12	3	0	3	0	0	0	1	0	0	2	0	0	17	9	3	24	22	2	5	2	6	2	5	4	1	4	7	30	0	0	0	1
779	0	1	0	0	1	0	1	0	0	0	0	0	1	1	0	1	0	0	1	1	0	0	5	0	0	7	0	0	0	3	0	0	2	2	0	0	0	0	0	0	0	0	0	2	9	0	0	0	0
780	0	0	0	0	0	0	0	0	0	0	0	0	0	0	0	0	0	0	0	0	2	0	10	2	0	0	4	0	0	0	0	0	0	0	0	0	0	0	0	0	0	0	0	0	0	0	0	0	0
781	0	0	1	0	9	27	2	0	0	1	1	5	5	5	6	1	0	0	2	3	3	0	0	1	1	2	1	2	2	18	53	0	2	1	0	0	6	0	2	0	0	1	37	0	7	0	1	1	0
782	0	0	0	0	0	0	0	0	0	0	0	0	2	0	2	0	1	1	0	1	11	0	6	27	0	0	3	0	3	0	0	0	0	0	0	0	0	0	0	0	0	0	0	0	0	3	0	1	0
783	0	0	0	0	0	0	1	0	0	0	0	2	1	0	0	0	0	0	1	0	0	0	0	0	0	0	0	0	0	0	0	0	0	0	0	0	0	0	0	0	0	0	0	0	0	0	0	0	0
784	1	0	0	1	1	1	1	0	0	0	18	14	139	0	0	1	0	0	0	0	0	0	0	2	0	0	0	0	0	0	0	0	0	0	0	1	0	0	0	0	0	0	0	0	0	0	0	0	0
786	0	0	0	0	1	0	0	0	0	0	1	0	0	1	0	0	0	1	0	1	2	0	6	9	0	0	2	0	1	0	0	0	0	0	0	1	0	0	0	1	0	0	0	0	0	0	1	2	1
787	1	0	0	2	0	2	1	0	1	0	5	0	3	2	0	0	2	2	0	0	1	30	2	0	5	2	1	24	27	28	440	2	58	2	1	1	8	0	1	1	41	0	33	0	7	12	4	1	0
789	39	28	25	34	49	37	104	7	9	3	39	32	57	26	53	19	126	94	70	121	5	58	11	11	14	17	10	2	0	47	17	31	18	63	10	17	21	20	54	14	26	0	9	12	52	11	34	107	97
790	0	0	0	0	0	0	0	0	0	0	0	0	0	0	0	0	0	0	0	0	0	0	0	1	222	2	4	0	0	0	0	0	0	2	0	0	0	0	0	0	0	0	0	0	0	0	0	0	0
791	0	0	0	0	0	0	1	0	0	0	0	0	0	0	0	0	0	0	0	0	0	0	0	0	0	0	0	0	0	0	0	0	0	0	0	0	0	0	0	0	0	0	0	0	0	0	0	0	0
792	0	0	0	0	1	6	1	0	0	1	0	0	0	0	1	0	0	0	0	0	0	0	1	0	0	0	0	2	0	2	10	0	8	0	0	0	0	0	1	0	0	0	1	0	0	1	0	0	1
793	0	0	0	0	0	0	0	0	0	0	0	0	0	0	0	0	0	0	0	0	0	0	7	0	0	0	0	0	0	0	0	0	0	0	0	0	0	0	0	0	0	0	0	0	0	2	0	0	0
795	0	0	0	0	0	0	0	0	0	0	0	0	0	0	1	0	0	0	0	0	0	0	0	0	0	0	0	0	0	0	0	0	0	0	0	0	0	0	0	0	0	0	0	0	0	0	0	0	0
796	0	0	0	0	0	0	0	3	0	0	0	0	0	7	8	0	1	2	0	0	1	3	0	0	0	0	0	0	0	34	2	0	5	0	0	37	0	0	3	142	5	8	1	57	9	0	0	0	0
797	2	1	4	10	2	2	3	1	0	1	82	13	12	5	1	1	3	4	1	3	1	0	3	0	0	1	5	0	0	1	7	1	1	2	1	0	5	0	1	0	0	0	0	1	0	0	0	0	1
798	0	0	0	0	1	1	0	0	1	0	0	0	1	0	2	1	1	0	0	0	0	0	0	0	1	1	2	0	0	0	2	1	0	1	40	1	0	78	3	0	1	0	0	0	0	1	0	0	1
799	0	0	1	1	0	0	0	0	0	0	0	0	2	0	0	0	0	0	0	0	7	0	1	1	3	2	6	1	0	5	3	6	1	0	54	0	0	28	5	0	0	0	11	0	1	1	2	8	6
800	0	0	0	0	2	0	0	1	0	0	0	1	2	1	1	0	1	1	0	0	0	0	26	1	0	0	0	1	0	0	0	0	4	0	0	0	0	0	0	0	0	0	0	0	0	0	0	0	0
801	0	0	0	0	4	0	1	0	0	0	0	2	1	0	0	2	0	0	0	2	0	0	0	0	0	0	0	0	0	0	0	0	0	0	0	0	0	0	0	0	0	0	0	0	0	0	0	0	0
802	0	0	2	0	3	2	2	0	1	0	0	3	3	3	5	1	5	2	0	0	0	0	0	1	2	2	0	0	0	0	0	0	0	0	0	1	7	0	1	6	4	0	0	0	0	0	0	0	0
803	0	0	0	0	0	0	0	0	0	0	0	0	0	0	0	0	0	0	0	0	0	0	0	0	0	0	0	0	0	0	0	0	0	0	0	0	0	0	0	0	0	0	0	0	0	0	0	0	0
804	0	0	0	0	0	0	0	0	0	0	0	0	0	0	0	0	0	0	0	0	0	0	0	0	0	0	0	0	0	0	0	0	0	0	0	0	0	0	0	0	0	0	0	0	0	0	0	0	0
805	0	0	0	0	6	0	9	0	0	2	0	9	3	0	0	2	0	0	3	5	0	0	0	0	0	0	0	1	0	0	0	0	1	0	0	0	0	0	0	0	0	0	0	0	0	0	0	0	0
806	1	2	0	0	0	0	0	0	0	0	0	0	0	0	0	0	0	0	0	0	4	0	1	2	2	4	4	0	0	0	0	2	0	4	14	0	1	21	2	0	0	0	0	0	0	6	1	0	0
807	7	23	12	11	91	202	133	0	0	0	8	1	2	3	11	5	2	0	1	2	0	1	0	5	5	2	7	3	0	3	0	1	5	13	5	2	3	2	29	1	5	0	2	31	93	0	0	1	2
808	0	0	0	0	0	0	0	0	0	0	0	0	0	0	0	0	1	1	0	0	0	0	0	0	0	0	0	0	0	0	0	2	0	2	0	6	0	0	4	1	1	0	0	0	0	0	0	0	0
809	0	0	0	0	6	0	5	0	0	1	0	4	1	0	0	0	0	0	8	3	0	0	0	0	0	0	0	0	0	0	0	0	0	0	0	0	0	0	0	0	0	0	0	0	0	0	0	0	0
810	0	1	0	2	0	3	0	0	0	0	6	0	0	0	0	0	1	1	0	0	0	0	0	0	1	0	2	0	0	0	0	0	1	27	9	0	8	1	47	3	0	0	0	0	0	0	0	0	0
811	11	1	6	8	50	34	34	5	4	7	33	63	101	62	77	14	19	39	3	2	14	5	3	5	3	8	4	2	1	16	69	0	8	7	5	8	12	0	5	18	1	0	21	1	4	3	3	4	0
812	0	0	0	0	0	0	0	0	1	0	0	0	0	1	3	0	0	1	0	1	1	0	0	13	0	1	0	0	1	0	0	0	1	0	2	1	0	0	0	1	1	0	0	0	0	2	0	0	1
813	0	0	0	0	0	0	0	0	0	0	0	0	0	1	1	0	1	1	0	0	0	0	0	0	0	0	0	0	0	0	0	0	0	0	0	0	0	0	0	2	0	0	0	0	0	0	0	0	0
814	0	0	2	0	0	0	1	0	0	1	0	1	4	0	0	1	0	0	1	0	0	0	2	0	0	0	0	0	0	0	0	0	0	0	0	0	0	0	0	0	0	0	0	0	0	0	0	0	0
815	0	0	1	2	5	4	2	0	1	0	7	1	5	3	0	0	0	0	0	0	0	1	1	0	0	2	0	0	1	0	0	0	0	0	7	0	0	1	0	0	1	0	0	13	0	1	0	4	2
816	0	0	0	0	0	0	0	0	0	4	0	1	0	0	0	6	0	3	34	208	0	0	0	0	0	0	0	0	0	0	0	0	0	0	0	0	0	0	0	0	0	0	0	0	0	0	0	0	0
817	48	21	36	38	14	33	46	32	35	8	66	38	55	15	27	12	29	24	10	24	2	2	9	9	19	26	14	8	3	6	3	21	22	35	43	13	17	50	45	13	162	1	10	8	41	10	14	21	25
818	0	0	0	0	1	0	0	0	0	0	0	0	0	0	0	0	0	0	0	0	0	0	0	0	0	0	0	0	0	0	0	0	0	0	0	0	0	0	0	0	0	0	0	0	0	0	0	0	0
819	0	0	0	0	1	0	0	0	1	0	0	1	0	2	1	0	1	1	2	0	0	0	1	1	0	0	1	0	0	0	0	0	0	1	0	1	0	0	0	0	2	0	0	0	0	0	0	0	0
820	0	4	3	4	0	4	0	0	0	0	3	0	0	0	0	0	0	0	0	0	0	0	0	4	4	0	1	0	0	0	0	0	0	4	0	0	2	0	1	0	0	0	0	0	0	0	0	0	0
821	0	0	1	0	0	0	0	0	0	0	0	1	0	0	2	0	0	0	2	2	1	0	0	0	0	0	2	0	0	2	0	2	0	0	19	1	0	24	1	0	0	0	0	0	0	9	7	123	41
822	0	0	0	1	1	1	1	0	0	0	1	2	0	0	0	0	1	1	0	0	4	1	18	0	3	0	0	0	0	4	0	1	0	0	0	0	1	0	1	0	0	0	1	0	0	1	0	0	1
824	0	0	0	0	0	0	0	0	0	0	0	0	0	0	0	0	0	0	0	0	0	0	0	0	0	0	0	0	0	0	0	0	0	0	0	0	0	0	0	0	0	0	0	0	0	0	0	0	0
825	0	1	0	1	1	2	1	0	0	0	0	1	1	4	6	1	2	1	0	1	3	5	0	2	17	14	18	1	0	0	0	3	2	3	0	2	2	0	3	0	4	0	1	1	2	2	1	0	1
826	0	1	1	3	0	2	1	0	0	0	1	2	2	0	2	0	8	0	2	0	0	3	0	1	8	0	3	9	0	11	1	17	28	49	3	3	4	5	10	2	36	1	15	5	17	1	3	28	3
827	0	0	1	0	1	0	2	0	0	0	0	2	0	0	0	0	0	0	0	2	0	0	0	0	0	0	0	0	0	0	0	5	0	0	0	0	0	0	0	0	0	0	0	0	0	0	0	0	0
828	0	0	0	1	2	0	4	0	0	0	0	0	1	0	0	3	0	1	0	2	0	0	0	1	0	0	0	0	0	0	0	0	0	0	0	0	1	0	0	0	0	1	0	0	0	0	0	0	0
829	0	0	0	0	0	0	0	0	0	0	0	0	0	0	0	0	0	0	0	0	0	0	1	0	0	0	0	0	0	0	2	0	4	0	0	2	0	0	0	0	0	104	4	1	0	0	0	0	0
830	0	0	0	0	0	0	0	0	0	0	0	0	0	0	0	0	0	0	0	0	0	1	2	0	0	0	0	0	0	0	0	0	0	0	0	0	0	0	0	0	0	1	1	0	0	0	0	0	0
831	0	1	4	2	312	73	39	2	2	1	5	109	6	28	3	1	2	2	10	8	0	1	1	2	0	3	2	9	6	68	19	10	12	2	1	2	0	3	1	4	5	2	123	15	38	0	1	3	2
832	1	1	0	2	0	3	0	0	0	0	0	2	1	0	3	0	0	2	1	1	0	0	0	0	3	3	0	0	0	0	0	1	0	16	0	28	1	0	43	6	0	0	1	0	0	0	0	0	0
833	3	5	24	6	2	2	1	1	0	1	1	12	6	2	3	0	5	3	1	4	2	1	1	2	2	0	0	0	2	4	0	7	0	0	3	3	0	1	1	3	0	0	0	0	0	2	3	34	17
834	0	1	1	2	0	1	0	0	0	0	3	1	2	0	1	0	2	0	0	0	7	0	0	0	2	0	0	3	4	20	8	16	22	7	2	1	0	1	2	0	16	0	9	2	1	2	36	53	8
835	0	0	0	0	0	0	0	0	0	0	0	0	1	0	0	0	1	0	0	0	0	0	0	0	0	1	0	0	0	0	0	0	0	0	0	0	0	0	0	0	0	0	0	0	0	0	0	0	0
836	0	0	0	0	0	0	0	0	0	0	0	0	0	0	0	0	0	0	0	0	0	0	0	0	0	0	0	0	0	0	0	0	0	0	0	0	0	0	0	0	0	0	0	0	0	0	0	0	0
837	0	0	0	0	0	0	0	0	0	0	1	0	0	0	0	0	0	0	0	0	0	0	0	0	0	0	1	0	0	0	0	0	0	2	0	0	0	0	2	0	0	0	0	0	0	0	0	0	0
838	8	2	4	2	6	6	19	0	1	4	8	13	5	13	6	2	4	2	4	4	17	14	4	11	38	41	44	4	1	16	20	13	1	8	0	66	2	3	5	7	8	0	9	54	20	28	13	6	7
839	0	0	0	1	2	1	1	3	1	0	0	0	1	2	4	1	2	6	0	1	0	1	0	16	2	1	1	0	0	0	0	0	0	0	1	2	0	1	0	1	1	0	1	0	0	0	0	0	0
840	0	0	0	0	0	1	1	0	0	0	1	1	2	1	0	1	0	0	0	1	0	0	1	0	0	0	0	0	0	0	0	0	0	0	0	0	0	1	0	0	0	0	0	0	0	0	0	1	0
841	1	1	1	3	43	79	0	0	1	0	18	3	6	9	34	6	20	4	1	1	0	0	0	0	2	1	0	0	0	0	2	0	0	6	1	20	1	1	3	5	0	1	1	56	20	0	1	1	0
842	1	1	0	0	1	0	0	2	0	0	0	4	1	5	1	0	4	3	3	0	0	0	0	0	0	0	0	0	0	0	0	3	0	5	0	11	0	0	3	0	0	0	0	196	15	0	0	0	0
843	3	2	1	1	8	4	2	28	55	57	0	4	9	0	1	2	3	2	2	7	26	12	0	0	14	7	14	0	0	0	0	0	0	0	1	2	1	5	2	2	2	0	0	2	0	4	0	3	3
844	0	0	1	1	0	0	0	0	0	0	0	0	0	0	0	0	0	0	0	0	5	4	2	0	9	2	4	0	0	0	0	0	1	0	0	3	0	3	0	1	1	0	0	0	0	12	6	6	0
845	0	0	0	0	0	0	0	0	0	0	0	0	0	1	0	0	1	1	0	0	0	0	0	0	0	0	0	4	3	0	0	0	0	0	0	0	0	0	0	0	0	0	0	0	0	0	0	0	0
846	0	0	0	0	0	0	0	0	0	0	0	0	0	0	0	0	0	0	0	0	0	0	0	0	0	0	0	0	0	0	0	0	0	0	0	0	0	0	0	0	0	0	0	0	0	0	0	0	0
847	0	0	1	0	0	0	1	0	0	0	0	0	1	0	1	1	0	0	1	1	0	0	0	0	0	0	0	0	0	2	0	0	1	2	0	0	0	0	2	0	6	0	0	0	2	0	0	0	0
848	0	0	0	0	11	0	4	0	0	1	0	10	9	0	0	5	0	0	12	3	0	0	0	0	0	0	0	0	0	0	0	0	0	0	0	0	0	0	0	0	0	0	0	0	0	0	0	0	0
849	0	0	1	0	22	16	4	0	0	0	2	4	1	1	0	1	1	0	2	1	1	1	0	2	4	2	0	60	37	78	16	0	7	0	0	0	2	0	0	0	4	0	94	28	164	7	21	1	0
850	6	4	13	3	9	5	13	3	0	0	8	57	10	3	9	0	10	9	0	3	2	8	0	2	2	3	4	2	1	9	6	6	8	8	3	2	1	9	6	4	5	0	18	2	9	0	2	4	3
851	3	1	9	2	22	2	30	0	0	4	9	13	21	4	5	3	19	11	8	53	0	0	0	1	1	0	1	0	0	0	0	5	1	2	5	0	1	1	1	1	3	1	0	0	4	0	0	2	1
852	1	0	0	1	0	0	0	0	0	0	0	0	0	0	0	0	0	0	0	0	0	0	0	10	2	209	181	0	0	0	0	0	0	1	0	0	0	0	1	0	0	0	0	0	0	0	0	0	0
853	0	0	0	0	0	0	0	0	0	0	0	0	0	0	0	0	0	0	0	0	0	0	0	0	0	0	0	0	0	0	0	0	0	0	0	0	0	0	0	0	0	0	0	0	0	0	0	0	0
854	1	0	2	1	7	2	2	0	0	2	2	2	4	5	6	1	1	1	0	2	2	0	0	1	2	2	2	0	0	1	1	42	10	17	0	6	2	2	12	1	22	0	0	8	13	1	4	1	4
855	0	0	0	0	0	0	0	0	0	0	0	0	0	0	0	0	1	0	1	1	1	0	4	4	0	0	1	0	3	0	0	4	0	0	1	0	0	0	0	1	0	0	0	0	0	0	0	0	1
856	0	0	0	0	0	0	0	0	0	0	0	0	0	0	0	0	0	1	0	0	1	0	3	0	0	0	0	0	0	0	1	1	0	0	0	15	0	0	0	11	0	163	0	0	0	0	0	0	0
857	0	0	0	0	3	0	3	0	0	1	0	2	2	0	0	0	0	0	0	6	0	0	0	0	0	0	0	0	0	0	0	0	0	0	0	0	0	0	0	0	0	0	0	0	0	0	0	0	0
858	0	0	0	0	3	0	4	0	2	0	0	1	2	0	0	0	0	0	1	0	0	0	0	0	0	0	0	0	0	0	0	0	0	0	0	0	0	0	0	0	0	0	0	0	0	0	0	0	0
859	0	0	2	0	1	1	3	3	1	0	1	0	2	1	7	0	0	0	1	0	10	6	0	2	7	11	12	0	1	0	0	0	0	0	1	2	1	1	0	2	0	0	1	1	0	53	27	8	5
860	0	0	0	0	0	0	0	0	0	0	0	0	0	0	0	0	0	0	0	0	0	0	0	0	0	0	0	51	98	0	0	0	0	0	0	0	0	0	0	0	0	0	0	0	0	31	46	0	0
862	1	0	0	0	2	1	4	1	0	0	0	2	0	0	2	0	2	1	2	0	0	0	2	0	1	0	0	0	13	1	1	164	1	0	0	0	0	0	0	0	0	0	5	1	2	0	6	1	1
863	0	0	0	0	0	0	0	0	0	0	0	0	0	1	1	0	0	0	0	0	0	0	0	0	0	0	0	0	0	0	0	0	0	0	0	0	0	0	0	0	0	0	0	0	0	0	0	0	0
864	0	0	1	0	0	0	0	0	0	0	1	0	0	0	0	0	0	1	5	0	0	0	0	0	2	0	0	0	0	0	0	0	0	1	0	0	1	0	0	0	0	0	0	0	0	42	18	2	3
865	2	1	1	2	2	1	0	0	0	2	5	6	6	1	2	0	4	1	0	0	1	1	0	0	1	0	1	1	0	4	1	0	0	0	0	0	5	0	0	1	0	0	0	7	0	2	0	0	1
866	8	2	3	4	2	2	3	0	0	1	11	2	4	3	12	1	8	2	1	2	4	0	1	2	11	16	56	2	0	6	17	61	6	9	2	8	0	1	3	3	11	0	23	6	16	2	5	7	4
867	0	0	0	0	1	0	0	0	0	0	0	2	0	2	0	2	2	0	2	0	1	0	0	0	0	1	0	1	1	0	1	7	1	1	1	3	1	0	0	0	1	0	1	1	0	2	3	1	4
868	2	2	3	8	3	2	2	1	2	0	1	0	1	4	1	1	7	8	4	6	1	4	2	15	16	9	12	0	0	1	3	4	1	2	2	4	2	7	3	0	0	0	1	3	4	51	15	11	11
869	0	0	0	0	0	0	0	0	0	0	0	0	0	2	1	0	1	3	0	0	0	0	0	0	0	0	0	0	0	0	0	0	0	0	0	0	0	0	0	1	0	0	0	0	0	0	0	0	0
870	0	0	0	0	0	0	0	2	0	0	0	1	0	1	1	0	1	1	0	0	1	0	12	10	0	0	3	0	1	0	0	1	0	0	1	0	0	0	0	1	2	0	0	0	0	2	4	3	2
871	3	2	1	3	1	1	1	1	0	0	2	20	8	2	0	1	1	1	0	0	0	1	0	2	1	0	0	1	0	18	7	6	12	17	0	4	0	1	1	4	10	0	8	1	13	0	1	1	5
872	1	0	4	1	0	2	2	0	2	0	5	0	8	0	1	0	5	0	1	1	0	1	1	1	1	2	1	6	5	26	49	9	17	3	0	0	3	1	3	0	2	0	52	5	25	3	1	3	2
873	0	1	0	0	0	0	0	0	0	0	0	1	1	1	0	0	0	0	0	0	1	0	7	9	0	0	1	0	1	0	0	0	0	0	0	0	0	0	0	0	0	0	0	0	0	1	0	0	0
875	0	0	0	0	0	0	0	0	0	0	0	0	0	0	0	0	0	0	0	0	0	0	0	0	0	0	0	0	0	0	0	0	0	0	0	0	0	0	0	0	0	0	0	0	0	0	0	0	0
876	0	0	0	0	0	0	0	0	0	0	0	0	0	0	0	0	0	3	0	0	0	0	0	0	0	0	0	0	0	0	0	0	0	0	0	1	0	0	0	1	0	0	0	0	0	0	0	0	0
877	0	0	0	0	0	0	0	0	0	0	0	0	0	0	0	0	0	0	0	0	2	0	0	0	0	0	0	0	0	3	3	0	1	0	1	4	0	0	0	10	0	375	25	2	39	0	1	1	1
878	0	0	0	0	2	0	8	0	0	3	0	5	6	0	0	7	0	0	2	4	0	0	0	0	0	0	0	0	0	0	0	0	0	0	0	0	0	0	0	0	0	0	0	0	0	0	0	0	0
879	6	3	4	1	9	5	27	19	44	20	5	11	29	3	13	10	11	8	7	25	4	6	7	1	10	16	3	0	1	3	6	3	0	8	6	11	4	6	12	8	41	0	9	0	3	2	4	3	3
880	2	0	0	0	10	2	4	1	2	0	1	3	2	32	3	1	3	1	1	0	0	4	0	0	4	11	0	4	5	5	2	0	4	0	0	1	0	0	2	4	3	0	5	4	16	0	1	0	0
881	0	0	0	0	0	0	0	0	0	0	0	0	0	0	0	0	0	0	0	0	0	0	0	0	0	0	0	0	0	0	0	0	0	0	39	0	0	41	0	0	0	0	0	0	0	0	0	0	0
882	1	1	0	0	0	1	0	0	0	0	1	0	0	1	1	0	1	0	0	0	1	0	2	0	0	34	1	1	0	1	2	0	0	2	0	0	0	0	2	0	0	1	0	6	12	0	0	0	0
884	2	5	5	3	0	1	1	0	0	0	1	0	0	0	1	1	2	1	2	2	2	0	0	1	3	1	1	0	0	0	1	12	1	71	2	10	1	7	124	10	16	0	0	6	4	0	0	2	0
885	3	6	9	10	4	3	5	2	0	0	10	20	9	2	1	2	10	2	1	2	1	0	0	2	2	2	2	6	2	18	12	19	70	76	4	6	6	9	11	9	7	0	25	10	25	4	1	19	5
886	4	0	1	1	1	0	0	0	0	0	3	3	0	2	2	0	0	1	0	2	0	0	0	4	3	4	2	0	0	0	0	1	0	1	0	0	1	0	1	0	0	0	0	0	0	0	0	0	0
887	0	0	0	0	0	0	0	0	0	0	0	0	0	0	0	0	0	0	0	0	0	0	0	0	0	0	0	0	0	0	0	0	0	0	0	0	0	0	0	0	0	0	0	0	0	0	0	0	0
888	0	0	1	3	4	0	2	2	1	0	0	13	2	1	1	0	1	0	0	1	0	1	0	0	3	0	0	0	0	2	10	0	0	0	0	0	0	0	1	0	1	0	5	0	1	2	0	0	0
889	2	2	2	2	1	1	2	1	0	0	1	1	2	0	4	0	1	0	0	1	0	1	0	0	4	0	0	0	0	1	0	4	2	22	4	1	2	3	26	7	4	0	2	0	0	0	1	1	0
891	0	0	2	2	1	0	0	0	0	0	0	2	0	0	3	0	1	1	6	1	1	1	0	5	2	8	5	0	1	1	0	14	1	3	6	2	0	13	8	2	0	1	7	2	2	2	3	23	3
892	0	0	0	0	0	0	0	0	0	0	0	0	0	0	0	0	0	0	0	0	0	0	0	0	0	0	0	0	0	0	0	0	0	0	0	0	0	0	0	0	0	0	0	0	0	20	2	2	0
894	0	0	0	0	0	0	0	0	0	0	0	0	0	0	0	0	0	0	0	0	0	0	0	0	0	0	0	0	0	0	0	0	0	0	0	0	0	0	0	0	0	0	0	0	0	0	0	0	0
895	0	0	0	0	0	0	0	34	46	13	0	1	1	0	2	0	2	2	0	0	0	0	0	0	0	0	0	0	0	0	0	0	0	0	0	1	0	0	0	2	1	0	0	0	0	0	0	0	0
896	0	8	25	1	12	15	4	3	0	0	2	0	2	2	6	1	8	3	1	0	3	3	3	1	2	2	8	0	0	9	2	10	9	62	1	33	0	5	38	5	18	0	0	15	21	9	9	2	3
897	0	0	0	0	0	0	0	0	0	0	0	0	0	0	3	0	2	62	0	0	0	0	0	0	0	0	0	0	0	0	0	0	0	0	0	0	0	0	0	1	2	0	0	0	0	0	0	0	0
898	0	1	7	32	0	1	3	1	0	0	9	3	3	21	43	12	40	1	0	0	8	36	6	3	10	0	3	0	0	1	0	3	0	2	1	4	0	0	3	1	1	0	0	0	1	15	78	0	1
899	0	1	1	0	2	1	2	0	0	2	0	0	1	2	8	12	2	1	0	1	0	0	2	1	3	0	0	21	23	5	1	3	5	5	6	1	0	2	1	2	22	0	11	177	19	2	13	1	1
900	0	0	3	0	15	78	1	1	0	0	2	38	1	1	1	1	1	2	2	0	0	0	0	0	2	5	0	1	0	0	0	0	1	1	1	0	3	0	0	36	1	0	0	0	0	0	0	0	0
901	0	0	0	0	0	0	0	1	0	0	0	0	0	1	1	0	2	1	0	2	0	0	0	0	1	0	0	0	0	0	0	4	1	4	0	2	0	0	3	1	3	0	0	13	0	0	0	0	0
902	5	12	26	19	10	14	0	5	6	1	13	3	7	8	14	1	125	75	32	76	0	0	0	2	6	2	0	1	1	0	0	0	1	1	0	4	2	0	1	4	2	0	0	2	1	0	0	0	0
903	0	1	0	0	0	1	0	0	0	0	1	0	0	0	0	0	0	0	0	0	0	0	0	1	1	1	1	0	0	0	0	0	0	1	0	0	0	0	1	0	0	0	0	0	0	0	0	0	0
904	0	0	0	0	0	0	0	0	0	0	0	0	0	0	0	0	0	0	0	0	0	0	1	0	0	0	0	0	0	1	0	1	0	0	0	0	0	0	0	0	1	122	1	0	1	0	0	0	0
905	0	40	21	21	0	1	0	0	0	0	1	0	0	0	0	0	0	0	0	0	0	0	0	2	3	1	0	0	0	0	0	0	0	2	0	0	0	0	3	0	0	0	0	0	0	0	0	0	0
906	0	1	0	0	3	1	0	1	2	0	12	1	1	4	17	0	9	4	0	0	0	0	0	0	0	0	0	0	0	0	0	0	0	0	0	1	0	0	0	0	11	0	0	0	0	0	0	0	0
907	0	0	0	0	2	1	5	0	0	1	1	1	4	0	1	10	1	0	1	5	2	0	1	0	0	0	1	0	0	0	0	0	0	0	0	1	0	0	0	0	0	0	0	0	0	1	0	0	0
908	0	0	0	0	0	0	0	0	0	0	0	0	0	0	0	0	0	0	0	0	0	0	0	0	0	0	0	0	0	0	0	0	0	0	1	0	0	0	0	0	0	0	0	0	0	0	0	0	0
909	0	0	0	0	0	0	0	0	0	0	0	0	0	0	0	0	0	1	0	0	0	0	0	0	0	0	0	0	0	0	0	0	0	0	0	1	0	0	0	0	0	0	0	0	0	0	0	0	0
910	0	0	0	0	1	0	0	0	0	0	0	0	0	0	0	1	0	1	0	1	0	0	3	2	0	0	1	0	0	0	0	0	0	0	0	2	0	0	0	0	1	0	0	0	0	1	1	0	0
911	0	0	0	0	1	0	0	0	0	0	0	0	1	0	0	2	1	1	0	0	2	0	3	15	0	0	2	0	1	0	0	0	1	0	0	1	0	0	0	1	0	0	0	0	0	1	0	0	0
912	0	0	0	0	0	0	0	0	0	0	0	0	0	0	0	0	1	2	0	0	0	0	0	0	0	0	0	0	0	0	0	0	0	0	0	1	0	0	0	5	0	1	0	0	0	0	0	0	0
914	0	0	0	0	0	0	0	0	0	0	0	0	0	2	0	0	0	1	0	0	0	0	9	19	1	1	0	0	0	0	0	0	0	0	0	1	0	0	0	0	0	1	0	0	0	0	0	0	0
915	1	0	0	1	0	0	1	0	0	0	0	0	0	0	0	0	2	0	0	1	11	2	0	4	6	9	7	5	0	4	0	12	6	1	5	4	0	3	6	0	1	0	3	2	1	19	17	6	5
916	0	0	0	0	0	0	1	0	0	0	0	1	3	2	1	1	8	5	0	4	10	66	2	0	1	0	1	0	0	2	1	2	0	1	29	6	0	53	1	1	0	0	1	1	0	11	12	9	15
918	0	0	0	0	0	0	0	1	0	0	0	0	0	0	1	0	1	0	0	0	0	0	0	0	0	0	0	6	0	0	1	0	0	0	0	0	0	0	0	3	0	4	0	0	0	0	2	0	0
919	0	0	0	0	0	0	0	0	0	0	0	0	0	2	0	0	3	4	0	0	0	0	0	0	0	0	0	0	0	0	0	0	0	0	0	1	0	0	0	0	2	0	0	0	0	0	0	0	0
921	2	4	0	1	4	7	1	2	0	0	73	24	14	19	11	0	5	0	0	1	4	0	0	0	0	1	1	0	0	1	4	0	0	1	0	1	0	0	2	1	0	0	0	0	0	0	0	0	0
922	0	0	0	1	0	1	3	0	2	1	0	2	3	5	3	0	1	0	1	2	7	16	1	1	2	2	0	0	0	1	1	9	0	1	25	0	0	16	2	1	0	0	0	0	0	1	0	10	0
923	0	0	0	0	3	0	3	0	0	2	2	6	6	0	1	12	2	0	1	1	2	1	0	1	0	0	0	0	0	0	0	0	1	0	0	0	0	1	0	0	0	1	0	0	1	0	0	0	0
924	0	0	0	0	5	0	4	1	0	1	0	3	4	1	4	4	0	1	1	2	0	0	4	1	2	0	0	0	0	1	0	0	0	0	4	2	1	1	1	3	3	0	0	0	0	0	1	0	0
925	0	0	0	0	1	0	0	0	0	0	0	0	0	0	0	0	0	1	0	1	4	0	0	16	1	2	0	0	0	0	0	0	0	0	1	0	0	1	1	0	0	0	0	0	0	0	0	1	0
926	0	5	1	2	51	116	48	0	0	0	2	0	3	1	0	0	5	37	50	75	0	0	0	0	1	1	0	0	0	4	0	0	0	1	0	1	2	0	1	0	0	0	0	0	0	0	0	0	0
927	0	0	0	0	0	0	0	0	0	0	0	0	0	0	0	0	0	0	0	0	0	0	0	0	0	0	0	47	117	0	0	0	0	0	0	0	0	0	0	0	0	0	0	0	4	15	14	1	3
928	0	0	0	0	0	0	0	0	0	0	0	0	0	0	0	0	0	1	0	0	0	0	0	0	0	0	0	0	0	0	0	0	0	0	0	0	0	0	0	1	0	0	0	0	0	0	0	0	0
929	1	3	11	10	12	14	0	0	3	1	22	0	0	0	1	0	14	15	2	8	0	0	3	1	2	2	2	3	0	0	0	0	1	4	0	0	2	0	1	0	0	0	0	1	0	0	0	0	0
930	0	0	0	0	1	0	2	0	0	0	0	1	0	0	0	1	0	0	0	1	0	0	1	0	0	2	0	0	0	0	0	0	0	0	0	0	0	0	0	0	0	0	0	0	0	0	0	0	0
931	0	0	0	0	0	0	0	1	0	0	0	0	0	1	1	0	2	1	0	0	0	1	0	0	0	0	0	0	1	1	0	1	0	0	0	1	0	0	0	2	1	1	0	0	1	0	0	0	0
932	0	0	0	0	0	0	1	0	0	0	0	0	0	0	0	0	0	0	0	0	0	0	0	0	0	0	1	0	0	0	0	0	0	0	0	0	0	1	0	0	0	0	0	0	0	0	0	0	0
933	0	0	0	0	0	0	0	0	0	0	0	0	0	0	0	0	0	0	0	0	0	0	0	0	0	0	0	0	0	0	0	0	2	0	0	0	0	0	0	0	0	0	0	0	0	0	0	0	0
934	0	0	0	0	3	2	0	4	8	1	15	2	90	0	2	0	0	0	0	0	0	0	0	1	0	0	0	0	0	0	0	0	0	0	0	0	2	0	0	0	0	0	0	0	0	0	0	0	0
935	0	0	0	2	0	0	0	0	0	0	2	0	1	0	2	1	0	0	0	1	2	1	0	0	1	0	0	0	0	4	42	0	0	0	4	0	14	1	0	0	0	0	3	7	0	1	0	0	0
936	0	1	3	4	0	1	0	0	0	0	1	0	0	0	0	0	0	0	0	0	4	2	1	4	15	5	15	3	1	1	4	41	24	8	1	36	0	6	35	14	1	0	2	7	1	38	6	7	8
937	0	0	0	0	0	1	0	1	1	0	0	1	0	3	2	0	135	1	0	0	2	1	0	0	0	0	0	0	0	0	0	0	0	0	0	0	0	0	0	3	0	0	0	0	0	0	0	0	0
938	0	0	0	0	2	1	3	0	1	0	0	4	1	0	0	1	1	0	0	0	1	0	1	0	0	1	0	3	0	16	14	2	8	3	0	0	5	0	0	0	0	0	13	1	12	1	2	1	2
939	0	0	0	0	0	0	0	1	0	0	0	0	0	0	0	0	1	0	0	0	0	0	0	0	0	0	0	0	0	0	0	0	0	0	0	0	0	0	0	0	1	0	0	0	0	0	0	0	0
941	0	0	0	0	0	0	0	0	0	0	0	0	0	0	0	0	0	0	0	0	0	0	0	0	0	0	0	0	0	0	0	0	0	0	0	0	0	0	0	0	0	0	0	0	0	0	0	0	0
943	0	0	0	0	1	0	0	0	0	0	0	3	3	1	1	1	0	2	0	3	0	0	2	0	0	0	0	0	3	0	0	0	0	0	0	0	0	0	1	1	0	0	0	0	0	0	2	6	2
944	0	0	0	0	0	0	0	0	0	0	0	0	0	0	1	0	1	0	0	0	0	0	0	0	0	0	0	0	0	0	0	0	0	0	0	0	0	0	0	1	0	0	0	0	0	0	0	0	0
945	0	1	0	0	15	4	2	0	0	0	0	3	0	8	0	0	0	3	22	3	0	5	1	0	0	0	0	0	5	1	0	0	0	0	0	1	0	1	1	0	0	0	2	1	4	0	1	1	1
946	7	0	1	3	37	25	15	2	4	1	17	12	17	2	10	4	17	5	6	4	2	7	4	1	2	4	2	10	6	18	8	1	21	1	3	3	5	4	1	27	10	0	5	0	1	1	13	7	8
947	0	0	0	0	0	0	0	0	0	0	0	0	0	0	0	0	0	0	0	0	0	0	0	0	0	0	0	0	0	0	0	0	0	0	0	0	0	0	0	0	0	0	0	0	0	0	0	0	0
948	3	1	0	1	6	8	0	1	0	0	1	5	1	2	0	0	1	1	0	0	1	0	0	0	0	3	2	2	1	59	23	1	104	5	2	2	4	1	49	20	22	0	94	13	32	0	0	1	5
949	0	0	0	0	0	0	0	0	0	0	0	0	0	0	0	0	0	0	0	0	0	0	0	0	0	0	0	3	0	0	0	0	0	0	0	0	0	0	0	0	0	0	0	0	0	0	0	0	0
950	0	0	0	0	0	14	1	0	1	0	0	5	0	6	4	0	2	0	1	0	0	0	1	0	0	0	0	11	10	66	26	1	65	5	0	2	0	1	0	1	22	0	23	5	33	1	1	0	0
951	1	9	13	0	14	17	0	0	4	1	4	0	1	2	1	0	7	0	1	3	0	5	0	1	0	1	1	0	0	2	0	5	1	3	2	3	0	0	7	0	2	0	0	1	0	2	9	1	1
952	0	0	0	0	0	0	0	0	0	0	0	0	0	0	3	0	0	0	0	0	0	0	0	0	0	0	0	5	2	0	0	0	0	0	0	1	0	0	0	0	0	0	0	0	0	0	0	0	0
953	0	0	0	0	0	0	0	0	0	0	0	0	0	0	0	0	0	0	0	0	0	0	0	0	0	0	0	0	0	0	0	0	0	0	0	0	0	0	0	0	0	0	0	0	0	0	0	0	0
954	0	0	0	0	0	0	0	0	0	0	0	0	0	0	0	0	0	0	0	0	1	0	1	6	0	0	1	0	1	0	0	0	0	0	0	0	0	0	0	0	1	0	0	0	0	2	0	0	1
955	0	0	0	0	0	0	0	1	1	0	0	4	0	7	16	3	18	14	1	1	0	0	0	2	4	0	0	0	0	1	0	0	0	0	5	4	0	1	0	8	0	0	0	0	0	0	0	0	2
957	0	0	1	1	0	0	1	1	0	2	1	0	0	1	3	0	2	0	0	0	3	1	0	0	1	13	2	18	4	0	0	32	6	4	2	1	4	2	5	1	20	0	6	2	14	0	4	0	1
958	0	0	0	0	0	0	0	0	0	0	0	0	0	0	0	0	0	0	0	0	0	0	0	0	0	0	0	0	0	0	0	0	0	0	0	0	0	0	0	0	0	0	0	0	0	0	0	0	0
959	0	0	0	0	3	0	1	0	0	0	0	1	0	0	0	0	0	0	1	0	1	0	0	0	0	0	0	0	0	0	0	0	0	0	0	0	0	0	0	0	0	0	0	0	0	0	0	0	0
960	0	0	0	0	0	0	0	0	0	0	0	0	0	0	0	0	0	0	0	0	0	0	2	0	4	2	0	0	1	0	0	0	0	0	0	0	0	7	1	0	0	0	0	0	0	21	16	2	1
961	2	0	1	1	0	1	0	0	0	0	1	0	0	0	0	0	0	0	0	0	0	0	0	1	0	1	2	0	0	0	0	0	0	0	0	0	0	0	2	0	0	0	0	0	0	0	0	0	0
962	0	0	1	0	0	0	2	2	0	0	0	0	0	2	1	0	1	9	0	0	0	0	0	0	0	0	1	0	0	0	0	0	0	0	0	1	1	0	0	4	2	0	0	0	0	0	0	0	0
963	3	1	2	1	5	5	7	0	4	0	10	12	6	11	24	3	9	3	0	0	0	1	0	1	1	0	1	3	0	12	6	4	9	11	0	2	0	1	5	5	6	0	9	2	7	0	1	4	2
964	2	1	2	3	0	3	3	0	0	1	1	0	0	3	1	5	0	1	1	0	5	9	4	0	0	0	1	0	0	5	2	1	0	1	0	0	0	1	0	0	0	0	0	0	0	8	0	1	0
965	0	3	12	2	1	3	4	0	0	0	0	1	0	0	0	1	0	2	5	7	2	10	2	1	0	1	3	0	0	0	0	0	1	2	0	0	1	0	1	1	0	0	0	0	0	1	1	5	5
966	0	0	0	0	0	0	0	0	0	0	0	0	0	0	0	0	0	0	0	0	0	0	0	0	0	0	0	0	0	0	0	0	0	0	0	0	0	0	0	0	0	0	0	0	1	0	0	0	0
967	0	0	0	0	0	0	0	3	1	0	0	0	0	0	2	0	0	1	0	0	0	0	0	0	0	0	0	0	0	0	0	0	1	0	1	1	0	0	0	1	0	0	0	0	0	1	1	0	0
968	2	4	12	11	15	9	0	5	2	1	40	6	17	2	0	1	6	1	2	4	0	8	13	7	4	2	1	0	0	2	3	1	0	2	0	3	0	0	2	0	0	0	1	0	0	0	0	0	0
971	5	0	12	5	10	3	7	0	0	0	1	1	2	6	24	2	3	9	9	6	12	72	5	22	31	10	30	0	1	0	7	10	3	5	1	1	1	0	0	2	2	0	0	7	4	114	2	2	1
972	1	2	0	2	0	2	1	0	0	0	0	0	0	1	0	0	0	0	0	1	1	3	0	3	0	2	3	1	0	0	0	0	0	1	0	0	3	0	1	0	0	0	0	0	0	0	0	0	1
973	0	0	0	0	0	0	1	0	0	0	0	11	4	1	3	1	0	0	1	0	0	0	0	0	0	3	0	0	0	0	0	0	1	0	0	0	0	0	0	1	0	0	0	0	0	0	0	0	0
974	0	0	1	4	1	3	6	0	0	0	3	2	6	0	4	1	1	2	0	0	8	10	1	4	6	6	7	0	0	4	6	19	2	9	2	7	2	1	9	10	2	0	1	5	1	63	2	5	2
975	3	1	0	3	2	4	4	0	2	0	12	1	1	3	1	0	3	1	0	0	0	3	0	0	0	1	6	0	0	4	4	8	0	20	7	22	4	6	57	16	1	0	2	1	1	1	0	0	1
976	1	1	0	1	1	0	0	2	1	0	0	0	0	4	1	0	2	1	1	13	0	0	0	0	0	0	0	0	0	0	0	0	0	0	0	0	0	0	0	1	3	0	0	0	0	1	0	0	0
977	0	0	0	0	0	0	0	0	0	0	0	0	0	0	0	0	0	0	0	0	0	0	0	0	0	0	0	0	0	0	0	0	0	0	0	0	0	0	0	0	0	0	0	0	0	0	0	0	0
979	1	1	0	0	0	0	0	0	0	0	0	0	0	0	0	0	0	0	0	0	0	0	0	1	5	2	120	0	0	0	0	0	0	0	0	0	3	0	1	0	0	0	0	0	0	0	0	0	0
980	0	0	1	1	7	13	4	5	0	0	28	5	24	6	5	1	7	6	0	0	8	16	1	3	16	6	13	0	0	4	1	0	0	0	1	22	0	7	10	2	1	0	0	1	2	0	0	0	0
982	1	0	0	2	0	1	0	0	0	0	4	0	0	0	0	0	0	0	0	0	0	0	0	0	0	90	14	0	0	0	0	0	0	2	0	0	1	0	0	0	0	0	0	0	0	0	0	0	0
983	0	0	4	2	3	6	0	1	0	0	2	0	2	2	1	0	4	1	0	1	2	9	1	1	3	3	1	0	1	4	1	0	1	6	2	10	3	2	7	3	1	0	2	6	6	2	4	14	3
984	0	0	0	0	0	0	0	0	0	0	0	0	0	0	2	0	0	0	0	0	0	0	0	0	0	0	0	0	0	0	0	0	0	0	0	0	0	0	0	0	0	0	0	0	0	0	0	0	0
985	0	0	0	0	0	0	0	0	1	0	0	0	0	1	0	0	0	0	0	0	0	0	0	0	0	0	0	2	0	0	0	0	2	0	0	0	0	0	0	0	0	0	0	0	0	0	0	0	0
986	0	0	0	0	0	0	0	0	0	0	0	0	0	0	0	0	0	0	0	0	0	0	0	0	0	0	0	0	0	0	0	0	0	0	0	0	0	0	0	0	0	0	0	0	0	0	0	0	0
988	0	0	1	1	2	1	0	0	0	0	4	4	0	0	2	2	0	0	0	0	0	2	0	2	4	0	1	0	0	12	11	0	0	1	0	0	19	0	1	0	1	2	0	0	0	0	0	1	1
989	0	0	0	0	0	0	0	0	0	0	0	0	0	0	0	0	0	0	0	0	0	0	0	0	0	0	0	0	0	0	0	0	0	0	0	0	0	0	0	0	0	0	0	0	0	0	0	0	0
991	2	1	0	0	0	0	0	0	0	0	0	0	0	0	0	0	0	1	0	0	0	0	53	0	4	172	1	0	0	1	0	0	0	1	0	0	0	0	3	0	0	0	0	0	0	0	0	0	0
992	0	2	2	1	2	4	0	0	0	0	1	0	0	1	0	1	1	10	0	5	0	0	0	3	1	0	0	0	0	0	0	1	0	3	63	0	0	69	4	1	0	0	0	0	0	0	0	0	0
994	0	0	0	0	0	0	0	0	0	0	0	0	0	0	0	0	0	0	0	0	0	0	0	0	0	0	0	0	0	0	0	0	0	0	0	0	0	0	0	0	0	0	0	0	0	0	0	0	0
995	0	1	1	1	3	6	0	0	0	0	69	6	10	5	8	1	0	3	1	0	0	0	0	2	4	0	0	0	0	0	0	0	1	2	0	0	1	0	1	0	0	0	0	0	0	0	0	0	0
997	1	0	1	2	0	0	7	0	1	1	0	3	1	0	1	0	1	0	2	1	1	2	0	0	0	3	1	0	0	0	0	14	0	2	7	5	0	12	7	2	0	0	0	0	0	2	10	9	4
998	0	0	0	0	0	0	0	1	0	0	0	0	0	2	0	0	2	73	4	32	0	0	0	0	0	0	0	0	0	0	0	0	0	0	0	0	0	0	0	3	2	0	0	0	0	0	0	0	0
999	5	3	4	3	1	2	0	0	1	0	2	0	2	6	4	6	5	5	5	8	0	0	0	1	1	0	6	0	0	0	0	0	0	18	3	1	5	4	16	6	11	0	0	0	3	0	0	0	0
1000	4	1	2	3	6	4	11	2	3	2	9	48	79	5	4	3	17	4	1	2	0	0	2	0	2	3	1	0	0	1	5	1	0	0	0	1	1	0	1	3	1	0	0	0	0	0	0	0	0
1001	0	0	0	0	5	0	1	0	0	0	0	5	2	0	0	22	1	0	2	1	0	0	1	0	0	0	2	1	0	0	0	0	0	0	0	0	0	0	1	3	1	0	0	0	0	0	0	0	0
1002	0	0	0	0	0	0	1	0	0	0	0	1	1	0	0	0	0	0	0	0	0	0	0	0	0	0	0	0	0	0	0	0	0	0	0	0	0	0	0	0	0	0	0	0	0	0	0	0	0
1003	3	9	4	3	18	23	10	1	0	1	37	35	6	2	7	0	19	2	1	1	1	1	0	1	2	0	1	0	3	1	1	3	0	1	0	1	3	1	2	0	3	0	1	0	0	66	14	3	3
1004	0	0	0	1	1	5	0	1	0	0	2	0	1	5	9	2	0	3	0	0	0	0	0	0	2	1	4	0	1	4	18	4	9	24	2	10	1	1	18	72	4	0	5	0	0	0	0	0	0
1005	0	0	0	0	0	0	0	0	0	0	0	0	0	0	0	0	0	0	0	0	0	0	1	0	0	0	0	0	0	4	0	0	0	0	0	0	0	0	0	1	0	227	3	0	11	0	0	0	0
1006	0	0	0	0	0	0	0	0	0	0	0	0	0	0	1	0	0	0	0	0	1	0	5	0	2	0	0	0	0	0	0	0	1	0	0	0	6	3	0	0	0	0	0	1	1	0	0	1	0
1007	1	2	1	6	1	3	1	0	0	0	1	4	2	0	3	1	1	2	0	1	3	0	1	1	0	3	2	2	1	1	3	6	7	39	1	20	4	3	46	21	12	0	5	4	3	2	0	3	3
1008	0	0	0	0	2	0	0	0	0	0	1	1	1	0	0	0	1	3	0	2	0	0	0	0	0	0	0	0	0	0	0	0	0	0	40	0	0	21	2	0	0	0	0	0	0	0	0	0	0
1009	0	0	0	0	0	0	0	0	0	0	0	0	0	0	0	0	0	0	0	0	0	0	0	0	0	0	0	0	0	0	0	0	0	0	0	0	0	0	0	0	0	0	0	0	0	0	0	0	0
1010	0	0	0	0	0	0	0	0	0	0	0	0	0	0	1	0	1	0	0	0	0	1	0	0	0	0	0	3	2	1	1	0	0	0	0	1	0	0	0	1	1	0	0	0	0	0	2	0	0
1011	0	2	3	2	3	1	1	3	0	0	1	1	1	0	1	0	5	16	10	5	4	9	2	1	4	1	0	0	1	10	2	19	0	2	4	7	0	6	1	0	2	0	2	2	0	2	3	6	17
1012	0	0	0	0	0	0	0	0	0	0	0	0	0	1	1	0	0	0	0	0	0	0	0	0	0	0	0	0	0	0	0	0	0	0	0	0	0	0	0	0	0	0	0	0	0	0	0	0	0
1013	0	0	0	0	0	0	0	0	0	0	0	0	0	0	0	0	0	0	0	0	0	0	0	0	0	0	0	0	0	0	0	0	0	0	1	0	0	2	0	0	0	0	0	0	0	0	0	0	0
1014	3	0	0	1	0	2	0	0	0	0	0	0	0	0	0	0	0	0	0	0	0	0	6	2	2	131	3	0	0	0	0	1	0	3	0	0	0	0	1	0	0	0	0	2	4	0	0	0	0
1015	1	0	0	1	12	15	9	0	0	0	3	7	2	1	1	0	0	0	0	0	0	0	1	4	1	0	1	10	5	62	10	2	144	8	1	1	2	0	3	4	4	0	142	6	29	0	1	0	0
1016	0	2	0	2	0	0	2	0	0	0	0	0	0	0	0	0	0	0	0	2	0	0	1	3	1	0	0	0	0	0	1	9	0	12	0	3	0	0	14	0	1	0	0	0	0	2	0	0	0
1017	0	0	0	0	0	0	0	0	0	0	0	0	0	0	0	0	0	0	0	0	0	0	0	0	0	0	0	0	2	0	0	0	0	0	1	0	0	0	0	0	1	0	0	0	0	3	12	17	21
1019	0	0	0	0	0	0	0	0	0	0	0	0	0	0	2	0	0	0	0	0	0	0	0	0	0	0	0	5	58	0	1	1	0	0	0	0	0	0	0	0	0	0	0	0	0	28	7	0	1
1020	0	0	3	0	0	1	1	0	0	0	0	2	0	0	1	0	0	1	0	0	23	27	1	6	22	15	13	0	0	1	1	3	1	0	4	1	0	5	4	1	0	0	0	1	0	33	8	7	0
1021	0	0	0	0	2	0	0	0	1	0	0	1	0	0	1	2	1	0	0	1	0	0	0	2	0	0	0	1	0	1	0	6	3	1	0	1	0	2	0	0	0	0	0	0	0	1	0	0	0
1022	0	0	0	0	0	0	0	0	0	0	0	0	0	0	0	0	0	0	0	0	0	0	0	0	0	0	0	0	0	0	0	0	0	0	0	0	0	0	0	0	0	0	0	0	0	0	0	0	0
1023	0	0	0	0	0	0	0	0	0	0	0	0	0	0	0	0	0	0	0	0	0	0	0	0	0	0	0	0	0	0	0	0	0	0	0	0	0	0	0	0	0	0	0	0	0	0	0	0	0
1024	0	0	0	0	0	0	0	0	0	0	0	0	0	0	0	0	0	0	0	0	0	0	0	0	0	0	0	0	0	0	0	0	0	0	0	0	0	0	0	0	0	0	0	0	0	0	0	0	0
1025	0	0	0	0	1	0	2	0	0	0	0	3	2	0	0	0	0	0	1	4	0	0	3	0	0	0	0	0	0	0	0	0	0	0	0	0	0	0	0	0	0	0	0	0	0	0	1	0	0
1026	0	0	0	0	1	0	0	1	1	0	1	0	0	3	0	0	0	0	0	0	0	0	5	0	0	0	0	0	0	0	0	0	0	0	0	0	0	0	0	3	1	0	0	0	0	0	1	0	0
1027	1	0	0	1	35	7	10	0	0	2	0	15	4	3	1	2	0	1	26	10	0	0	0	0	9	12	1	1	0	0	0	0	54	0	0	0	3	0	0	3	0	0	1	1	0	0	1	0	0
1028	0	0	0	0	0	0	0	1	0	0	0	0	0	0	1	0	0	1	0	0	0	0	0	0	2	0	0	0	0	0	0	0	0	0	0	0	0	0	0	1	1	0	0	0	0	0	0	0	0
1029	0	0	3	3	0	0	1	0	0	0	0	0	0	0	1	0	0	0	0	20	0	0	0	1	0	0	0	0	0	0	0	6	3	4	8	0	0	9	10	3	6	0	0	4	4	29	0	4	2
1030	0	0	0	0	0	0	0	0	0	0	0	0	0	0	0	0	0	0	0	0	0	0	0	0	0	0	0	0	4	0	0	0	0	0	0	0	0	0	0	0	0	0	0	0	1	0	0	0	0
1031	0	0	0	0	0	1	2	1	0	1	0	0	1	88	69	5	2	3	0	0	0	3	1	0	0	1	1	0	0	0	0	0	1	0	0	0	0	0	0	3	1	0	0	3	6	0	1	0	0
1033	1	0	0	0	0	0	0	0	0	0	0	0	0	0	1	0	4	1	0	0	7	0	1	12	0	0	0	0	0	1	0	0	0	0	0	1	0	0	1	1	1	0	0	0	0	2	2	0	1
1034	0	1	1	0	1	0	1	0	0	0	0	0	1	0	2	1	0	1	5	6	0	0	0	2	2	0	0	0	0	5	2	4	0	0	2	1	0	5	0	0	0	0	0	0	0	19	9	11	8
1035	0	1	1	0	4	5	9	0	0	0	11	7	7	0	0	2	1	0	0	2	0	0	0	1	0	0	1	0	0	0	0	0	0	0	1	0	0	3	0	1	0	0	0	0	0	0	0	0	0
1036	0	34	47	26	0	1	3	0	0	1	8	1	1	0	11	0	38	2	2	0	0	0	0	4	0	1	1	0	0	0	1	0	0	1	0	5	7	1	0	0	0	0	0	0	0	0	0	0	0
1037	0	0	0	0	0	0	0	0	0	0	0	0	0	0	1	0	1	0	0	0	5	0	0	4	0	0	1	0	0	0	0	0	0	0	0	1	0	0	0	1	1	0	0	0	0	0	0	0	0
1038	0	0	0	0	0	0	0	1	0	0	0	0	0	0	4	0	2	1	0	0	4	0	0	1	1	0	0	0	1	0	0	0	0	0	0	2	0	0	0	1	1	0	0	0	0	0	1	0	0
1039	0	0	0	0	0	0	1	0	0	0	0	0	1	1	1	0	1	2	2	0	0	0	0	18	1	1	4	0	0	0	0	0	0	1	0	0	0	0	1	0	0	0	0	0	0	2	1	1	1
1040	0	0	0	1	0	1	0	0	0	0	0	0	0	0	2	0	0	0	0	0	0	0	0	0	0	0	0	0	0	0	0	3	0	3	1	0	0	0	0	0	0	0	0	1	0	1	0	2	0
1041	0	0	0	0	7	0	1	0	0	2	0	4	1	0	0	0	0	0	2	0	0	0	0	0	0	0	0	0	2	0	0	0	0	0	3	0	0	0	0	0	0	0	0	0	0	0	0	1	1
1042	2	4	15	6	4	3	5	0	1	0	12	12	1	5	5	0	6	0	0	0	4	31	4	1	2	0	3	0	0	2	6	1	1	1	0	2	4	0	2	0	0	0	0	2	0	1	2	5	1
1043	0	0	1	1	1	0	1	0	0	0	0	2	2	0	0	3	2	0	1	0	6	5	1	1	8	3	16	0	0	0	0	12	0	0	1	1	2	1	1	1	0	0	1	0	0	0	0	2	0
1044	0	0	0	0	0	0	0	0	0	0	0	0	0	0	0	0	0	0	0	0	0	0	0	0	0	0	0	194	15	0	0	0	0	0	0	0	0	0	0	0	0	0	0	0	0	2	22	0	0
1045	0	0	0	0	0	0	0	0	0	0	0	0	0	0	0	0	0	0	0	0	0	0	0	0	0	0	0	0	0	0	0	0	0	0	0	0	0	0	0	0	0	0	0	0	0	0	0	0	0
1047	0	0	0	0	1	0	5	1	0	0	0	1	5	1	2	0	4	2	1	1	0	0	0	0	0	0	0	0	1	0	0	0	0	0	1	4	0	1	0	1	5	0	0	0	0	1	0	0	1
1048	0	0	0	0	0	0	2	0	0	0	0	2	1	0	0	0	0	0	0	0	0	0	0	0	0	0	0	0	0	0	0	0	0	0	0	0	0	0	0	0	0	0	0	0	0	0	0	0	0
1049	0	0	0	0	0	0	0	0	0	0	0	2	1	0	0	0	0	0	0	0	0	0	0	0	0	0	0	1	0	0	0	0	1	0	0	0	0	0	0	0	0	0	2	0	0	0	0	1	0
1050	0	0	0	0	1	0	9	0	0	0	0	4	8	0	0	3	0	0	3	2	0	0	0	0	0	0	0	0	0	0	0	0	0	0	0	0	0	0	0	0	0	0	0	0	0	0	0	1	0
1051	1	1	2	2	0	1	1	0	0	0	0	0	0	0	0	0	0	0	0	0	0	0	2	2	6	0	0	0	0	0	0	18	9	8	0	5	1	0	21	3	1	0	0	0	0	0	0	1	1
1052	0	0	0	0	0	0	0	0	0	0	0	0	0	0	0	1	0	0	0	0	0	0	1	0	0	0	0	0	0	0	0	0	0	0	0	0	0	0	0	0	0	0	0	0	0	0	0	0	0
1053	0	0	0	1	1	0	1	0	0	0	0	0	1	0	0	0	0	0	0	0	4	4	1	6	8	3	6	0	0	0	0	5	0	0	0	1	0	1	0	1	0	0	0	1	0	34	34	2	1
1054	0	0	2	0	2	0	0	0	0	0	1	0	0	0	1	1	2	0	0	0	1	0	0	4	17	13	19	0	1	0	0	2	0	0	0	3	0	1	0	0	0	0	2	1	2	51	4	1	3
1055	0	0	0	0	0	0	0	0	0	0	0	0	0	0	2	0	0	0	0	0	0	0	0	0	0	0	0	0	0	0	0	0	0	0	0	0	0	0	0	0	0	0	0	0	0	0	0	0	0
1056	1	3	1	5	1	0	0	0	0	0	2	2	2	1	3	0	3	1	2	1	2	2	3	1	9	0	0	4	0	57	47	42	54	10	9	13	1	6	3	0	11	0	41	0	13	4	13	16	11
1057	0	0	0	0	0	0	0	0	0	0	0	0	0	0	0	0	0	0	0	0	0	0	0	0	0	0	0	0	0	0	0	0	0	0	0	0	0	0	0	0	0	0	0	0	0	0	0	0	0
1058	0	0	0	0	1	0	1	0	0	0	0	4	2	0	0	0	0	1	2	1	0	2	0	0	0	2	0	3	0	2	15	0	1	0	0	0	0	0	0	0	0	0	0	0	0	0	0	0	1
1059	1	0	1	0	1	0	0	0	1	0	1	3	0	0	0	0	0	0	0	2	0	0	0	0	0	0	1	0	0	1	0	0	0	0	0	0	0	0	0	0	0	0	0	0	0	0	0	0	0
1060	1	0	0	0	0	1	0	0	0	0	2	0	0	0	0	0	0	0	0	0	0	0	0	92	1	1	2	0	0	0	0	0	0	0	0	0	1	0	1	0	0	0	0	0	0	0	0	0	0
1061	0	0	0	0	2	0	1	0	0	0	0	0	2	0	97	0	0	0	0	0	0	0	0	0	0	0	0	0	0	0	0	0	1	0	0	1	0	0	0	0	0	0	0	0	0	0	0	0	0
1062	0	0	0	0	0	0	0	0	0	0	0	0	0	0	0	0	0	0	0	0	1	150	0	0	0	0	0	0	0	0	0	0	0	0	0	0	0	0	0	0	0	1	0	0	0	1	0	0	0
1063	0	2	1	1	0	2	1	2	0	0	4	16	0	1	0	0	4	2	0	0	0	0	0	0	1	1	1	0	0	0	0	0	0	2	0	0	2	0	0	3	0	0	0	0	0	0	0	0	0
1064	0	0	0	0	0	0	0	0	0	0	0	0	0	0	0	0	0	0	0	0	0	0	0	0	0	0	0	0	0	0	0	0	0	0	0	0	0	0	0	0	0	0	0	0	0	0	0	0	0
1065	0	1	68	0	0	0	0	0	0	0	1	0	0	0	0	0	0	0	0	0	0	0	0	2	2	1	3	0	0	0	0	0	0	0	0	0	0	0	2	0	0	0	0	0	0	0	0	0	0
1066	0	0	0	0	0	0	0	0	0	0	0	0	1	1	0	0	0	0	0	0	0	0	0	0	0	0	1	0	4	0	0	0	0	0	0	1	1	0	2	0	1	0	1	0	5	7	9	14	21
1068	1	8	3	0	2	1	1	0	0	0	1	1	0	5	10	1	4	0	0	0	1	1	0	1	3	2	2	0	0	2	0	0	0	1	0	0	1	0	2	0	0	0	0	0	0	1	1	0	0
1069	0	0	0	0	0	0	0	1	3	0	0	0	0	5	2	0	3	2	0	0	0	0	0	0	0	0	0	0	0	0	0	0	1	0	0	0	0	0	0	3	4	0	0	0	0	0	0	0	0
1070	1	1	0	0	2	0	1	0	0	0	0	0	0	0	0	0	0	0	1	0	5	2	5	1	5	1	1	0	0	3	0	0	0	0	0	0	0	0	0	0	0	0	0	0	0	51	15	0	3
1072	0	0	0	0	0	0	0	0	0	0	0	0	0	0	0	0	0	0	0	0	0	0	0	0	0	0	0	0	0	0	0	0	0	0	0	0	0	0	0	0	0	0	0	0	0	0	0	0	0
1073	0	0	0	0	0	1	2	0	0	0	0	0	0	2	5	0	3	5	0	0	0	0	0	0	0	0	0	17	39	0	0	0	9	0	0	2	0	0	0	7	7	0	0	0	2	19	5	3	1
1074	0	0	0	0	0	0	0	0	0	0	0	2	3	0	0	1	0	0	0	0	0	0	0	0	0	0	0	0	0	0	0	0	0	0	0	0	0	0	0	0	0	0	0	0	0	0	0	0	0
1075	0	0	0	0	0	0	0	0	0	0	0	0	0	0	0	0	0	0	0	0	0	0	0	0	0	0	0	0	0	0	0	0	0	0	0	0	0	0	0	0	0	0	0	0	0	0	0	0	0
1076	0	0	0	0	0	0	0	0	0	0	0	0	0	0	0	0	0	0	0	0	0	0	0	0	0	0	0	0	0	0	0	0	0	0	1	0	0	2	0	0	0	0	0	0	0	0	0	0	0
1078	0	0	0	0	0	0	0	0	0	0	0	0	0	0	1	0	0	0	0	0	0	0	0	0	0	0	0	0	0	0	0	0	0	0	0	1	0	0	0	0	1	0	0	0	0	0	0	0	0
1079	6	3	1	2	33	9	21	0	4	3	10	20	22	47	41	7	13	12	2	2	36	47	3	7	20	18	4	1	0	2	6	1	0	0	0	2	1	0	0	2	0	0	1	0	0	4	5	1	0
1080	0	1	0	1	0	0	0	0	0	0	1	0	0	0	0	0	0	5	6	25	0	0	0	2	2	1	0	0	0	0	0	0	0	19	1	0	0	6	20	5	1	0	0	0	3	0	0	0	0
1081	1	3	2	3	0	1	0	0	0	0	0	0	0	1	0	0	1	1	0	0	0	0	0	1	2	91	3	4	0	0	0	0	0	3	0	0	3	0	0	0	1	0	0	0	0	0	0	0	0
1082	0	0	0	0	1	0	0	0	0	0	0	0	0	0	2	0	1	1	0	0	16	0	0	0	0	0	0	0	0	0	0	0	0	0	0	1	0	0	0	1	0	0	0	0	0	0	0	0	0
1084	0	0	0	0	0	0	0	0	0	0	1	0	0	0	0	0	0	0	0	0	0	0	0	0	0	0	0	0	0	1	0	0	0	0	0	0	0	0	0	0	0	0	1	0	0	0	0	0	0
1085	0	0	0	0	0	0	0	0	0	0	0	0	0	0	0	0	1	0	0	0	0	0	0	0	0	0	0	0	0	0	1	1	0	0	0	30	0	0	0	20	0	60	0	6	25	0	0	0	0
1086	0	0	0	0	0	0	0	0	0	0	0	0	0	0	0	0	0	0	0	0	0	0	0	0	0	0	0	20	61	0	0	0	0	0	0	0	0	0	0	0	0	0	0	0	0	4	21	0	0
1087	0	0	0	0	0	8	12	0	1	0	4	0	0	3	4	0	109	2	0	0	5	0	0	0	0	0	1	0	0	0	0	0	0	1	0	1	0	0	0	1	0	0	0	0	0	0	0	0	0
1088	0	0	0	0	0	0	0	0	0	0	0	0	0	2	1	0	0	1	0	0	1	1	0	0	0	0	0	0	0	0	0	0	0	0	0	0	0	0	0	2	0	2	0	0	0	0	0	0	0
1089	0	0	0	3	2	7	0	1	1	3	19	7	22	0	4	0	6	3	0	1	2	1	3	0	1	0	0	0	3	4	3	2	0	0	1	1	4	2	2	0	11	1	1	1	5	8	2	2	1
1090	0	0	2	3	0	1	0	0	0	0	0	0	0	0	0	0	0	0	0	0	0	1	1	4	17	0	112	0	0	0	0	0	0	2	0	0	1	0	3	0	0	0	0	0	0	0	0	0	0
1091	0	2	3	2	1	3	0	0	0	0	5	0	4	1	0	0	1	6	2	1	0	0	0	1	1	1	1	0	0	0	0	0	0	4	0	1	2	0	0	0	0	0	0	0	0	0	1	0	0
1092	0	0	0	0	0	0	0	0	0	0	0	0	0	0	0	0	0	0	0	0	0	0	0	0	0	0	0	0	1	0	0	0	0	0	0	0	0	0	0	0	0	0	0	0	0	4	7	5	0
1094	2	3	1	1	0	3	2	0	1	0	4	1	2	5	15	10	2	2	0	1	0	0	1	4	3	3	8	0	0	11	9	13	0	42	0	83	3	3	33	8	1	0	5	4	7	1	1	1	1
1095	0	0	0	0	0	0	0	0	0	0	0	0	0	0	0	0	0	0	0	0	0	0	0	0	0	0	0	0	0	0	0	0	0	0	0	0	0	0	0	0	0	0	0	0	0	0	0	0	0
1096	0	0	0	0	0	0	0	0	0	0	0	0	0	0	0	0	0	0	0	0	0	0	0	0	0	0	0	0	0	0	0	0	0	0	1	0	0	0	0	0	0	0	0	0	0	0	0	0	0
1097	0	0	0	0	0	0	0	0	0	0	0	2	0	0	0	0	0	0	0	0	3	0	1	2	0	0	2	0	0	0	0	1	0	0	0	0	0	0	0	0	0	0	0	0	0	0	0	0	0
1098	10	1	0	2	4	4	4	1	1	0	2	11	15	50	52	7	8	8	1	1	1	0	1	0	4	4	0	0	1	2	10	2	0	0	2	4	1	0	0	4	0	0	0	1	0	0	1	0	0
1099	0	0	0	0	0	0	0	0	0	0	0	0	0	0	0	0	1	0	0	0	0	0	0	0	0	0	0	2	6	0	0	0	0	0	0	0	0	0	0	1	0	0	0	0	0	0	1	0	0
1100	0	0	0	0	0	0	0	0	0	0	0	0	0	0	0	0	0	0	0	0	1	0	118	0	0	0	0	0	0	0	7	0	0	0	0	0	0	0	0	0	0	2	0	0	0	0	0	0	0
1101	0	0	0	0	0	0	0	0	0	0	0	0	0	0	0	0	0	0	0	0	0	0	0	0	0	0	0	0	0	0	0	0	0	0	1	0	0	0	0	0	0	0	0	0	0	27	17	3	1
1102	3	1	3	2	2	3	0	1	0	1	6	0	5	8	11	3	8	1	1	2	0	3	0	7	2	4	0	1	1	10	0	35	11	82	13	1	1	10	50	8	26	0	3	36	69	0	2	1	1
1103	0	0	0	0	0	0	0	0	0	0	0	0	1	0	0	0	0	0	0	0	0	0	2	0	0	0	0	2	0	3	1	0	0	0	0	0	0	0	0	0	0	2	0	0	0	0	0	0	0
1104	0	0	0	0	1	0	0	0	0	0	0	0	0	0	0	0	0	0	0	0	1	0	0	0	0	0	1	0	0	1	0	2	0	0	0	0	0	8	0	1	0	0	0	0	0	5	0	8	8
1105	5	1	7	1	115	107	9	5	0	1	15	90	11	48	11	2	5	0	17	3	3	5	3	2	9	60	1	22	51	107	143	5	165	18	5	6	5	4	10	76	11	3	222	66	187	5	9	2	5
1106	0	0	0	0	0	0	0	0	0	0	0	0	0	0	0	0	0	0	0	0	0	0	0	0	0	0	0	0	0	0	0	0	0	0	0	0	0	0	0	0	0	0	0	0	0	0	0	0	0
1107	0	0	1	0	0	1	1	1	0	0	1	4	0	0	2	0	4	5	0	0	0	0	0	1	0	1	0	1	0	0	0	0	0	0	0	1	0	0	0	2	0	0	0	0	0	2	6	1	0
1109	0	0	0	0	0	0	0	0	0	0	0	1	0	0	0	0	0	0	0	0	0	0	0	0	0	0	0	0	2	0	0	0	0	0	10	0	0	5	1	1	0	0	0	0	0	42	2	5	3
1110	0	0	0	0	0	0	0	0	0	0	0	1	0	0	1	0	4	62	8	31	0	0	0	0	0	0	0	0	0	0	0	0	0	0	0	1	0	0	0	0	1	0	0	0	0	0	0	0	0
1111	0	0	0	0	0	0	0	0	0	0	0	0	0	0	0	0	0	0	0	0	31	0	54	0	0	0	0	0	0	2	0	0	0	0	0	0	0	0	0	0	0	1	0	0	0	0	0	0	0
1112	1	0	0	0	0	0	0	0	0	0	0	0	0	0	0	0	0	0	0	0	0	0	0	0	0	0	0	0	0	0	0	0	0	0	0	1	0	0	0	51	0	8	0	0	0	0	1	0	0
1113	0	3	3	0	0	3	0	0	0	0	2	0	0	0	0	0	0	0	0	0	0	0	0	2	134	2	2	0	0	0	0	0	0	1	0	0	2	0	1	0	0	0	0	0	0	0	0	0	0
1114	0	0	0	0	0	0	0	0	0	0	0	0	0	0	0	0	0	0	0	0	0	0	0	0	0	0	0	0	0	0	0	0	0	0	0	0	0	0	0	0	0	0	0	0	0	0	0	0	0
1115	0	0	0	0	40	11	4	0	0	0	0	31	0	3	2	1	1	0	2	2	0	0	0	0	0	0	0	0	4	0	13	0	0	2	0	0	0	1	0	2	0	0	20	0	25	2	2	3	0
1116	0	0	0	0	0	0	0	0	0	0	0	0	0	0	0	0	0	0	0	0	0	0	0	0	0	0	0	0	0	0	4	0	0	0	0	0	0	0	0	1	0	0	0	0	0	0	0	0	0
1117	1	0	0	0	0	0	2	0	0	0	0	1	1	1	0	0	0	0	0	1	0	0	1	1	0	0	8	0	0	0	0	0	0	0	0	1	0	0	0	0	0	0	0	0	0	1	0	0	0
1118	0	0	0	0	0	0	0	0	0	0	0	0	0	0	0	0	0	0	0	0	0	0	0	0	0	0	0	0	0	0	0	0	0	0	0	0	0	1	0	0	0	0	0	0	0	50	0	0	0
1119	1	1	0	3	1	3	0	0	0	0	0	0	0	0	0	0	0	0	1	0	0	0	0	0	0	0	1	0	0	0	0	0	0	0	0	0	0	0	0	0	0	0	0	0	0	0	0	0	0
1120	0	0	0	0	1	0	0	0	0	0	0	3	1	0	0	0	0	0	0	0	0	1	0	0	0	0	0	0	0	1	0	0	0	0	0	0	0	0	0	0	0	0	0	0	0	0	0	0	0
1121	0	0	0	0	0	0	0	0	0	0	0	0	0	3	1	0	0	0	0	0	0	0	0	0	0	0	0	0	0	0	0	0	0	0	0	0	0	0	0	2	0	0	0	0	0	0	0	0	0
1122	0	0	0	0	0	0	0	0	0	0	0	0	0	0	0	0	0	0	0	0	0	0	0	0	0	0	0	34	91	0	0	0	0	0	0	0	0	0	0	0	0	0	0	0	0	10	23	2	0
1123	0	0	0	0	1	0	0	0	0	0	0	0	0	0	0	0	0	0	0	0	0	0	0	0	0	0	0	0	0	0	5	0	0	0	0	0	0	0	0	0	0	0	1	1	0	0	0	1	0
1124	0	0	1	0	0	0	0	0	0	0	2	1	0	0	0	0	0	0	0	0	0	0	0	0	1	2	0	1	0	5	3	2	0	0	0	0	0	0	0	0	1	0	1	1	2	1	1	1	0
1125	1	18	23	5	0	0	0	0	0	0	8	0	0	0	0	0	1	0	0	0	0	3	0	1	0	3	2	0	1	1	1	1	0	3	0	0	0	1	2	0	0	0	0	0	0	0	0	0	1
1126	1	1	2	4	3	3	19	0	0	0	1	0	1	4	5	2	6	0	1	0	9	15	0	3	2	0	0	0	0	2	0	2	0	4	5	2	1	9	4	0	0	1	2	0	0	0	1	15	12
1127	0	0	0	0	0	0	0	0	0	0	0	0	0	1	0	0	0	0	0	0	0	0	0	0	0	0	0	0	1	0	0	2	0	0	0	5	0	0	0	68	1	0	0	0	0	0	0	0	1
1128	0	0	0	0	0	0	0	0	0	0	0	0	0	0	0	0	0	0	0	0	1	0	64	0	0	0	0	0	0	0	2	0	0	0	0	0	0	0	0	0	0	0	0	0	0	0	0	0	0
1129	0	0	0	2	0	1	0	0	0	0	1	1	0	0	0	0	1	0	1	0	0	0	0	0	1	5	2	0	0	0	0	15	0	40	2	11	0	1	44	9	1	0	0	0	0	0	0	1	0
1130	0	0	0	0	0	0	0	0	0	0	0	0	0	0	0	0	0	0	0	0	0	0	0	0	0	0	0	0	2	0	0	0	0	0	1	0	0	0	0	0	0	0	0	0	0	4	9	7	5
1131	0	0	0	0	0	0	2	0	0	0	0	3	0	0	0	3	2	0	0	0	4	0	7	0	0	1	0	0	0	0	2	0	0	0	8	1	0	1	0	1	0	0	0	0	0	4	0	13	3
1132	5	2	3	0	0	2	1	0	0	0	3	0	0	0	0	0	0	1	0	0	0	0	0	2	0	3	0	0	1	0	0	0	0	1	0	0	1	0	1	0	0	0	0	0	0	0	0	0	0
1133	0	0	0	0	0	0	0	0	0	0	0	0	0	0	0	0	0	0	0	0	0	0	0	0	0	0	0	0	95	0	0	0	0	0	0	0	0	0	0	0	0	0	0	0	0	3	0	0	0
1134	0	0	0	0	0	0	0	0	0	0	0	0	0	0	0	0	0	1	0	0	0	0	0	0	0	0	0	0	0	0	0	0	0	0	0	63	0	0	0	21	1	0	0	0	0	0	0	0	0
1135	0	0	0	0	0	1	0	0	0	0	0	0	0	0	0	0	1	0	0	0	0	0	1	0	0	0	0	0	0	0	0	0	0	0	0	0	0	0	0	0	0	0	0	0	0	0	0	1	0
1136	0	0	0	0	0	0	0	0	0	0	0	0	0	0	0	0	0	50	0	0	0	0	0	0	0	0	0	0	0	0	0	0	0	0	0	0	0	0	0	0	0	0	0	0	0	0	0	0	0
1137	0	0	0	0	0	0	0	0	0	0	0	0	0	0	0	0	0	0	0	0	0	0	0	0	0	0	0	0	0	0	0	0	1	0	7	1	0	13	0	0	0	0	0	0	0	0	0	0	2
1138	0	0	0	0	0	0	0	0	0	0	0	0	0	0	0	0	0	0	0	0	0	0	0	0	0	0	0	0	0	0	0	0	0	0	0	0	0	0	0	0	0	0	0	0	0	0	0	0	0
1139	0	0	1	0	0	0	1	0	0	0	0	0	0	0	2	0	0	0	1	0	0	0	0	0	0	0	0	0	0	0	0	0	0	0	1	0	0	1	0	0	0	0	0	0	1	0	0	0	0
1140	0	0	0	0	3	1	2	0	0	0	0	5	1	11	44	8	0	1	0	0	251	0	2	0	0	3	0	0	0	4	1	0	0	0	0	0	0	0	0	0	0	0	1	0	0	0	0	0	0
1141	0	0	0	0	0	0	0	0	0	0	0	0	0	0	0	0	0	0	1	0	0	0	0	0	0	0	0	0	0	0	0	0	0	0	0	0	0	0	0	0	0	0	0	0	0	0	0	0	0
1142	0	0	0	0	0	0	0	0	0	0	0	0	0	0	0	0	0	0	0	0	0	0	0	0	0	0	0	0	0	0	0	0	0	0	0	0	0	0	0	0	0	0	0	0	0	0	0	0	0
1143	0	1	1	46	5	3	8	0	0	1	3	7	5	0	1	0	0	0	2	2	0	0	0	1	2	1	1	0	0	0	0	0	0	1	0	0	1	0	1	0	0	0	0	0	0	0	0	0	0
1144	0	0	2	4	0	0	0	0	0	0	0	0	2	1	1	0	0	1	0	0	0	0	0	0	2	0	0	0	0	0	0	18	0	9	0	40	0	0	33	24	5	0	0	5	1	0	0	0	1
1145	0	0	0	0	0	0	0	0	0	0	0	0	0	0	0	0	0	0	0	0	0	0	0	0	0	0	0	0	7	0	0	0	0	0	0	0	0	0	0	0	0	0	0	0	0	3	10	8	7
1146	2	2	1	2	0	0	0	0	0	0	1	0	0	0	0	0	0	0	0	0	0	0	0	3	2	0	3	0	0	2	2	1	3	13	1	2	0	6	17	5	9	0	1	2	14	1	2	9	1
1147	1	4	30	3	7	12	2	3	0	0	13	3	12	4	6	1	25	17	3	11	0	1	1	2	5	4	4	2	0	4	2	0	1	3	3	12	7	8	2	3	1	1	0	0	1	4	3	2	2
1148	0	0	0	0	1	0	0	1	0	1	0	0	1	1	1	0	0	0	0	0	0	0	1	0	0	0	0	0	0	0	0	0	0	0	0	0	0	0	0	0	0	0	0	0	0	0	0	0	0
1149	0	0	0	0	0	0	0	0	0	0	0	0	0	0	1	0	0	0	0	0	0	0	0	0	0	0	0	0	0	0	0	0	0	0	0	0	0	1	0	0	0	0	0	0	0	0	0	1	0
1150	0	0	0	0	0	0	0	1	3	0	0	0	0	1	2	0	99	4	0	0	0	0	0	0	0	0	0	0	0	0	0	0	0	0	0	0	0	0	0	2	0	0	0	0	0	0	0	0	0
1152	0	0	0	0	0	0	0	0	0	0	0	0	0	0	0	0	0	0	0	0	0	0	0	0	0	0	0	0	0	0	0	0	0	0	0	0	0	0	0	0	0	0	0	0	0	0	0	0	0
1155	0	0	0	0	0	0	0	0	0	1	0	0	0	0	0	2	0	0	1	1	0	0	1	0	0	1	1	0	0	0	0	34	1	16	0	13	2	1	22	0	1	0	0	1	0	2	1	3	1
1156	0	0	0	0	0	0	0	0	1	0	0	0	0	0	0	0	0	0	0	0	0	0	0	0	0	0	0	0	0	0	0	0	0	0	0	0	0	0	0	0	0	0	0	0	0	0	0	0	0
1157	0	0	0	0	0	0	1	0	0	0	0	0	0	0	0	0	0	0	0	0	0	0	0	0	0	0	0	0	0	0	0	0	0	0	0	0	0	0	0	0	0	0	0	0	0	0	0	0	0
1159	12	0	4	2	15	8	5	14	7	1	10	44	47	19	14	3	47	18	8	6	1	2	1	0	1	8	1	0	0	0	157	2	0	2	0	3	0	0	1	3	1	0	0	0	0	0	0	0	0
1160	0	0	0	0	0	0	0	0	0	0	0	0	0	0	1	0	1	0	0	0	0	0	0	4	1	0	0	0	0	0	0	0	0	0	0	0	0	0	0	0	0	0	0	0	0	0	0	0	0
1161	0	0	0	0	0	0	0	1	0	0	0	0	0	0	0	0	0	0	0	0	1	2	1	0	0	0	0	0	0	0	0	0	4	0	0	14	0	0	0	0	0	41	41	0	0	0	0	0	0
1162	0	0	0	0	0	0	0	0	0	0	0	0	0	0	0	0	0	0	0	0	0	0	0	0	0	0	0	0	0	0	0	0	0	0	0	0	0	0	0	0	0	0	0	0	0	0	0	0	0
1163	0	0	0	1	0	0	0	1	1	0	0	0	1	1	0	0	0	1	0	0	0	0	0	28	0	1	1	0	1	0	0	0	0	1	0	1	0	0	0	0	0	0	0	0	0	0	2	1	3
1164	0	0	0	0	1	0	0	1	0	0	0	0	0	0	1	0	0	55	65	74	0	0	0	0	0	0	0	0	0	0	0	0	0	0	0	2	0	0	0	1	1	0	0	0	0	0	0	0	0
1165	0	2	1	2	1	0	0	0	0	0	0	0	0	0	0	0	0	0	0	0	0	0	0	2	2	3	0	0	0	0	0	0	0	1	0	0	1	0	2	0	0	0	0	0	0	0	0	0	0
1166	0	0	0	0	0	0	0	0	0	0	0	0	0	0	0	0	0	0	0	0	0	0	0	0	0	0	0	0	0	0	0	0	0	0	0	0	0	0	0	0	0	0	0	0	0	0	0	0	0
1167	3	0	0	0	4	0	3	1	0	0	0	2	6	3	4	1	4	3	2	2	0	2	1	1	1	0	1	0	0	1	7	1	0	2	2	3	0	0	1	1	1	0	1	0	0	0	1	2	0
1168	1	1	2	5	0	1	1	0	1	0	2	0	11	1	2	0	2	16	5	10	0	0	0	1	3	2	4	1	0	0	0	0	0	2	0	1	2	1	2	0	0	0	1	0	0	0	0	0	0
1170	2	0	1	0	2	0	1	0	0	0	3	1	2	10	11	2	0	1	0	1	0	1	0	0	0	1	0	0	1	0	0	2	0	14	1	1	2	6	13	0	3	0	1	5	12	0	0	1	0
1171	0	0	2	0	0	0	0	0	0	0	1	0	2	3	6	0	1	0	0	0	0	1	0	0	0	0	3	0	0	8	0	2	2	16	1	5	0	0	8	2	4	0	2	9	6	1	0	0	1
1172	0	0	0	0	0	0	0	0	0	0	0	0	0	93	1	0	0	0	0	0	0	0	0	0	0	0	0	0	0	0	0	0	0	0	0	0	0	0	0	0	1	0	0	0	0	0	0	0	0
1173	0	0	0	0	0	0	0	0	0	0	0	0	0	1	0	0	4	10	0	0	0	0	0	0	0	0	0	0	0	0	0	0	0	0	1	2	0	0	0	0	1	0	0	0	0	0	0	0	0
1174	0	0	0	0	1	1	1	0	0	0	0	0	0	0	0	0	0	0	0	0	0	0	0	0	0	0	0	0	1	0	2	0	0	0	0	0	0	0	0	0	0	0	0	0	0	1	0	0	0
1175	0	0	2	2	0	4	0	0	0	0	5	1	0	0	0	0	0	0	0	0	0	0	0	0	2	4	0	0	0	0	0	0	0	0	0	0	0	0	1	0	0	0	0	0	0	0	0	0	0
1176	0	0	0	0	0	0	0	0	0	0	0	0	0	0	0	0	0	0	0	0	0	1	0	0	0	0	0	0	0	2	0	2	0	0	0	1	0	0	0	3	0	63	0	3	94	0	0	0	0
1177	0	0	0	0	2	6	14	0	1	0	9	22	2	105	49	1	1	2	0	0	0	0	0	0	0	1	0	0	0	0	0	0	0	0	0	1	0	0	0	2	1	0	0	0	0	0	0	0	0
1178	0	0	0	0	0	0	0	0	0	0	0	0	0	0	0	0	0	0	0	1	0	0	0	0	0	0	0	0	0	0	0	0	0	0	0	0	0	0	0	0	0	0	0	0	0	0	0	0	0
1179	0	0	0	0	0	0	0	0	0	0	0	0	0	0	0	0	0	2	0	0	0	0	0	0	0	0	0	10	12	0	0	0	0	0	0	0	0	0	0	0	1	0	0	0	0	1	5	0	0
1180	0	1	0	0	3	0	2	0	0	0	0	3	4	0	0	2	0	0	0	1	0	0	0	1	1	0	0	1	0	1	0	0	0	0	0	0	0	0	0	0	0	0	0	1	0	1	0	0	0
1181	0	0	0	0	0	0	3	0	0	0	1	0	1	0	0	0	10	0	0	0	1	0	0	0	0	0	0	0	0	3	0	0	0	0	0	0	0	0	0	0	0	0	0	0	1	0	0	0	1
1182	0	0	0	0	2	0	1	0	0	1	0	2	1	0	1	1	2	0	0	0	7	9	2	0	2	0	0	0	0	0	0	0	0	0	1	0	0	0	0	0	0	0	0	0	0	0	0	0	1
1183	5	9	10	3	2	8	7	0	0	0	7	2	88	5	5	0	8	2	5	2	1	0	1	8	7	6	9	0	0	4	0	41	5	77	1	49	5	2	146	35	150	2	0	37	7	1	1	0	0
1184	1	0	0	0	0	0	0	0	0	0	0	1	0	0	0	0	0	0	0	0	0	3	14	0	0	2	0	0	0	0	0	1	0	0	0	0	0	0	1	0	0	0	0	0	0	0	0	0	0
1185	1	1	1	0	1	3	3	1	0	0	5	9	2	7	9	0	0	3	0	2	0	0	0	0	0	0	0	1	0	0	0	0	0	2	0	2	0	2	2	2	0	0	0	0	0	0	0	0	0
1186	0	2	0	0	1	0	0	1	1	0	2	1	3	1	5	1	2	0	0	0	0	0	0	0	1	0	2	0	0	0	2	0	0	7	0	12	1	0	18	8	0	0	0	3	1	0	0	1	0
1187	0	0	0	1	3	0	4	0	0	0	0	0	1	2	0	0	1	0	0	0	12	25	11	2	2	3	5	2	0	0	0	1	3	0	1	1	0	2	0	0	0	0	1	0	0	0	1	1	2
1188	0	0	0	0	0	0	0	0	0	0	0	0	0	0	0	0	0	0	0	0	0	0	0	0	0	0	0	0	0	0	0	0	0	0	0	0	0	0	0	0	0	0	0	0	0	0	0	0	0
1189	0	0	0	0	0	0	1	0	0	0	0	0	2	0	0	0	0	0	0	1	0	0	0	0	0	0	0	0	0	0	0	0	0	0	0	0	0	0	0	0	0	0	0	0	0	0	0	0	0
1190	0	1	1	5	0	4	0	0	0	0	2	0	0	0	0	0	0	0	0	0	0	0	0	2	1	0	0	0	0	0	0	0	0	1	0	0	0	0	1	0	0	0	0	0	0	0	0	0	0
1191	0	0	0	0	0	0	0	0	0	0	0	0	0	0	0	0	0	0	0	0	0	0	0	0	0	0	0	3	0	0	0	0	0	0	0	1	0	0	0	1	0	0	0	0	0	0	0	0	0
1192	1	3	2	4	2	0	3	0	2	0	5	2	3	3	5	0	1	0	0	2	3	2	1	5	4	7	20	0	1	3	0	1	0	0	2	1	1	4	0	0	0	0	0	0	0	6	8	2	6
1194	0	0	0	0	0	0	0	0	0	0	0	0	0	0	0	0	0	0	0	0	0	0	0	0	0	0	0	0	0	0	0	0	0	0	0	0	0	0	0	0	0	0	0	0	0	0	0	0	0
1195	1	1	3	0	0	1	0	0	0	0	0	0	0	0	0	0	0	0	0	0	0	0	0	0	3	2	0	0	0	2	0	0	0	0	0	0	0	0	0	0	0	0	0	0	0	0	0	0	0
1196	4	26	2	49	5	4	10	0	0	1	6	3	2	0	0	0	0	0	1	0	0	0	0	0	2	2	4	0	0	0	0	0	0	3	0	0	3	0	4	0	0	0	0	1	1	0	0	0	0
1197	0	0	0	0	0	0	0	0	0	0	0	0	0	0	0	0	0	0	0	0	0	0	0	0	0	0	0	6	0	0	0	0	2	0	0	0	0	0	0	0	0	0	0	0	0	0	0	0	0
1198	0	0	0	0	0	0	1	0	0	0	0	1	0	0	0	0	0	0	0	0	0	0	0	0	0	0	0	0	0	0	0	0	0	0	0	0	0	0	0	0	0	0	0	0	0	0	0	0	0
1199	0	0	0	0	0	0	0	0	0	0	0	0	0	0	0	0	0	0	0	0	0	0	0	0	0	0	0	0	0	0	0	0	1	0	0	0	0	0	0	0	0	0	0	0	0	0	0	0	0
1200	1	1	1	0	0	1	0	0	0	0	4	0	1	0	0	0	0	0	0	0	0	0	0	0	0	1	1	0	0	1	0	1	1	5	15	4	5	0	63	6	2	0	2	1	0	0	0	0	0
1201	2	5	7	5	4	3	6	0	0	1	1	7	1	1	4	1	7	0	2	0	1	3	0	0	3	1	3	0	0	2	1	1	0	2	0	1	0	0	1	0	0	0	0	0	1	2	4	0	30
1202	0	0	0	0	0	0	0	0	0	0	0	0	0	0	0	0	0	0	0	0	0	0	0	0	0	0	0	3	0	0	0	0	0	0	0	0	0	0	0	2	1	0	0	0	0	0	0	0	0
1203	0	0	0	0	1	1	2	1	0	0	0	2	1	0	1	4	0	1	2	5	0	0	0	0	0	0	0	0	0	0	0	0	0	0	0	0	0	0	0	0	0	0	0	0	0	0	0	0	0
1204	0	0	0	0	0	0	0	0	0	0	0	0	0	0	0	0	0	0	0	0	0	0	1	0	0	0	0	3	0	0	0	0	1	0	0	0	0	0	0	0	0	0	0	0	0	0	0	0	0
1205	1	0	2	4	1	1	3	4	1	1	2	2	1	1	3	1	4	3	1	2	1	5	1	1	1	10	0	0	0	6	1	2	0	3	0	1	0	2	1	1	0	1	0	0	0	5	5	3	4
1206	0	0	0	0	0	0	0	0	0	0	0	0	0	0	0	0	0	2	0	0	1	0	0	0	0	0	0	0	0	0	0	0	0	0	0	0	0	0	0	0	0	0	0	0	0	0	1	1	0
1207	1	19	31	18	38	163	5	0	2	0	51	0	14	1	1	0	5	3	0	3	0	1	0	1	1	1	4	1	0	0	0	0	1	3	0	0	0	0	3	0	0	0	0	0	0	0	0	0	0
1208	0	0	0	0	0	0	0	0	0	0	0	0	0	0	0	0	0	0	0	0	0	0	0	0	0	0	0	0	0	0	0	0	0	0	0	0	0	0	0	0	0	0	0	0	0	0	0	0	0
1209	1	2	2	0	0	5	0	0	0	0	6	1	2	0	0	3	6	3	2	1	0	0	0	0	0	1	0	0	0	0	0	0	0	1	14	1	3	14	1	2	0	0	0	0	0	0	1	0	0
1210	2	1	0	0	3	5	4	0	0	0	10	23	79	1	1	0	1	2	1	2	0	0	0	1	0	0	1	1	0	0	5	2	0	2	0	1	1	0	0	2	0	0	0	0	0	0	1	0	0
1211	3	5	2	3	3	5	0	2	2	0	7	5	11	17	28	3	14	8	5	7	0	0	0	3	1	1	2	0	0	10	12	9	16	84	4	20	0	20	80	14	4	0	3	15	41	3	4	7	5
1212	0	0	0	0	0	0	0	3	2	1	0	0	2	6	11	0	6	2	1	0	0	0	0	0	0	0	0	1	7	0	0	0	0	0	0	17	0	0	0	8	6	0	0	0	0	12	10	3	8
1213	0	0	0	0	0	0	0	0	0	0	0	0	0	0	0	0	0	0	0	0	0	0	0	0	0	0	0	0	0	0	0	0	0	0	0	0	0	0	0	0	0	0	0	0	0	0	1	0	0
1214	0	0	0	0	4	0	0	0	1	2	0	2	1	0	0	0	0	0	1	0	0	0	0	0	0	0	0	0	0	0	0	0	0	0	0	0	0	0	0	0	0	0	0	0	0	0	0	0	0
1215	0	0	0	0	0	0	0	0	0	0	0	0	0	0	0	0	0	0	0	0	0	0	0	0	0	0	0	1	1	0	0	0	0	0	0	0	0	0	0	0	0	0	0	0	0	12	36	3	3
1216	0	0	0	0	0	0	1	1	3	0	0	0	0	4	5	0	6	9	0	0	0	0	0	0	0	0	0	0	0	0	0	0	0	0	1	3	0	3	0	2	15	0	0	0	0	0	1	0	1
1218	0	1	6	6	1	1	1	0	1	0	1	8	2	5	5	1	0	1	0	1	1	3	0	0	1	4	2	3	1	1	16	1	2	3	1	0	5	2	1	1	0	0	8	1	4	2	2	4	1
1219	0	0	0	0	0	0	2	0	1	0	0	0	0	0	0	0	0	1	0	2	0	1	0	2	0	0	0	0	0	2	0	9	6	7	1	1	0	6	11	1	13	0	4	5	19	3	1	10	5
1220	0	0	0	2	0	1	0	1	0	0	1	0	0	0	1	0	0	1	0	0	0	0	0	1	2	0	1	0	0	1	0	3	2	36	1	12	0	0	12	5	1	0	1	0	1	1	0	0	0
1221	0	0	0	0	0	0	0	0	0	0	0	0	0	0	0	0	0	0	0	0	0	0	0	0	0	0	0	0	0	0	0	0	0	0	0	0	0	0	0	0	0	0	0	0	0	0	0	0	0
1222	0	4	6	4	1	15	6	0	1	2	2	0	3	2	4	1	4	0	1	0	1	8	0	2	1	0	5	0	0	3	4	13	9	21	2	9	0	8	17	4	18	0	0	11	8	7	3	1	5
1223	0	0	1	0	0	0	1	0	0	1	9	9	59	0	0	0	0	0	0	2	0	0	0	1	0	0	0	0	0	0	0	0	0	0	0	0	0	0	0	0	0	0	0	0	0	0	0	0	0
1224	2	0	0	0	1	1	0	2	1	0	3	1	104	2	1	0	2	0	1	0	0	0	0	0	2	0	0	0	0	0	0	0	0	0	0	0	0	0	0	0	0	0	0	0	0	0	0	0	0
1225	0	0	0	0	0	0	1	0	1	0	0	1	0	0	0	1	3	2	0	1	0	0	0	0	0	0	0	0	0	0	0	0	0	0	0	0	0	0	0	0	0	0	0	0	0	0	0	0	0
1226	1	3	36	7	2	0	1	0	0	0	2	0	0	1	1	3	6	1	3	1	0	0	0	0	2	1	0	0	0	0	0	1	0	0	0	2	0	0	4	0	0	0	0	0	0	2	0	0	0
1227	0	0	2	0	0	0	0	0	0	0	0	0	0	0	3	0	0	0	0	0	0	0	0	0	2	0	1	0	0	0	0	13	2	7	0	22	0	1	24	0	1	0	0	0	0	1	0	1	0
1228	1	1	1	0	4	7	29	1	2	0	3	7	3	5	15	1	5	1	0	0	17	13	2	3	5	1	1	0	0	1	5	3	1	0	1	3	0	1	0	0	0	0	0	0	0	4	8	9	7
1229	5	3	0	6	2	3	2	0	0	1	2	4	9	5	4	3	6	1	5	4	0	0	1	5	2	3	7	1	0	2	0	62	20	80	11	25	0	11	94	9	19	0	7	27	33	0	4	10	8
1230	0	4	23	6	1	2	0	0	0	0	0	2	4	1	1	0	15	5	2	2	0	0	0	0	0	2	2	0	0	0	0	0	0	0	0	0	0	0	1	0	0	0	0	0	0	0	1	0	0
1231	0	0	0	0	0	0	0	0	0	0	0	0	0	0	0	0	0	0	0	0	0	0	0	0	0	0	0	0	0	0	0	1	0	0	0	1	0	0	0	0	0	0	0	0	0	0	0	0	0
1232	0	0	0	0	0	0	1	0	1	0	0	0	0	0	0	0	1	0	0	1	0	0	0	0	0	0	0	0	0	0	0	0	0	0	0	0	0	0	0	0	0	0	0	0	0	0	0	0	1
1233	1	0	0	4	6	2	2	0	0	1	4	1	5	0	0	1	1	2	1	1	66	19	4	0	2	1	1	0	1	5	4	3	0	0	0	3	1	1	3	1	1	1	1	2	0	4	3	12	15
1234	0	0	0	0	0	0	0	0	0	0	0	0	0	2	0	0	1	2	0	0	0	0	0	0	0	0	0	0	0	0	0	0	0	0	0	0	0	0	0	1	2	0	0	0	0	0	0	0	0
1236	0	0	0	0	0	0	0	2	0	0	0	0	0	0	0	0	0	0	0	0	0	0	0	0	0	0	0	0	0	0	0	0	0	0	0	0	0	0	0	0	0	0	0	0	0	0	0	0	0
1237	1	0	0	0	0	0	0	1	1	0	0	0	0	3	3	0	2	3	0	0	0	0	0	5	1	0	7	0	0	0	0	0	0	0	0	1	0	0	0	2	2	0	0	0	0	1	0	0	0
1238	0	0	0	0	0	0	0	0	0	0	0	1	1	3	1	1	0	1	2	0	0	0	0	0	0	0	0	0	0	0	0	0	0	0	0	0	0	0	0	0	0	0	0	0	0	0	0	0	0
1239	0	0	0	3	2	1	2	0	0	2	0	2	2	0	0	1	0	0	0	2	0	11	0	0	0	0	0	0	0	0	1	5	3	0	1	1	0	2	0	0	0	0	1	2	0	1	0	0	4
1240	0	0	0	0	0	0	0	1	0	0	0	0	0	0	0	0	0	0	0	0	0	0	0	0	0	0	0	0	3	0	0	0	0	0	0	0	0	0	0	0	1	0	0	0	0	5	3	5	7
1241	0	0	0	0	4	0	3	0	0	0	0	3	1	0	0	0	0	0	0	3	0	0	0	0	0	0	0	0	0	0	0	0	0	0	0	0	0	0	0	0	0	0	0	0	0	0	0	0	0
1242	0	0	0	0	0	0	0	0	0	0	0	0	0	0	0	0	0	0	0	0	0	0	0	0	0	0	0	0	0	0	0	0	0	0	0	0	0	0	0	0	0	0	0	0	0	0	0	0	0
1243	0	0	0	0	0	0	1	0	0	0	0	1	0	0	0	0	0	0	1	1	0	0	0	0	0	1	0	1	0	1	0	1	0	0	0	1	2	0	0	0	0	0	1	0	0	0	0	0	0
1244	0	6	5	7	0	2	1	0	0	0	1	0	0	0	0	0	1	3	1	2	0	0	0	1	1	1	1	0	0	0	0	0	0	0	0	0	0	0	1	0	0	0	0	0	0	0	0	0	0
1245	0	1	2	0	0	1	0	0	0	0	0	0	0	1	6	2	6	2	1	0	0	0	0	1	0	1	0	0	0	0	0	0	2	15	4	3	0	5	11	7	5	0	0	2	6	0	0	1	0
1247	0	0	0	0	0	0	1	1	0	0	0	0	0	10	4	1	4	4	0	1	0	0	0	0	0	0	0	0	0	0	0	0	0	0	1	1	0	0	0	9	8	0	0	0	0	0	0	0	0
1248	0	0	2	1	1	1	0	0	1	0	0	0	1	2	1	0	2	0	0	0	3	5	0	2	5	5	0	1	0	9	0	3	1	0	1	0	1	2	2	0	0	0	7	1	0	0	1	4	5
1249	0	0	0	2	0	1	0	0	0	0	0	0	0	0	0	0	0	0	0	0	0	0	0	1	107	0	1	0	0	0	0	0	0	2	0	0	0	0	0	0	0	0	0	0	0	0	0	0	0
1250	0	0	0	0	0	0	0	0	0	0	0	0	0	1	0	0	0	0	0	0	0	0	0	0	0	0	0	0	0	1	0	0	0	0	0	0	0	0	0	0	0	0	0	0	0	0	1	0	0
1251	0	45	10	6	0	0	0	0	0	0	1	0	0	0	0	0	0	0	0	0	0	0	0	1	0	0	0	0	0	0	0	0	0	2	0	0	0	0	4	0	0	0	0	0	0	0	0	0	0
1253	0	0	0	0	0	0	0	0	0	0	0	0	0	0	0	0	0	0	0	0	0	0	0	0	0	0	0	0	1	0	0	0	0	0	0	0	0	0	0	0	0	0	0	0	7	0	2	1	1
1254	2	1	1	2	2	5	0	0	2	0	2	0	6	0	4	0	2	2	0	0	2	2	1	2	3	1	2	0	0	4	1	9	5	1	0	1	0	7	0	1	0	0	5	0	0	3	9	24	5
1255	2	3	1	4	0	0	3	1	0	0	2	1	5	1	1	2	5	0	1	1	0	0	0	1	1	0	1	0	0	8	5	7	3	41	2	4	2	10	6	0	2	0	12	2	5	0	1	7	0
1256	0	0	0	0	0	0	0	0	0	0	0	0	0	0	0	0	0	0	0	0	0	0	3	0	0	0	0	0	3	39	0	0	0	0	0	0	0	0	0	0	0	79	46	0	33	1	0	1	0
1257	1	1	0	1	0	0	0	0	0	0	0	0	0	2	0	0	6	1	0	0	0	0	0	0	1	0	1	0	0	0	0	0	0	0	0	1	0	0	0	1	0	0	0	0	0	0	0	0	0
1258	0	0	0	0	0	0	0	0	0	2	0	1	0	0	0	0	0	0	0	2	0	0	0	1	0	0	0	0	0	0	0	0	0	0	0	0	0	0	0	0	0	0	0	0	0	0	0	0	0
1259	0	0	0	0	0	0	0	0	0	0	0	0	0	0	0	6	0	0	0	0	0	0	0	0	0	0	0	0	0	0	0	0	0	0	0	0	0	0	0	0	0	0	0	0	0	0	0	0	0
1260	0	0	0	0	0	0	0	1	0	0	0	0	0	0	0	0	0	0	0	0	0	1	0	0	0	0	0	0	0	0	0	0	0	0	0	0	0	0	0	0	0	0	0	0	0	0	0	0	0
1261	0	0	0	0	1	0	2	0	0	1	0	0	1	0	0	1	0	0	0	3	0	0	0	0	0	0	0	0	0	0	0	0	0	0	0	0	0	0	0	0	0	0	0	0	0	0	0	0	0
1262	0	0	0	0	0	0	0	0	0	0	0	0	0	0	0	0	0	0	0	0	0	0	0	0	0	0	0	0	0	0	0	0	0	0	0	0	0	0	0	0	0	0	0	0	0	0	0	0	0
1263	0	0	0	0	0	0	0	0	0	0	0	0	0	1	0	0	0	0	0	0	0	0	5	2	0	0	0	0	0	0	0	0	0	1	0	0	0	0	0	0	0	0	0	0	0	0	0	0	0
1264	0	0	0	0	0	0	0	0	0	0	0	0	0	0	2	0	0	0	0	0	1	0	0	0	0	0	0	0	0	0	0	0	0	0	0	0	0	0	0	0	0	0	0	0	0	0	0	0	0
1265	0	0	0	0	0	0	0	0	0	0	0	1	1	0	2	0	4	2	0	3	0	0	0	0	0	0	0	0	0	0	0	0	1	0	10	0	0	1	0	0	0	0	0	0	0	2	4	11	4
1266	0	0	0	0	0	0	0	9	25	6	0	0	1	1	1	0	1	0	0	0	0	0	0	0	0	0	0	0	0	0	0	0	0	0	0	0	0	0	0	0	0	0	0	0	0	0	0	0	0
1267	0	0	0	0	0	0	0	0	0	0	0	0	0	0	0	0	0	0	0	0	0	0	1	0	0	0	0	0	0	0	0	0	0	0	0	0	0	0	0	0	0	0	0	0	0	0	0	0	0
1268	0	0	0	0	0	0	2	0	0	0	0	1	0	0	0	0	1	1	0	0	0	0	0	0	0	1	0	0	0	0	0	0	0	0	0	0	0	0	0	1	0	0	0	0	0	0	0	0	0
1269	0	0	0	0	0	0	0	0	0	0	0	0	0	0	0	0	0	0	0	0	0	0	46	0	0	0	0	0	0	1	0	0	0	0	0	0	0	0	0	0	0	0	1	0	0	0	0	0	0
1270	1	0	1	0	0	1	0	0	0	0	1	0	0	0	0	0	0	0	0	0	0	0	0	0	2	0	3	0	1	0	0	0	0	1	0	0	15	0	3	0	0	0	0	0	0	0	0	0	0
1271	0	0	0	0	1	0	0	0	0	0	0	0	0	0	0	0	0	0	0	0	0	0	0	3	1	2	6	0	0	0	0	2	0	1	0	0	0	3	0	0	0	0	0	0	0	10	1	3	1
1272	0	0	0	1	1	0	1	1	0	0	0	2	3	1	7	3	3	0	0	1	0	0	0	0	0	0	0	1	1	9	2	2	2	0	0	3	1	5	1	0	0	0	8	0	1	1	2	5	2
1273	0	0	0	0	0	0	0	0	1	0	0	0	0	0	0	0	0	0	0	0	0	0	0	0	0	0	0	0	0	0	0	0	0	0	0	0	0	0	0	0	0	0	0	0	0	0	0	0	0
1274	0	0	0	3	0	0	0	0	0	0	0	0	0	0	0	1	0	1	1	0	3	0	0	0	0	0	0	1	1	0	0	19	6	5	1	4	1	4	13	1	3	0	0	9	3	1	1	0	0
1275	0	0	0	0	0	2	0	0	0	0	0	0	0	0	0	0	0	0	0	0	0	0	0	2	1	0	1	0	0	0	0	0	0	1	0	0	85	0	0	0	0	0	0	0	0	0	0	0	0
1276	0	0	0	0	0	0	0	0	0	0	0	0	0	0	0	0	0	0	0	1	0	0	0	0	0	0	0	0	0	0	0	0	0	0	0	0	0	0	0	0	0	0	0	0	0	0	0	0	0
1277	0	1	0	0	0	0	0	0	0	0	0	0	0	0	0	0	0	0	0	0	0	0	0	0	0	0	0	0	0	0	0	0	0	0	3	2	0	0	0	0	0	0	0	0	0	0	0	0	0
1278	0	0	0	0	0	0	0	0	0	0	0	0	0	0	0	0	0	0	0	0	0	0	0	0	0	0	0	0	0	0	0	0	0	0	0	0	0	0	0	0	0	0	0	0	0	0	0	0	0
1279	1	1	1	0	0	0	0	0	0	0	2	0	1	0	0	0	0	0	0	0	0	0	0	1	1	0	1	0	0	2	0	1	0	0	0	0	0	0	0	0	0	0	0	0	0	1	1	0	0
1281	0	0	0	0	0	0	0	1	0	0	0	0	0	0	0	0	0	0	0	0	0	0	0	0	0	0	0	0	0	0	0	0	0	0	0	0	0	0	0	0	1	0	0	0	0	0	0	0	0
1282	0	0	0	1	2	3	3	0	0	0	2	1	3	1	6	0	3	3	1	2	0	0	0	0	0	0	0	1	1	0	0	4	1	0	1	2	0	0	0	0	1	0	1	0	0	0	3	0	0
1283	0	0	0	0	0	0	0	0	0	0	0	0	0	0	0	0	0	0	0	0	0	0	0	0	0	0	0	0	0	0	0	0	0	0	0	0	0	0	0	0	0	0	0	0	0	0	0	0	0
1284	0	0	0	0	0	0	0	0	1	0	0	0	0	0	1	0	0	0	0	0	0	0	1	0	0	0	0	33	0	0	1	0	0	0	0	0	0	0	0	0	1	0	0	0	2	0	18	0	0
1285	0	0	0	0	0	0	0	0	0	0	0	1	0	0	0	0	0	0	0	1	1	0	79	0	0	0	0	0	0	4	2	0	0	0	1	0	0	2	0	0	0	0	0	0	0	0	0	0	0
1286	0	0	0	0	0	0	0	0	0	0	0	0	0	1	0	0	10	0	0	0	0	0	0	0	0	0	0	0	0	0	0	0	0	0	0	0	0	0	0	0	0	0	0	0	0	0	0	0	0
1287	0	0	0	0	0	0	0	0	0	0	0	0	0	0	0	0	0	0	0	0	0	0	0	0	0	0	0	0	0	0	0	0	0	0	0	0	0	0	0	0	0	0	0	0	0	0	0	0	0
1288	0	0	0	0	2	0	0	0	0	0	0	0	1	0	0	1	0	1	2	0	0	0	1	0	0	0	0	0	0	0	0	17	0	0	0	3	0	0	0	0	0	0	0	0	0	0	0	0	0
1289	2	0	3	4	2	4	4	0	1	0	1	20	1	5	1	0	3	3	0	0	0	2	0	0	1	7	9	2	2	13	6	2	12	6	0	2	1	1	2	3	1	0	15	0	9	1	6	3	2
1290	0	0	0	0	0	0	0	0	0	0	0	0	0	0	0	0	0	0	0	0	0	0	0	0	0	0	0	0	0	0	0	0	0	0	0	0	0	0	0	0	0	0	0	0	0	0	0	0	0
1291	4	0	5	2	21	11	5	2	2	0	2	4	12	6	4	1	1	3	1	3	0	1	1	0	2	0	2	2	0	9	0	3	1	15	1	5	0	3	7	2	59	0	1	11	15	1	1	3	2
1292	0	0	0	0	0	0	0	0	0	0	0	1	2	0	0	0	0	0	0	0	0	0	0	0	0	0	0	0	1	0	0	0	0	0	0	0	0	0	0	0	0	0	0	0	0	0	0	0	0
1293	0	0	1	3	3	4	2	1	5	2	23	2	11	10	20	3	17	3	2	5	0	2	0	0	0	1	0	0	0	2	0	1	0	0	0	2	0	0	3	0	5	0	0	1	0	1	0	3	6
1294	1	7	10	7	4	3	5	0	0	0	14	13	6	3	2	2	35	27	4	16	2	0	0	0	1	2	2	0	0	0	2	0	1	2	0	4	2	0	0	0	0	0	0	0	1	1	1	0	0
1295	0	0	0	0	7	0	10	0	0	0	0	2	2	0	0	1	0	0	4	6	0	0	0	0	0	0	0	0	0	0	0	0	0	0	0	0	0	0	0	0	0	0	0	0	0	0	0	0	0
1296	0	0	0	0	0	0	0	0	0	0	0	0	0	0	0	0	0	0	0	0	0	0	0	0	0	0	0	0	0	0	0	0	0	0	0	0	0	0	0	0	0	0	0	0	0	0	0	0	0
1297	0	0	0	0	0	0	0	0	0	0	0	0	0	0	0	0	0	0	0	0	0	0	0	0	0	0	0	0	0	0	0	0	0	0	0	0	0	0	0	0	0	0	0	0	0	1	1	8	0
1298	0	0	0	0	0	0	0	0	0	0	0	0	0	0	2	0	0	0	0	0	0	0	0	0	0	0	0	0	0	0	0	0	0	0	0	7	0	0	0	16	0	17	0	0	1	0	0	0	0
1301	0	0	0	0	2	4	0	0	0	0	0	0	0	0	0	0	0	0	1	1	0	0	0	0	0	0	0	0	3	2	0	0	0	0	0	0	0	0	0	0	0	0	4	0	1	0	1	0	0
1302	0	0	0	0	0	0	0	1	0	2	0	3	5	0	10	0	5	4	1	2	0	0	0	0	0	0	0	1	0	0	0	0	1	1	1	2	0	0	0	1	1	0	0	0	0	0	0	1	0
1303	0	0	0	0	1	0	0	0	0	0	0	1	1	0	0	1	0	0	1	0	0	0	0	0	0	0	0	0	0	0	0	0	0	0	0	0	0	0	0	0	0	0	0	0	0	0	0	0	0
1304	3	0	1	0	13	12	3	0	0	1	1	9	1	15	1	4	2	2	5	2	2	2	1	0	4	3	0	3	51	9	6	0	2	0	0	0	0	0	0	3	1	1	25	9	33	4	29	5	4
1306	0	0	1	2	0	0	1	0	0	0	0	1	1	0	0	0	3	1	3	1	9	17	7	1	0	0	7	1	1	0	0	20	0	0	0	1	0	9	0	1	0	0	0	0	0	1	5	22	22
1307	0	0	0	0	0	0	0	0	0	0	0	0	0	0	0	0	0	0	0	0	0	0	0	0	0	0	0	0	0	0	0	0	0	0	0	0	0	0	0	0	0	0	0	0	0	0	0	0	0
1308	0	0	0	0	0	0	0	0	0	0	0	0	0	1	5	0	0	2	0	0	0	0	0	0	0	0	0	0	0	0	0	0	0	0	0	1	0	0	0	1	1	0	0	0	0	0	0	0	0
1309	0	0	0	0	1	0	2	0	0	0	0	1	2	0	0	3	0	0	0	0	0	0	0	0	0	0	0	1	0	0	0	0	1	0	0	0	0	0	0	0	0	0	0	0	0	0	0	0	0
1310	0	0	0	0	0	0	0	0	0	0	0	0	0	0	0	0	0	0	0	0	0	0	0	1	7	0	0	0	2	0	0	0	0	0	0	1	0	0	0	0	0	0	0	0	0	28	1	1	0
1311	1	2	2	0	0	3	1	0	0	0	73	2	5	1	1	0	2	0	1	0	0	0	1	0	1	3	1	0	0	13	0	0	0	0	0	0	0	0	0	0	0	0	0	0	0	0	0	0	0
1312	0	0	0	0	1	0	0	1	0	0	0	1	0	0	1	0	1	25	63	91	0	1	0	0	0	0	0	0	0	0	0	0	0	0	0	0	0	0	0	0	1	0	1	2	2	0	0	0	0
1313	0	0	0	0	0	0	0	0	0	0	0	0	0	0	0	0	0	0	0	0	0	0	0	0	0	0	0	0	0	0	0	0	0	0	0	0	0	0	0	1	0	0	0	0	0	0	0	0	0
1314	0	0	0	0	2	0	0	0	0	2	0	0	0	0	1	0	1	1	1	1	0	0	0	0	0	0	0	0	0	0	0	0	0	0	0	1	0	0	0	1	0	0	0	0	0	0	0	0	0
1315	0	0	0	0	0	0	0	0	0	0	0	0	0	0	0	0	0	0	0	0	0	0	0	0	0	0	0	0	0	0	0	0	0	0	0	0	0	0	0	0	0	0	0	0	0	0	0	0	0
1316	0	0	0	0	0	0	0	0	0	0	0	0	0	1	0	0	0	0	0	0	0	0	0	0	0	0	0	0	0	0	0	0	0	0	0	0	0	0	0	0	0	0	0	0	0	0	0	0	0
1317	0	1	0	0	0	1	2	1	0	0	1	1	1	3	2	0	0	0	0	1	0	0	0	1	1	1	3	0	0	0	0	0	0	0	0	1	0	1	6	4	8	0	0	1	8	1	3	2	2
1318	0	0	0	0	3	0	4	0	0	0	0	1	0	0	1	4	0	0	1	1	0	0	0	0	0	0	0	1	0	0	0	0	0	0	0	0	3	0	0	1	0	0	0	0	0	0	0	0	0
1319	0	0	0	1	0	0	0	0	0	0	0	0	0	0	0	0	0	0	0	0	3	25	0	0	0	0	0	0	0	1	0	0	0	0	0	0	0	0	0	0	0	0	0	0	0	1	1	2	3
1320	0	0	0	0	0	0	0	0	0	0	0	0	0	0	0	0	0	0	0	0	0	0	0	0	0	0	0	0	0	0	0	0	0	0	0	0	0	0	0	0	0	0	0	0	0	0	0	0	0
1321	0	1	0	0	0	0	0	1	0	0	0	0	0	0	0	0	0	0	1	0	0	0	0	0	0	0	0	0	0	0	0	3	0	2	0	0	0	0	3	1	1	0	0	0	0	0	0	0	0
1322	0	0	0	0	1	0	2	0	0	0	0	2	5	1	1	5	0	1	0	0	3	0	0	0	0	0	0	0	0	0	0	0	0	0	0	0	0	0	0	0	0	0	0	0	0	0	0	0	0
1323	0	0	0	0	0	0	0	1	0	0	0	1	0	1	0	0	0	9	0	0	0	0	0	0	0	1	0	0	0	0	0	0	0	0	0	0	0	0	0	1	0	0	0	0	0	0	0	0	0
1324	0	0	0	0	0	0	0	0	1	0	0	0	0	0	0	0	1	3	0	0	0	0	0	0	0	0	0	0	0	0	0	0	0	0	0	1	0	0	0	1	2	0	0	0	0	0	0	0	0
1325	0	4	1	6	2	12	13	7	7	2	2	2	0	10	3	1	146	15	3	0	0	0	2	0	1	0	0	0	1	2	5	2	0	0	0	4	2	0	0	4	0	0	0	0	0	0	1	1	0
1326	1	0	2	0	0	0	3	0	0	0	1	0	3	0	3	1	0	0	1	0	29	23	0	4	19	2	2	0	1	8	0	0	0	1	0	0	0	0	2	0	0	0	0	0	0	19	21	1	0
1327	0	0	0	0	1	2	4	1	0	0	1	1	0	0	0	0	0	0	0	0	43	21	10	0	0	1	0	2	0	0	2	0	0	0	0	0	0	0	0	0	0	0	0	0	0	6	0	4	2
1328	0	0	0	2	2	6	12	0	1	0	3	0	0	0	4	0	2	0	0	2	7	7	3	3	9	1	13	0	0	7	0	0	1	0	0	1	2	0	1	0	0	0	0	0	0	0	3	0	1
1329	0	0	0	0	0	0	0	0	0	0	0	0	0	0	0	0	0	0	0	0	0	0	0	0	0	0	0	0	0	0	0	0	1	0	0	0	0	0	0	0	0	0	0	0	0	0	0	0	0
1330	5	1	1	1	0	0	3	4	0	0	3	2	8	3	0	7	1	0	0	1	2	0	1	2	1	4	4	0	0	0	0	2	0	0	0	3	1	1	0	0	0	0	0	0	2	0	0	0	0
1331	4	1	1	4	12	6	3	2	1	0	1	0	0	0	5	0	5	4	1	0	0	0	0	0	0	0	0	0	0	0	0	0	0	0	0	0	0	0	0	1	4	0	0	0	0	0	0	0	0
1332	0	0	0	0	0	0	0	0	0	0	0	0	0	0	0	0	0	0	0	0	1	1	91	0	0	0	0	0	0	3	1	0	0	0	0	0	0	0	0	0	0	1	1	0	0	0	0	0	0
1333	0	0	0	0	0	0	0	0	0	0	0	0	0	0	0	0	0	0	0	0	0	0	0	0	0	0	0	0	0	0	0	0	3	0	0	0	0	0	0	0	0	0	1	0	0	0	0	0	0
1334	0	0	0	0	0	0	0	0	0	0	0	0	0	0	0	0	0	0	0	0	0	0	0	0	0	0	0	0	0	0	0	0	0	0	0	0	0	0	0	0	0	0	0	0	0	2	0	0	0
1335	0	0	0	0	0	0	0	0	0	0	0	0	0	0	0	0	0	0	0	0	0	0	0	0	0	0	0	0	0	0	0	0	0	0	0	0	0	0	0	0	0	0	0	0	0	0	0	0	0
1336	0	0	0	0	0	0	0	0	0	0	0	0	0	0	0	0	0	0	0	0	0	0	0	0	0	0	0	0	0	0	0	0	0	0	0	0	0	0	0	0	0	0	0	0	0	0	0	0	0
1337	0	0	0	0	0	0	0	0	0	0	0	0	0	0	0	0	0	0	0	0	2	0	0	0	0	0	0	0	0	2	1	1	0	0	0	1	0	0	0	0	0	1	1	0	1	0	0	0	1
1338	0	0	0	2	0	1	0	0	0	0	3	0	0	0	0	0	0	0	0	0	0	0	0	1	0	3	1	0	0	0	0	0	0	0	0	0	2	0	0	0	0	0	0	0	0	0	0	0	0
1339	0	4	1	1	2	3	6	0	1	0	0	1	0	0	2	1	1	2	1	3	16	6	2	4	0	3	3	0	1	3	0	0	1	0	0	1	1	2	5	0	0	0	1	0	0	1	3	8	14
1341	3	2	1	4	68	92	24	0	0	0	4	2	0	0	0	1	0	0	0	0	0	1	2	0	3	1	1	0	0	0	0	0	0	1	0	0	2	0	0	0	0	0	0	0	0	0	0	0	0
1342	4	2	0	4	1	3	3	0	0	3	3	10	4	2	3	1	7	3	1	4	0	0	1	1	1	2	0	5	0	3	6	9	6	2	0	3	0	7	0	2	5	0	5	8	4	0	2	5	9
1343	0	0	0	0	0	0	0	1	0	0	0	0	0	1	2	0	0	2	0	0	0	0	0	0	0	0	0	0	0	0	0	0	0	0	0	2	0	0	0	2	1	0	0	0	0	0	0	0	0
1344	0	0	0	0	0	0	0	0	0	0	0	0	0	0	0	0	0	0	0	0	0	0	0	0	0	0	0	0	0	0	0	0	0	0	0	1	0	0	0	1	1	0	0	0	0	0	0	0	0
1345	0	2	4	1	0	1	0	0	0	0	0	3	0	0	0	0	0	2	1	31	0	0	0	0	1	0	0	0	0	0	0	0	0	1	0	1	0	0	1	0	0	0	0	0	0	0	0	0	1
1346	0	0	0	0	0	0	0	0	0	0	0	0	0	0	0	0	0	0	0	0	1	1	57	0	0	0	0	0	0	0	1	0	0	0	0	0	0	0	0	0	0	0	0	0	0	0	0	0	0
1347	0	0	0	0	0	0	0	0	1	0	0	0	0	1	0	0	0	1	0	0	0	0	0	0	0	0	0	25	139	0	0	0	0	0	0	0	0	0	0	1	2	0	0	0	0	26	15	2	1
1348	2	1	1	0	2	0	0	1	0	0	0	0	3	1	2	0	0	0	17	3	5	1	2	1	17	10	25	0	0	0	0	9	2	3	0	16	0	0	5	1	2	0	1	1	2	0	1	1	0
1349	0	0	0	0	0	0	0	0	0	0	0	0	0	0	0	0	0	0	0	0	3	0	0	0	0	0	0	0	2	2	0	0	0	0	0	0	0	0	0	0	0	0	2	0	1	0	0	0	0
1350	1	3	6	0	0	1	0	0	0	0	3	0	0	0	0	0	0	2	0	0	0	0	0	1	1	1	1	0	0	0	0	0	0	1	0	0	3	0	2	0	0	0	0	0	0	0	6	0	0
1351	0	0	0	0	0	0	0	0	0	0	0	1	0	0	0	1	0	0	0	0	0	0	0	3	0	0	0	0	0	0	0	0	0	0	0	0	1	0	0	0	0	0	0	0	0	0	0	0	0
1352	0	0	0	0	0	0	0	1	0	0	0	0	0	0	1	0	0	0	0	0	0	0	0	4	0	0	0	1	0	0	0	0	0	0	1	2	0	0	0	1	0	0	0	0	0	0	1	0	0
1353	0	0	1	1	0	0	0	0	0	0	0	0	0	2	0	0	0	0	0	0	1	0	1	0	3	0	0	0	0	2	0	8	0	1	0	38	0	1	11	2	0	0	0	0	1	0	0	0	1
1354	0	0	0	0	0	0	0	0	1	0	0	0	0	0	0	0	1	0	0	0	0	0	4	0	0	0	1	0	0	0	0	0	0	0	0	1	0	0	0	0	1	0	0	0	0	0	0	0	0
1355	0	0	1	2	0	0	0	0	0	0	0	0	0	0	0	0	2	0	0	0	0	0	0	1	0	1	3	0	0	0	0	7	1	27	0	3	0	3	35	6	0	0	0	0	0	0	1	0	1
1356	0	0	0	0	0	0	0	0	0	0	0	0	0	0	0	0	1	1	0	0	0	0	0	0	0	0	0	0	0	0	0	0	0	0	4	0	0	5	0	1	0	0	0	0	0	4	1	56	0
1357	0	1	3	0	1	5	3	0	1	1	6	7	2	1	0	1	4	1	0	2	0	0	1	1	2	0	2	0	0	6	20	3	0	1	0	0	0	1	0	0	24	1	2	0	0	0	3	7	3
1359	0	0	0	0	0	0	0	0	0	0	0	1	0	0	0	0	0	0	0	0	0	0	0	0	0	0	0	0	0	0	0	0	0	0	0	0	0	0	0	0	0	0	0	0	0	0	0	0	0
1360	0	0	0	0	0	1	3	0	0	0	0	0	1	0	0	0	0	0	0	1	0	0	0	0	0	0	0	0	0	0	0	0	0	0	0	0	0	0	0	0	0	0	0	0	1	0	0	0	0
1362	6	2	0	4	11	6	3	0	0	0	0	1	2	16	34	6	2	0	1	0	2	0	0	6	6	8	17	0	0	9	6	8	3	18	0	0	0	1	5	3	4	0	8	35	67	0	2	2	0
1363	1	0	0	1	0	0	0	0	0	0	0	1	0	1	0	0	0	0	0	0	31	15	2	1	6	1	5	0	0	6	0	0	0	1	0	0	0	1	3	1	0	0	0	0	0	3	1	16	4
1365	0	0	0	0	2	9	6	0	2	0	2	1	2	1	4	1	0	0	1	1	2	1	1	0	1	10	0	1	1	10	52	3	53	0	0	0	3	1	1	1	6	0	15	2	1	4	0	0	4
1366	0	0	1	0	0	30	0	0	0	0	0	2	0	3	1	0	0	1	0	0	4	3	0	1	0	0	0	3	1	0	0	0	0	0	0	3	1	0	0	1	1	0	2	1	2	0	3	0	1
1367	2	1	5	3	0	1	0	0	0	1	1	0	1	1	0	0	1	0	0	2	0	0	0	0	0	2	0	0	1	0	0	5	0	1	3	2	1	1	2	1	0	0	0	0	0	3	0	2	2
1368	0	1	2	1	0	0	0	0	0	0	4	11	5	4	2	0	1	3	0	0	0	0	0	0	0	1	0	3	1	14	16	6	13	4	0	5	0	0	1	1	9	0	7	0	2	0	0	0	0
1369	0	0	0	0	0	0	0	0	0	0	0	0	0	0	0	1	0	0	0	0	0	0	0	0	0	0	0	0	0	0	0	0	0	0	0	0	0	0	0	0	0	0	0	0	0	0	0	0	0
1371	0	0	0	0	0	0	0	0	0	0	0	0	0	0	0	0	0	0	0	0	0	0	0	0	0	0	0	0	0	0	0	0	0	0	0	0	0	0	0	0	0	0	0	0	0	0	0	0	0
1372	0	0	0	0	0	0	0	0	0	0	0	0	0	0	0	0	0	0	0	0	0	0	1	1	0	0	89	0	0	0	0	0	0	0	0	0	0	0	1	0	0	0	0	0	0	0	0	0	0
1373	0	0	0	0	0	0	0	0	0	0	0	0	0	1	0	0	0	2	0	0	0	0	1	0	0	0	0	95	15	1	1	0	2	0	0	0	0	0	0	1	0	0	0	0	7	2	3	1	2
1374	0	0	0	0	0	0	0	2	1	0	0	0	0	2	12	1	2	5	0	0	0	0	0	0	0	0	0	0	0	0	1	0	0	0	0	0	0	0	0	1	1	0	0	0	0	0	0	0	0
1375	0	0	0	0	0	0	0	0	0	0	0	0	0	0	0	0	0	1	0	1	0	0	0	0	0	0	0	0	0	0	0	0	0	0	0	0	0	0	0	0	0	0	0	0	0	0	0	64	0
1376	0	0	0	0	0	0	0	0	0	0	0	0	0	0	0	0	0	0	0	0	0	0	1	0	0	0	0	0	0	0	0	0	0	0	0	0	0	0	0	0	0	0	0	0	0	0	0	0	0
1377	0	0	0	1	1	0	0	0	0	0	1	0	0	0	0	0	0	0	0	2	4	3	1	0	0	1	0	0	0	0	14	0	0	0	0	0	1	0	0	0	0	0	0	3	0	0	0	0	2
1378	0	0	0	0	0	0	0	0	0	0	0	0	0	0	0	0	1	0	0	0	0	0	0	0	0	0	0	0	0	0	0	0	0	0	0	0	0	0	0	0	0	0	0	0	0	1	0	0	0
1379	0	3	33	10	0	0	3	0	2	0	7	2	1	1	1	0	5	16	4	0	1	2	0	1	1	0	0	0	0	3	0	1	0	2	1	1	5	1	3	1	0	0	0	2	0	3	1	2	3
1380	0	0	0	0	0	0	0	0	0	0	0	0	0	0	0	0	0	0	0	0	0	0	0	0	0	0	0	0	0	0	0	0	0	0	0	0	0	0	0	0	0	0	0	0	0	27	2	3	1
1381	0	4	9	5	1	0	0	0	0	0	1	0	0	1	1	0	0	0	0	0	0	4	0	3	3	1	2	0	0	0	0	1	0	2	0	0	2	0	1	1	0	0	0	0	0	0	0	1	2
1382	0	0	0	0	0	0	0	0	0	0	0	0	0	0	0	0	0	0	0	0	0	0	0	0	0	0	0	0	0	0	0	0	0	0	0	0	0	0	0	0	0	0	0	0	0	0	0	0	0
1383	0	0	0	0	1	0	0	2	1	0	0	0	0	5	7	0	6	6	0	0	1	0	0	0	0	0	0	0	1	0	0	0	0	0	3	11	0	0	0	4	5	0	0	0	0	1	7	3	1
1384	0	0	0	0	0	0	0	0	0	0	0	0	0	0	2	0	1	1	0	0	0	0	0	0	0	0	0	0	0	17	0	0	0	0	0	3	0	0	0	51	0	25	6	0	22	0	0	0	0
1385	0	0	0	0	0	0	0	0	0	0	0	0	0	0	0	0	0	0	0	0	0	0	0	0	0	0	0	0	0	0	0	0	0	0	0	0	0	0	0	0	0	0	0	0	0	0	0	0	0
1386	0	0	1	0	3	10	6	0	1	0	2	63	4	89	139	17	3	0	0	1	0	0	0	0	2	2	2	1	0	34	5	0	2	1	0	2	0	0	0	2	0	1	1	5	13	0	3	0	0
1388	1	0	1	1	0	0	0	0	0	0	0	0	0	0	0	0	2	0	0	0	3	2	0	1	1	1	1	0	0	0	0	20	0	4	0	56	0	0	15	10	5	0	0	8	2	1	2	2	0
1389	0	0	0	0	0	0	0	0	0	0	0	0	0	0	0	0	0	0	0	0	0	0	1	0	0	0	0	0	0	0	0	0	0	0	0	0	0	0	0	0	0	0	0	0	0	0	0	0	0
1391	0	0	0	0	0	0	0	0	0	0	0	0	0	0	0	0	0	0	0	0	0	0	0	0	0	0	0	0	0	0	0	0	0	0	0	4	0	0	0	3	0	49	1	0	0	0	0	0	0
1392	0	0	0	0	2	2	2	0	0	2	3	1	0	0	0	0	0	0	1	0	0	0	0	0	0	0	1	0	0	0	0	0	0	0	0	0	0	0	0	0	0	0	0	0	0	0	0	0	0
1393	0	0	0	0	0	0	1	0	0	1	0	5	53	0	0	0	0	0	1	0	0	0	0	0	0	0	0	0	0	0	0	0	0	0	0	0	0	0	0	0	0	0	0	0	0	0	0	0	0
1394	1	1	0	0	1	0	2	0	0	0	1	0	1	1	4	0	2	0	2	0	0	0	0	0	50	3	17	0	0	1	0	4	2	7	0	2	0	0	3	0	3	0	3	6	1	2	1	0	0
1395	0	0	1	0	0	0	0	0	0	1	0	0	1	0	0	1	1	0	0	0	0	0	0	0	1	2	1	1	0	1	0	1	0	0	0	1	0	0	0	2	0	0	4	0	0	3	2	0	3
1396	0	1	0	4	1	1	0	1	1	0	42	9	3	0	0	0	0	0	0	1	0	0	0	0	1	0	1	0	0	0	0	0	0	2	0	0	3	0	2	0	0	0	0	0	0	0	0	0	0
1397	0	0	0	2	0	0	0	0	0	0	0	1	0	0	0	0	0	0	0	0	1	3	1	0	4	1	1	0	0	0	0	4	1	0	0	0	0	1	0	0	0	0	0	0	0	6	2	0	0
1398	0	0	0	0	1	0	0	0	0	1	0	0	0	0	0	0	0	0	0	156	0	0	0	0	0	0	0	0	0	0	0	0	0	0	0	0	0	0	0	0	0	0	0	0	0	0	0	0	0
1399	0	0	0	0	0	0	0	0	0	0	0	0	0	0	0	0	0	0	0	0	0	0	1	0	0	0	0	0	0	0	0	0	0	0	0	2	0	0	0	0	0	0	0	0	1	0	0	0	0
1400	0	0	0	0	0	0	0	0	0	0	0	0	0	0	0	0	0	0	0	0	0	0	0	0	0	0	0	2	7	0	0	0	0	0	0	0	0	0	0	0	0	0	0	0	0	31	1	1	0
1401	1	2	0	1	0	2	0	0	0	0	0	0	0	1	1	1	0	0	3	1	0	0	0	0	0	1	0	1	0	0	0	4	2	15	0	2	0	2	23	15	6	0	0	3	4	7	8	1	1
1402	1	0	0	1	0	0	0	0	0	0	1	0	0	0	0	0	0	0	0	0	2	0	2	0	0	0	1	0	0	0	0	1	0	0	0	0	0	0	0	0	0	0	0	0	0	0	0	0	0
1403	0	0	0	0	0	0	0	0	0	0	0	0	0	0	0	0	0	0	0	0	0	0	0	0	0	0	0	0	0	0	0	0	0	0	0	0	0	0	0	0	0	0	0	0	0	0	0	0	0
1404	0	0	0	0	7	6	5	1	0	0	0	4	1	0	0	2	0	0	9	3	0	4	1	0	0	0	0	0	0	0	0	0	0	0	0	0	0	0	0	0	0	0	0	0	0	0	0	0	0
1405	0	0	0	0	0	0	0	0	0	0	0	0	0	0	0	0	0	0	0	0	0	0	0	0	0	0	0	0	0	0	0	0	0	0	0	0	0	0	0	0	0	0	0	14	0	0	0	0	0
1406	2	1	6	3	3	4	1	0	2	0	5	5	4	2	11	0	6	15	4	3	0	5	3	2	0	1	0	3	0	15	4	0	2	2	0	1	0	4	1	3	8	0	6	3	6	0	2	0	1
1407	1	0	4	4	1	0	0	0	0	0	0	1	0	0	1	3	0	0	0	1	8	2	2	7	4	5	12	1	1	5	0	21	16	6	3	3	1	1	2	1	18	0	0	1	0	5	0	8	4
1409	0	0	0	1	0	0	2	1	0	1	0	7	4	1	1	8	1	0	0	3	0	0	0	0	1	0	0	1	0	0	0	0	1	1	0	0	0	0	0	2	0	0	0	0	0	0	1	1	0
1410	0	0	0	0	3	0	2	0	0	0	1	0	2	22	1	0	2	3	34	6	0	1	0	0	1	0	0	0	59	0	0	0	0	0	3	0	0	3	0	0	1	0	0	1	1	5	17	7	6
1411	0	0	0	0	2	0	3	0	0	0	1	1	1	0	2	4	0	0	4	1	0	0	0	0	1	0	0	0	0	0	0	0	0	0	0	0	0	0	0	0	0	0	0	0	0	0	0	0	0
1412	1	1	0	1	3	4	2	2	1	0	2	14	3	5	4	0	0	4	0	2	0	0	0	0	1	4	0	1	0	5	2	3	0	0	0	1	1	1	1	0	1	0	0	0	1	0	1	1	1
1413	0	0	0	0	2	0	0	0	0	1	0	0	0	1	1	0	1	33	46	47	0	0	0	0	0	0	0	0	0	0	0	0	0	0	0	1	0	0	0	0	1	0	0	0	0	0	0	0	0
1414	0	0	0	0	0	0	0	0	0	0	0	0	0	0	0	1	0	0	0	0	4	0	0	1	0	0	5	0	0	0	0	0	0	0	0	0	0	0	0	1	0	0	0	0	0	0	0	0	0
1415	5	0	0	1	0	1	1	0	1	1	2	0	1	0	6	0	4	2	0	1	0	0	0	0	1	0	1	1	1	1	19	59	2	2	0	0	0	1	0	2	59	0	2	1	5	7	2	3	6
1416	0	0	1	0	0	0	0	0	0	0	0	0	0	0	0	0	0	0	0	0	0	0	0	5	0	1	0	0	0	0	0	0	0	0	0	0	0	0	0	0	0	0	0	0	0	0	0	0	0
1417	0	0	0	0	3	3	5	0	0	2	3	0	2	0	2	2	0	0	0	0	34	17	1	3	5	5	9	2	12	0	0	0	0	0	2	0	0	0	0	0	2	0	0	0	0	31	8	37	5
1418	0	0	0	0	0	0	0	0	0	0	0	0	0	0	0	0	0	0	0	0	0	0	1	0	0	0	0	0	0	0	0	0	0	0	0	10	0	0	0	0	0	39	0	0	2	0	0	0	0
1419	0	0	0	0	0	0	2	0	0	0	1	6	0	0	0	0	0	0	0	0	0	0	0	0	0	0	0	0	0	0	0	0	0	0	0	0	0	0	0	0	0	0	0	0	0	0	0	0	0
1420	0	0	0	0	0	0	0	0	0	0	0	0	0	1	0	0	0	1	0	0	0	0	0	0	0	0	0	6	1	0	0	0	0	0	0	0	0	0	0	1	0	0	0	0	0	0	1	0	0
1421	0	0	0	0	0	0	0	0	0	1	0	0	0	0	1	0	0	0	0	2	1	1	0	0	0	0	0	0	0	0	0	0	0	0	0	0	0	0	0	0	0	0	0	0	0	23	3	1	0
1422	0	0	0	0	0	0	0	0	0	0	0	0	0	0	0	0	0	0	0	0	0	0	0	0	0	0	0	0	0	0	0	0	0	0	0	0	0	0	0	0	0	0	0	0	0	0	48	0	0
1423	2	0	0	1	0	0	0	0	0	0	0	3	3	5	10	1	3	2	0	1	0	0	0	0	0	1	0	0	0	1	0	1	0	0	0	0	0	0	0	0	0	1	0	1	1	1	0	0	1
1424	0	0	0	0	0	0	0	0	0	0	0	0	0	0	0	0	0	0	0	0	0	0	0	0	0	0	0	0	0	0	0	0	0	0	0	0	0	0	0	0	0	0	0	0	0	0	0	0	0
1425	0	0	0	0	0	0	0	0	0	0	0	0	0	0	0	0	0	0	0	0	0	0	1	0	0	0	0	0	0	0	1	0	0	0	0	0	0	0	0	0	0	0	1	0	0	0	0	0	0
1426	1	0	0	0	0	1	1	1	1	0	0	0	0	1	2	0	1	0	0	0	28	8	1	0	3	0	2	0	0	0	0	2	0	0	1	1	4	0	0	0	0	0	0	0	0	1	3	5	1
1427	1	0	0	0	6	1	2	3	0	0	0	0	5	1	5	0	1	0	0	1	51	16	2	1	1	1	5	1	0	0	0	0	2	0	1	7	0	0	0	0	0	0	1	1	0	0	2	10	1
1428	2	2	0	0	0	0	0	0	0	0	1	0	0	0	0	0	12	2	0	0	0	0	0	0	0	1	0	0	0	0	0	0	1	0	0	0	0	0	3	0	0	0	0	0	0	0	0	0	0
1430	0	0	0	0	0	0	0	0	0	0	0	0	0	1	1	0	0	0	0	0	0	0	0	0	0	0	0	5	52	0	0	0	0	0	0	0	0	0	0	0	0	0	0	0	1	8	3	0	0
1431	0	0	0	0	0	1	0	0	0	0	0	0	0	0	0	0	0	0	0	0	0	0	8	1	0	51	0	0	0	0	0	0	0	0	0	0	0	0	0	0	0	0	0	0	0	0	0	0	0
1432	0	0	0	0	0	0	0	0	0	0	1	0	0	0	0	0	0	0	0	0	0	0	0	1	88	1	2	0	0	0	0	0	0	1	0	0	0	0	0	0	0	0	0	0	0	0	0	0	0
1433	0	0	0	0	0	0	0	0	1	0	0	0	0	0	0	0	0	0	0	0	0	0	0	0	0	0	0	0	0	0	0	0	0	0	0	0	0	0	0	0	0	0	0	0	0	0	0	0	0
1434	0	0	1	0	0	0	0	0	0	1	0	0	0	0	0	0	2	0	0	0	6	9	1	1	1	0	1	0	0	1	4	2	0	2	0	0	0	2	1	0	0	2	0	0	0	2	3	2	6
1435	1	0	0	0	0	0	2	0	0	0	0	0	0	0	0	0	0	0	2	1	8	2	0	0	0	2	0	0	0	0	0	8	2	2	2	0	0	2	1	0	0	0	0	1	0	12	11	0	1
1436	0	0	0	0	0	3	0	0	0	0	4	0	0	1	2	0	0	1	0	0	1	0	0	0	0	1	1	0	0	2	4	4	3	13	2	1	0	6	20	0	6	0	7	2	3	0	0	0	1
1437	0	0	0	0	0	1	0	0	0	0	0	0	0	0	0	0	0	0	0	0	0	0	0	0	0	1	1	1	0	3	3	0	0	0	0	0	0	0	1	1	0	0	3	1	2	0	0	1	0
1438	0	0	0	0	0	0	0	0	0	0	0	0	0	0	0	0	0	0	0	0	0	0	0	0	0	0	0	0	0	0	0	0	0	0	0	0	0	0	0	0	0	0	0	0	0	0	0	0	0
1440	0	0	0	0	0	0	0	0	0	0	0	0	0	0	0	0	0	0	0	0	0	0	0	0	0	0	0	0	0	0	0	0	0	0	0	0	0	0	0	0	0	0	0	0	0	0	0	0	0
1442	0	1	3	0	0	1	0	0	0	0	1	0	0	0	0	0	0	1	0	0	0	0	0	0	1	2	1	0	0	0	0	0	0	0	0	0	2	0	0	0	0	0	0	0	0	0	0	0	0
1443	0	0	0	0	0	0	0	0	0	0	0	0	0	1	0	0	0	1	0	0	0	0	0	0	0	0	0	0	0	0	0	0	0	0	0	0	0	0	0	1	0	0	0	0	0	0	0	0	0
1444	10	4	16	44	1	3	3	1	0	0	5	0	3	6	3	2	7	3	3	3	6	25	2	9	5	2	4	0	0	0	1	12	4	9	4	4	0	2	8	2	0	0	0	3	1	10	12	3	1
1445	0	0	1	4	1	1	0	0	0	0	0	8	3	3	2	0	7	1	0	2	0	0	0	1	0	0	1	0	0	1	1	2	0	1	0	1	0	0	0	0	0	0	4	0	0	1	1	9	12
1446	0	0	0	0	0	0	0	0	0	0	1	0	0	0	0	2	0	0	0	0	0	0	0	0	0	0	0	0	0	0	0	0	0	0	0	0	0	0	0	1	0	0	0	0	0	1	0	0	0
1447	0	0	0	0	0	0	0	0	0	0	0	0	0	4	1	0	2	2	0	0	0	0	0	0	0	0	0	0	0	0	0	0	1	0	0	0	0	0	0	0	0	0	0	0	0	0	0	0	0
1448	0	0	0	0	0	0	0	0	0	0	0	0	0	0	0	0	0	0	0	0	0	0	0	0	0	0	0	11	52	0	0	0	0	0	0	0	0	0	0	0	0	0	0	0	0	10	13	0	1
1449	3	0	0	1	5	3	3	1	0	0	1	9	17	7	7	3	2	6	0	2	0	0	0	0	0	3	0	0	0	0	0	0	0	1	0	1	0	0	0	1	0	0	1	0	0	0	0	0	0
1450	0	0	0	0	1	0	0	0	0	0	0	1	1	0	0	1	0	0	3	2	0	0	0	0	0	0	0	0	0	0	0	0	0	0	0	0	0	0	0	0	0	0	0	0	0	0	0	0	0
1451	0	0	2	0	2	0	0	1	0	0	1	0	0	1	3	0	2	0	0	0	1	0	0	0	0	0	0	2	0	3	2	6	4	1	1	0	1	0	3	0	1	0	11	3	3	0	1	0	3
1452	1	3	5	0	4	2	7	2	0	0	7	4	10	4	1	1	13	2	0	1	0	2	5	0	0	0	0	0	0	0	7	0	0	1	0	0	3	0	0	0	1	0	0	0	0	2	0	1	0
1453	0	0	0	0	0	0	0	0	0	0	0	0	0	0	0	0	0	0	0	0	0	0	0	0	0	0	0	0	0	0	0	0	0	0	0	0	0	0	0	0	0	0	0	0	0	0	0	0	0
1454	0	0	0	0	1	0	0	0	0	0	0	0	0	0	0	0	0	0	0	0	0	0	0	0	0	0	0	0	0	0	0	0	0	0	0	0	0	0	0	0	0	0	0	0	0	0	0	0	0
1455	0	0	0	0	0	0	0	0	0	0	0	0	0	0	0	0	0	0	0	0	0	0	0	0	0	0	0	0	0	0	0	0	0	0	0	0	0	0	0	0	0	0	0	0	0	0	0	0	0
1457	0	0	1	0	0	0	0	0	0	0	0	0	0	1	1	0	0	1	0	0	0	0	0	5	0	0	0	0	0	0	0	0	0	0	0	0	0	0	0	3	1	0	0	0	0	0	0	0	0
1458	0	0	0	0	0	0	0	0	0	0	0	0	0	0	0	0	1	0	0	0	0	0	0	0	0	0	0	0	1	0	0	2	1	0	1	0	0	2	0	0	51	0	0	1	0	0	0	0	0
1460	0	0	0	0	0	0	0	0	0	0	0	0	0	1	0	0	1	1	0	0	0	0	0	0	0	0	0	0	0	0	0	0	0	0	0	0	0	0	0	2	1	0	0	0	0	0	0	0	0
1461	1	4	2	1	0	0	0	0	0	0	1	0	0	0	0	2	0	1	0	1	0	0	0	0	2	1	3	0	0	0	0	0	0	2	0	0	0	0	0	0	0	0	0	0	0	0	0	0	0
1462	0	0	0	2	0	0	1	0	0	0	0	1	1	0	1	0	0	1	0	1	0	2	1	2	0	1	0	0	0	0	10	13	0	0	3	2	0	10	0	1	0	0	0	0	0	1	1	3	1
1463	0	1	2	2	0	0	1	3	3	3	0	1	0	1	1	0	4	12	0	0	0	0	1	0	0	1	0	0	0	0	0	0	0	0	0	2	0	0	0	1	0	0	0	0	0	0	0	1	0
1464	0	0	0	0	0	0	0	0	0	0	0	0	0	0	0	0	0	0	0	0	0	0	0	0	0	0	0	0	0	0	0	0	0	0	0	0	0	0	0	0	0	0	0	0	0	0	0	0	0
1465	0	1	0	0	2	2	0	0	0	0	2	9	2	1	2	0	0	0	0	0	0	0	0	0	1	1	0	0	0	0	0	0	0	1	0	0	0	0	0	0	0	0	0	0	0	0	0	0	0
1466	2	0	0	1	0	0	1	0	0	0	2	0	0	2	0	0	0	0	0	1	1	0	4	1	0	0	2	0	0	0	1	0	0	1	0	0	0	0	0	0	2	0	0	1	0	0	1	0	0
1467	1	0	3	0	1	0	3	0	0	1	6	5	11	0	0	0	0	5	2	2	0	0	0	0	0	2	1	0	0	0	0	0	0	0	0	0	1	0	0	0	1	0	0	0	1	1	0	0	0
1468	0	0	1	0	0	0	0	0	0	0	0	0	0	0	0	0	0	1	0	0	0	0	0	0	0	0	0	1	0	1	0	36	6	3	0	25	0	2	6	1	7	0	0	0	0	2	1	0	1
1469	0	0	0	1	4	0	5	0	0	0	0	0	3	0	0	2	0	0	6	1	0	0	0	0	0	0	0	0	0	0	0	0	0	0	0	0	0	0	0	0	0	0	0	0	0	0	0	0	0
1470	4	4	1	2	53	14	3	5	2	1	23	17	15	10	9	5	17	5	4	3	0	1	6	3	1	5	3	0	0	0	3	0	1	0	0	2	0	0	2	1	0	0	0	1	0	0	0	0	0
1471	0	0	0	0	0	0	0	0	0	0	0	0	0	0	0	0	0	0	0	0	0	0	0	0	0	0	0	74	43	0	0	0	0	0	0	0	0	1	0	0	0	0	1	0	0	18	24	0	1
1472	0	0	0	0	0	0	2	1	2	0	0	2	1	0	1	0	5	1	0	3	0	0	0	0	0	0	0	0	0	0	0	0	0	0	0	0	0	0	0	0	0	0	0	0	0	0	0	0	0
1473	0	0	0	0	0	0	0	0	0	0	0	0	0	0	0	0	0	0	0	0	0	0	0	3	0	0	0	1	0	0	0	0	0	0	0	0	0	0	0	0	0	0	0	0	0	0	0	0	0
1474	0	0	0	0	0	0	0	0	0	0	0	0	0	0	0	0	0	0	0	0	0	0	0	0	0	0	0	0	0	0	0	0	0	0	8	0	0	5	0	1	0	0	0	0	0	0	0	0	0
1475	0	0	0	0	0	0	0	0	0	0	0	0	0	0	0	0	0	0	0	0	0	0	0	0	0	0	0	0	0	0	0	0	0	0	0	0	0	0	0	0	0	0	0	0	0	0	0	0	0
1476	1	1	4	1	2	5	2	1	0	0	6	12	7	6	8	1	4	2	0	3	1	1	0	0	0	1	0	2	0	3	14	4	6	7	4	2	0	0	3	17	3	0	6	0	3	0	1	1	1
1477	0	0	0	0	1	1	1	0	0	0	1	1	2	0	0	6	0	0	1	0	1	0	0	0	0	0	0	0	0	0	0	0	0	0	0	0	0	0	0	0	0	0	0	0	0	0	0	0	0
1478	0	0	0	0	0	0	0	0	1	0	0	0	0	0	0	0	0	0	0	0	0	0	0	0	0	0	0	1	0	0	0	0	2	0	0	0	0	0	0	0	0	0	0	0	0	0	0	0	0
1479	0	0	0	0	0	0	0	0	0	1	0	0	0	0	0	0	0	0	0	0	0	0	0	0	0	0	0	0	0	0	0	0	0	0	0	5	0	0	0	0	0	0	0	0	0	0	0	0	0
1481	0	0	0	1	1	3	7	1	0	0	1	17	5	0	1	2	1	0	1	1	5	12	0	0	1	0	0	1	0	1	4	0	0	0	0	1	0	0	0	0	0	0	5	0	0	0	2	4	0
1482	0	0	0	0	0	0	0	0	0	0	0	0	0	0	0	0	0	0	1	0	0	0	0	0	0	0	0	0	0	0	0	0	0	0	0	0	0	0	0	0	0	0	0	0	0	0	0	0	0
1483	0	0	0	0	0	0	0	0	0	0	0	0	0	0	0	0	0	0	0	0	0	0	0	0	0	0	0	0	0	0	0	0	0	0	0	0	0	0	0	0	0	0	0	0	0	0	0	0	0
1484	1	2	0	0	3	1	1	0	0	0	3	1	2	0	0	0	0	0	0	2	0	0	0	0	1	0	0	0	0	0	0	0	0	0	7	0	2	3	1	0	0	0	0	0	0	0	0	0	0
1486	0	4	3	1	2	8	1	0	0	1	1	0	0	0	2	1	2	1	0	1	1	6	0	3	1	1	2	1	0	0	1	3	2	10	1	10	0	3	7	3	3	0	2	2	6	6	0	2	2
1487	5	3	5	2	0	4	1	0	1	0	3	0	1	0	0	0	0	0	0	0	0	1	40	420	18	7	4	0	0	0	0	0	0	1	1	0	3	0	4	0	0	0	0	0	0	0	0	0	0
1488	0	1	1	0	0	0	0	0	0	0	0	1	0	0	0	0	0	0	0	0	0	0	1	0	0	0	0	0	0	0	0	1	0	0	0	0	0	0	0	0	0	0	0	0	0	0	0	0	0
1489	0	0	0	0	0	1	0	1	0	0	0	0	4	3	3	1	2	0	0	0	0	0	0	0	1	2	0	0	0	0	0	2	2	10	0	2	0	2	1	3	0	0	0	3	2	0	0	0	0
1490	0	1	0	0	0	1	0	0	0	0	0	0	1	0	0	0	56	4	0	0	0	0	0	0	0	0	0	0	0	0	0	0	0	0	0	0	0	0	0	0	0	0	0	0	0	0	0	0	0
1491	0	0	0	0	2	0	0	1	0	2	0	4	0	1	2	0	0	1	0	0	0	0	0	0	0	0	0	1	0	0	0	1	0	0	1	0	0	10	0	0	7	0	3	5	17	0	0	0	0
1492	1	0	3	2	61	46	7	0	0	0	5	90	0	10	0	0	4	1	4	3	0	0	4	0	2	2	0	1	1	79	20	3	3	2	1	0	2	0	1	4	0	2	156	0	0	0	1	2	0
1493	1	15	10	6	1	2	3	0	0	0	13	5	1	0	0	3	17	0	0	0	0	0	0	0	0	0	0	0	0	1	0	0	0	2	0	0	0	0	0	0	0	0	0	0	0	0	0	3	1
1494	0	2	1	0	0	0	1	0	0	0	0	0	0	0	0	0	0	0	0	0	1	0	0	1	1	0	1	0	0	1	3	1	0	0	0	1	0	4	0	0	0	0	0	0	0	6	4	2	4
1495	1	0	1	4	0	2	2	0	0	1	0	11	2	3	2	1	4	2	0	2	5	3	0	0	0	3	0	0	0	3	0	0	0	1	0	0	1	0	0	0	0	0	0	0	0	0	0	3	2
1496	0	0	1	0	0	0	1	0	0	0	0	5	0	0	0	1	0	0	0	0	0	0	0	0	1	0	0	0	0	0	0	0	0	0	0	0	1	0	0	0	0	0	0	0	0	0	0	0	0
1497	0	0	1	0	0	0	0	0	3	0	0	1	1	1	3	0	1	0	1	0	0	3	1	0	0	4	0	0	0	0	0	0	0	0	2	0	0	2	0	0	0	1	1	0	0	1	0	1	0
1498	2	0	2	0	1	1	1	1	1	0	1	0	0	2	0	0	3	26	3	7	0	1	0	0	0	2	0	0	0	0	0	0	0	0	0	3	1	1	0	0	0	0	0	0	0	5	0	1	0
1499	0	0	0	0	0	0	2	0	0	0	0	0	0	0	0	0	0	0	0	0	0	0	1	3	0	0	0	0	0	0	0	0	0	0	0	0	0	0	0	0	0	0	0	0	0	0	0	0	0
1500	0	0	0	0	0	0	0	0	0	0	0	0	0	0	1	0	0	1	0	0	0	0	0	2	0	0	1	0	1	0	0	0	0	0	0	0	0	0	0	0	0	0	0	0	0	0	0	0	0
1501	0	0	0	0	0	0	0	0	0	0	0	0	0	0	0	0	0	0	0	0	0	0	0	0	0	0	0	0	0	0	0	0	0	0	0	0	0	0	0	0	0	0	0	0	0	6	5	15	4
1502	0	0	0	0	0	0	0	0	0	0	0	0	0	0	0	0	0	0	0	1	0	0	0	0	0	1	0	0	0	0	0	0	0	0	0	0	0	0	0	0	0	0	0	0	0	28	0	1	0
1503	0	0	0	0	0	1	0	0	0	0	0	1	0	0	1	0	2	1	0	0	0	0	0	0	0	0	0	0	0	0	0	0	0	0	0	0	0	0	0	0	0	0	0	0	0	0	0	0	0
1504	0	0	0	0	0	0	0	0	0	0	0	0	0	1	0	0	0	0	1	0	0	0	0	0	0	7	0	0	0	1	0	0	0	0	0	0	0	1	0	4	1	0	1	2	4	0	0	0	0
1505	0	0	0	0	0	0	0	0	0	0	0	0	0	0	0	0	0	0	0	0	0	0	0	0	0	0	0	0	0	0	0	0	0	0	0	0	0	0	0	0	0	0	0	0	0	0	0	0	0
1506	0	0	0	0	0	0	0	0	0	0	1	0	0	0	0	0	0	0	0	0	0	0	0	0	0	0	0	0	0	0	0	0	0	0	0	0	0	0	0	0	0	0	0	0	0	0	0	0	0
1507	0	0	0	0	1	0	0	0	0	0	0	1	0	0	0	2	0	0	0	84	0	0	0	0	0	0	0	0	0	0	0	0	0	0	0	0	0	0	0	0	0	0	0	0	0	0	0	0	0
1508	2	2	1	0	0	2	0	0	0	0	1	0	0	0	0	0	0	0	0	0	0	0	0	0	0	1	1	0	0	0	0	0	0	0	0	0	0	0	0	0	0	0	0	0	0	0	0	0	0
1509	0	0	0	0	0	0	0	0	0	0	0	0	0	1	0	0	0	0	0	0	0	0	0	0	0	0	0	0	0	15	0	0	0	0	0	12	0	0	0	16	0	43	0	2	168	0	1	0	0
1510	0	0	0	0	0	0	0	1	0	0	0	2	0	1	1	0	2	41	31	26	0	0	0	0	0	0	0	0	0	0	0	0	0	0	0	0	0	0	0	0	0	0	0	0	0	0	0	0	0
1511	0	0	0	0	0	0	0	0	0	0	0	0	0	0	2	0	0	0	1	0	0	0	0	0	0	0	0	0	0	0	0	0	0	0	0	2	0	0	0	1	0	0	0	0	0	0	0	0	0
1512	0	0	0	0	0	0	0	0	0	0	0	0	0	0	1	0	0	0	0	0	0	0	0	0	2	2	1	0	0	0	0	0	0	0	1	0	0	2	0	0	0	0	0	0	0	3	33	4	0
1513	3	0	3	5	0	0	0	0	0	0	1	1	2	2	0	4	5	4	0	3	7	6	2	0	11	1	4	1	2	8	1	30	26	39	4	34	0	6	45	11	6	2	2	3	6	14	2	16	10
1514	0	0	0	0	0	0	0	0	0	0	0	0	0	0	2	0	1	0	0	0	0	0	0	0	0	0	0	35	14	0	1	0	0	0	0	1	1	0	0	4	1	0	1	6	39	6	2	0	1
1515	0	0	0	0	0	0	0	0	0	0	0	0	0	0	0	0	0	2	0	0	0	0	0	0	0	0	0	0	0	0	5	0	0	0	0	0	0	0	0	1	0	0	0	0	0	0	0	0	0
1516	0	0	0	0	0	1	0	0	0	0	1	0	1	0	3	0	0	2	0	0	0	0	0	0	0	0	0	5	0	0	1	0	0	0	0	0	0	0	0	0	1	0	2	0	0	0	1	0	0
1517	0	0	0	0	0	0	1	0	0	0	0	2	0	1	2	0	2	36	34	20	0	0	0	0	0	0	0	0	0	0	0	0	0	0	0	1	0	0	0	0	0	0	0	0	0	0	0	0	0
1518	1	1	4	8	1	1	0	0	1	0	1	0	0	0	4	0	2	3	1	3	1	0	1	3	3	1	2	1	1	1	0	11	12	22	1	2	2	4	57	7	3	0	3	8	10	4	3	5	8
1519	0	1	1	0	4	1	1	2	1	0	2	4	1	0	0	0	0	2	2	0	0	0	0	0	0	0	2	2	1	1	0	2	2	0	0	0	0	1	1	0	10	0	1	1	14	1	4	1	0
1520	0	0	0	0	0	0	0	0	0	0	0	0	0	0	0	1	0	0	0	0	0	0	0	0	0	0	0	0	0	0	0	0	0	0	0	0	0	0	0	1	0	0	0	0	0	0	0	0	0
1521	0	0	0	0	0	0	0	0	0	0	0	0	0	0	0	0	0	0	0	0	2	0	0	0	3	0	0	1	0	1	0	0	0	1	0	0	0	0	0	0	0	0	0	0	0	0	1	0	0
1522	0	1	0	0	1	1	3	0	1	0	1	1	0	0	0	0	1	0	0	0	1	1	2	0	1	0	0	3	1	7	1	1	2	1	0	1	0	1	0	0	4	0	6	0	8	0	0	2	2
1523	0	0	0	0	0	0	0	0	0	0	0	0	0	0	0	0	0	2	0	0	0	0	0	0	0	0	0	0	0	0	0	0	0	0	0	0	0	0	0	0	0	0	0	0	0	0	0	0	0
1524	0	0	0	1	0	1	0	0	0	0	0	0	0	2	3	1	3	2	1	0	0	0	0	0	4	0	0	16	0	0	3	0	0	0	1	2	0	0	0	0	0	0	0	0	0	0	2	0	2
1525	0	1	2	0	0	1	0	0	0	0	1	0	0	0	0	0	0	0	0	0	0	0	0	1	0	0	0	0	0	0	0	0	0	0	0	0	0	0	0	0	0	0	0	0	0	0	0	1	0
1526	0	0	1	1	1	0	0	0	0	0	2	5	1	5	4	0	12	2	0	0	0	0	0	0	1	1	0	0	0	4	0	0	0	2	0	2	0	0	0	0	0	0	0	1	0	1	4	0	1
1527	0	0	0	0	0	0	0	0	0	0	0	0	0	0	0	0	0	0	0	0	0	0	0	0	0	0	0	0	0	0	0	0	0	0	0	0	0	0	0	0	0	0	0	0	0	0	0	0	0
1528	0	2	1	0	0	0	1	0	1	0	3	0	1	1	0	0	0	2	0	0	0	0	0	0	0	0	0	4	1	7	4	3	5	1	0	0	0	0	0	0	11	0	0	1	7	0	2	0	0
1529	0	0	0	0	0	0	0	0	0	0	0	0	1	0	0	0	0	0	0	0	0	0	0	0	0	0	0	0	0	0	0	0	0	0	0	0	0	0	0	0	0	0	0	0	0	0	0	0	0
1530	0	0	0	0	0	0	0	0	0	0	1	1	0	3	2	2	4	10	2	1	1	0	0	0	0	2	0	0	0	7	8	0	0	1	4	3	0	1	0	1	1	0	0	0	0	1	0	0	1
1531	0	0	0	0	0	0	0	0	0	0	0	4	0	1	2	0	0	0	0	0	8	2	0	0	1	0	0	0	0	0	20	1	2	0	1	1	1	1	0	0	0	0	0	0	0	0	1	0	0
1532	0	1	0	0	1	0	1	0	0	0	0	1	0	1	2	0	5	3	1	1	5	1	47	21	2	1	10	1	1	2	1	1	2	0	3	4	0	3	2	2	3	0	0	0	0	7	0	6	4
1533	0	1	1	2	0	1	0	3	5	1	2	2	13	1	1	0	28	7	0	2	0	0	3	0	0	2	0	0	0	1	0	0	0	1	1	2	0	7	1	0	4	0	3	1	2	0	1	0	0
1534	0	1	2	0	3	5	0	0	0	0	1	1	0	0	0	0	0	0	1	0	0	0	0	0	0	0	0	0	0	0	0	1	0	1	7	0	0	20	2	0	0	0	0	0	0	0	0	0	1
1535	0	0	0	0	0	0	0	0	0	0	0	0	0	0	0	0	0	0	0	0	0	0	0	0	0	0	0	1	0	0	0	0	0	0	0	0	0	0	0	0	0	0	0	0	0	0	0	0	0
1536	0	0	0	0	0	0	0	0	0	0	0	0	0	0	0	0	0	0	0	0	0	0	0	0	0	0	0	0	0	0	0	0	0	0	0	0	0	0	0	0	0	0	0	0	0	0	0	0	0
1537	0	0	0	0	0	0	0	0	0	0	0	0	0	0	0	0	0	0	0	0	0	0	0	0	0	0	0	0	0	0	0	0	0	0	0	19	0	0	0	11	0	39	0	0	0	0	0	0	0
1538	0	0	3	2	1	0	1	0	0	0	0	0	0	0	1	0	0	1	0	0	5	8	2	1	2	0	1	1	0	0	0	1	0	0	2	0	0	0	0	0	0	0	3	0	1	3	0	1	3
1539	1	0	2	1	0	3	2	0	0	0	5	11	7	0	1	1	3	1	0	0	0	0	0	0	0	0	0	0	0	5	1	6	8	0	3	0	1	0	0	1	2	0	8	1	2	0	0	0	0
1540	0	0	0	0	0	0	0	1	0	0	2	0	0	1	0	0	0	2	0	0	0	0	0	0	0	0	1	0	0	0	0	2	1	1	0	0	0	0	1	1	190	0	0	0	2	0	0	2	0
1541	1	1	0	0	2	0	1	0	0	0	1	0	0	0	1	0	1	0	0	0	3	1	1	2	1	1	0	0	0	1	0	0	0	0	0	0	0	0	1	0	0	0	0	0	0	2	1	37	15
1542	1	1	0	0	1	5	1	0	0	0	2	1	1	4	0	1	0	2	0	0	0	2	1	0	1	1	0	13	0	9	6	3	462	20	4	2	2	5	5	80	30	0	67	7	5	0	1	0	0
1543	0	0	0	0	0	0	0	0	0	0	0	0	0	0	0	0	0	0	0	0	0	0	0	0	0	1	1	0	0	0	0	2	0	0	0	0	0	0	0	0	0	0	0	0	0	25	0	0	1
1544	1	0	1	0	6	6	0	0	1	1	1	1	0	116	13	0	0	1	1	0	0	71	0	0	0	0	1	1	6	1	0	0	1	1	2	0	1	0	0	3	1	0	1	1	0	0	0	1	0
1545	0	0	1	0	0	0	0	0	0	0	0	0	0	0	0	0	1	0	0	0	0	0	1	0	0	0	1	0	0	0	0	0	0	1	0	2	0	1	1	2	0	0	1	0	0	2	0	7	0
1546	0	0	0	1	7	1	5	0	0	2	1	4	7	0	0	1	0	0	3	3	0	0	0	0	0	1	3	0	0	0	8	1	0	0	0	0	0	0	0	0	0	0	0	0	0	2	2	5	8
1547	0	0	0	0	1	0	94	0	0	0	0	0	0	0	0	0	0	0	0	0	0	1	1	0	0	0	0	0	0	0	0	0	0	0	0	0	0	0	0	0	0	0	0	0	0	0	0	0	0
1548	0	0	0	1	0	3	1	0	3	0	0	0	1	0	1	0	1	2	0	0	0	1	0	0	0	0	0	0	0	0	0	0	0	0	0	2	0	0	0	0	2	0	0	0	0	0	0	0	0
1549	0	0	2	1	0	0	0	0	0	0	0	0	0	0	0	0	0	0	0	1	11	14	8	1	4	3	11	0	0	2	0	61	15	0	3	10	0	0	3	0	13	0	1	0	0	2	2	2	1
1550	0	0	1	0	0	1	0	0	0	0	0	0	0	0	0	0	0	0	0	0	0	0	0	1	1	1	2	0	0	0	0	0	0	1	0	0	0	0	2	0	0	0	0	0	0	2	0	0	0
1551	0	0	0	0	0	0	0	0	0	0	0	0	0	1	0	2	0	0	0	0	0	0	0	0	0	0	0	0	1	0	6	0	0	0	0	0	0	2	0	0	0	0	0	0	0	0	0	1	0
1552	0	0	4	27	0	0	3	0	0	0	1	1	0	0	0	0	0	0	0	0	0	0	0	1	2	1	3	0	0	0	0	0	0	1	0	0	0	0	0	0	0	0	0	0	0	0	0	0	0
1553	0	0	0	0	0	0	0	0	0	0	0	0	0	0	0	0	1	0	0	0	0	0	0	0	0	0	0	0	0	0	0	0	0	0	0	1	0	0	0	0	0	0	0	0	0	0	0	0	0
1554	0	0	0	0	0	0	0	0	0	0	0	0	0	0	0	0	0	0	0	0	0	0	0	0	0	0	0	0	0	0	0	0	0	0	0	0	0	0	0	0	0	0	0	0	0	0	0	0	0
1555	0	0	0	0	0	0	1	0	0	0	0	0	0	0	0	0	0	0	0	0	0	0	0	0	0	0	0	0	0	0	0	0	0	0	0	0	0	0	0	0	0	0	0	0	0	0	0	0	0
1556	1	0	1	0	0	0	0	0	0	0	0	0	0	0	1	0	1	1	0	0	2	0	28	1	0	22	0	0	1	0	0	0	0	0	0	0	1	0	1	0	0	1	0	0	1	0	0	0	0
1557	0	0	0	1	0	1	0	0	0	0	0	0	1	1	0	1	1	0	0	1	0	0	0	1	1	68	1	0	2	0	0	1	0	1	0	13	0	0	2	0	0	0	0	0	1	1	0	0	0
1558	1	0	0	0	0	0	1	0	0	0	2	0	0	0	0	0	0	0	1	0	0	0	0	0	0	0	0	0	0	0	0	0	0	3	0	0	0	0	0	0	0	0	0	0	0	0	0	3	0
1559	0	0	1	0	0	1	0	0	0	0	0	0	0	1	1	0	0	0	0	0	0	0	0	1	0	0	0	0	0	0	0	0	0	12	2	2	0	0	16	2	0	0	0	1	0	0	0	0	0
1560	0	0	0	0	0	0	0	1	0	0	0	0	0	0	1	0	0	0	0	0	0	0	0	0	0	0	0	0	0	0	0	0	0	0	0	0	0	0	0	0	0	0	0	0	0	0	0	0	0
1561	0	0	0	0	0	0	0	0	0	0	0	0	0	0	0	0	0	0	0	0	0	0	0	0	0	0	0	0	3	0	0	0	0	0	0	0	0	0	0	0	0	0	0	0	1	0	0	0	0
1562	0	0	1	0	0	1	0	0	0	0	0	0	0	0	0	0	0	0	0	0	0	0	0	0	0	0	0	0	0	0	0	0	0	0	5	0	0	12	1	0	0	0	0	0	0	0	2	4	0
1563	0	0	1	0	1	0	2	0	0	0	0	0	1	0	1	1	0	0	0	0	0	0	0	0	0	2	1	0	0	3	1	1	0	0	0	0	0	0	0	0	0	0	0	0	0	1	0	2	0
1565	0	0	0	0	0	0	0	0	0	0	0	0	0	0	0	0	0	0	0	0	0	0	0	0	0	0	0	0	0	0	0	0	0	0	0	0	0	0	0	0	0	0	0	0	0	0	0	0	0
1566	0	0	0	0	0	0	0	0	0	0	0	0	0	0	0	0	0	0	0	0	0	0	0	0	0	0	0	0	0	0	0	0	0	0	0	0	0	0	0	0	0	0	0	0	0	0	0	0	0
1567	0	1	0	4	1	0	1	0	0	0	1	0	0	0	1	0	1	0	1	1	0	2	0	1	0	0	1	0	0	0	3	13	5	11	1	1	0	5	20	0	4	1	1	0	2	0	0	3	6
1568	0	1	1	0	2	0	2	3	3	1	0	2	2	5	11	2	7	3	1	1	0	0	0	4	0	0	0	3	0	0	0	0	1	0	3	2	0	1	0	3	6	0	0	0	0	0	1	0	0
1569	0	0	0	0	0	0	1	0	0	0	0	2	0	1	0	1	0	0	0	0	0	0	0	0	0	0	0	0	0	0	0	0	0	0	0	0	0	0	0	0	0	0	0	1	0	0	0	0	0
1570	0	0	5	2	4	3	0	0	2	1	3	0	0	1	2	0	2	1	1	3	0	0	0	0	0	3	2	0	0	1	0	4	5	36	1	12	1	0	9	1	19	0	1	9	12	0	0	2	1
1571	1	2	2	0	0	3	0	0	1	0	2	0	0	0	0	0	1	4	0	0	0	0	0	0	0	2	0	0	0	0	0	0	0	0	0	0	1	0	1	1	0	0	0	0	0	0	0	0	0
1572	0	0	0	0	1	3	2	1	3	0	8	3	0	1	5	2	4	0	0	0	0	0	0	0	0	3	0	0	0	4	3	1	3	1	0	0	1	0	0	1	0	0	3	1	7	1	0	2	0
1573	0	0	0	0	0	0	0	0	0	0	0	0	0	0	0	0	0	0	0	0	0	0	0	0	0	0	0	0	0	0	0	0	0	0	0	0	0	0	0	0	0	0	0	0	0	0	0	0	0
1574	0	0	0	0	1	0	0	0	0	0	0	1	0	0	1	0	0	0	0	0	0	0	0	0	0	0	0	3	2	2	0	0	15	2	0	0	0	0	0	1	2	0	10	2	6	0	0	0	0
1575	0	0	0	2	0	2	0	0	0	0	0	1	1	0	0	0	0	0	0	0	1	1	1	1	8	1	0	0	0	1	0	1	0	0	0	0	0	2	0	1	0	0	0	0	0	4	7	6	2
1577	0	0	0	0	0	0	0	0	0	0	0	1	0	0	0	0	0	0	0	0	3	1	0	0	0	0	0	0	0	0	20	0	0	0	0	0	0	0	0	0	0	0	1	0	1	0	0	0	0
1579	0	0	0	1	0	0	0	0	0	0	2	0	0	0	0	1	0	0	0	0	1	0	0	1	1	1	1	1	0	1	19	1	0	0	0	0	0	0	0	0	0	0	4	0	0	1	0	0	0
1580	0	0	0	1	2	2	0	2	0	0	2	4	8	8	10	6	4	3	0	1	0	2	0	0	0	2	0	0	0	3	0	2	0	0	0	3	1	0	0	2	0	0	4	3	2	0	0	4	0
1581	1	1	0	0	13	35	8	1	0	0	2	16	0	7	0	1	1	1	1	1	0	0	0	0	0	3	0	2	0	0	3	0	2	1	1	0	0	0	0	39	2	0	0	0	1	0	0	0	0
1582	0	0	0	0	1	0	0	0	0	0	1	0	1	0	3	1	0	0	1	0	0	0	1	0	0	2	1	5	0	3	0	15	3	1	1	1	0	2	0	1	0	0	6	0	2	4	1	5	2
1583	0	0	0	1	0	0	0	0	0	0	0	0	0	0	0	0	0	0	0	0	0	2	0	2	0	1	2	0	0	0	0	0	0	0	0	0	0	0	1	0	0	0	0	0	0	12	19	1	2
1584	0	0	1	0	0	0	0	0	0	0	0	2	0	0	1	3	0	0	0	0	0	0	0	0	0	0	0	0	1	0	0	0	0	0	0	0	0	0	0	0	0	0	0	0	0	0	0	0	0
1585	0	0	0	0	0	0	0	1	0	0	0	2	1	1	1	0	0	0	0	0	0	0	0	3	0	0	0	0	0	0	0	0	0	0	0	1	0	0	0	0	0	0	0	0	0	0	0	1	0
1586	0	0	0	0	0	0	0	0	0	0	0	0	0	1	0	0	0	0	0	0	0	0	0	0	0	0	0	0	0	0	0	0	0	0	0	0	0	0	0	0	0	0	0	0	0	0	0	0	0
1587	0	2	3	1	1	47	47	0	0	0	5	35	2	11	3	1	0	13	2	3	0	0	0	0	4	1	0	0	0	21	1	0	3	3	1	0	0	0	2	0	1	0	0	2	1	0	1	0	0
1588	2	1	2	3	7	5	4	0	1	0	11	13	8	18	7	4	8	7	2	2	6	1	2	0	2	4	2	2	0	4	8	0	0	0	0	0	3	0	5	4	2	0	0	0	0	1	2	1	0
1589	0	0	0	0	0	0	0	12	1	0	0	0	6	8	17	0	4	11	0	0	0	0	0	0	0	0	0	0	0	0	0	0	0	0	0	1	0	0	0	0	0	0	0	8	0	0	0	0	0
1590	0	0	0	0	0	0	0	0	0	0	0	0	0	0	0	0	0	0	0	0	0	0	0	0	0	0	0	0	0	0	0	0	0	0	0	0	0	0	0	0	0	0	0	0	0	0	0	0	0
1591	0	0	0	0	0	0	0	0	0	0	0	0	0	0	0	0	0	0	0	0	0	0	0	0	0	0	0	0	0	0	0	0	0	0	0	0	0	0	0	0	0	0	0	0	0	0	0	0	0
1592	5	9	10	4	58	77	55	1	0	0	6	1	1	2	0	3	0	12	9	13	1	4	1	1	10	5	4	0	0	9	0	1	0	1	4	4	11	2	3	0	0	0	0	0	1	3	2	4	7
1593	1	0	1	0	2	2	1	2	2	1	2	0	1	1	0	0	2	0	0	0	0	8	0	1	1	2	0	2	1	4	9	0	5	0	0	0	1	0	0	0	0	0	6	2	18	0	0	0	0
1595	0	0	1	1	1	0	3	0	0	1	3	2	4	0	1	1	1	0	0	2	0	0	0	0	0	1	0	0	0	0	0	0	0	2	0	0	1	0	0	1	0	0	0	0	0	0	0	5	0
1596	0	0	0	0	1	0	0	0	0	0	0	1	0	0	0	0	0	0	0	0	0	0	0	0	0	0	0	0	0	0	0	0	0	0	0	0	0	0	0	0	0	0	0	0	0	0	0	0	0
1597	0	0	0	0	0	0	0	0	0	0	0	0	0	0	0	0	0	0	0	0	0	0	0	0	0	0	0	0	0	0	0	0	0	0	0	0	0	0	0	0	0	0	0	0	0	0	0	0	0
1598	0	0	0	0	2	0	1	0	0	0	0	0	0	0	0	2	1	0	0	2	0	0	0	0	0	0	0	0	0	0	0	0	0	0	0	1	0	0	0	0	0	0	0	0	0	0	0	0	0
1599	0	0	0	2	0	0	0	0	0	0	0	0	0	0	0	0	0	0	0	0	0	0	0	0	0	0	0	0	0	0	1	0	0	0	0	0	0	0	0	0	0	0	0	0	0	0	0	0	0
1600	0	0	0	0	0	0	0	0	0	0	0	0	0	0	0	0	0	0	0	0	0	0	0	0	0	0	0	0	0	0	0	0	0	0	2	0	0	1	1	1	0	0	0	0	0	1	3	23	7
1601	0	0	0	0	0	0	0	0	0	0	0	0	0	0	0	0	0	0	0	0	0	0	0	0	0	0	0	0	0	0	0	0	0	0	0	0	0	0	0	0	0	0	0	0	0	0	0	0	0
1602	0	0	0	0	0	0	0	0	0	0	0	1	1	0	0	0	0	0	2	0	4	1	0	0	0	0	0	0	0	0	0	0	0	0	0	0	0	0	0	0	0	0	0	0	0	1	0	0	0
1603	0	0	0	0	0	0	0	0	1	0	0	0	0	0	0	0	0	0	0	0	0	0	1	0	0	0	0	40	2	0	0	0	1	0	0	0	0	0	0	0	0	0	2	4	16	1	1	0	0
1604	0	0	0	2	0	5	0	0	0	0	1	1	0	0	0	0	0	0	0	0	93	9	4	5	44	1	0	0	0	0	0	3	0	1	0	0	0	0	1	0	0	0	0	0	0	0	0	0	0
1605	0	0	2	0	0	3	0	0	0	0	0	0	1	0	1	1	1	0	0	0	0	0	0	1	0	1	4	0	0	0	0	4	3	28	0	6	0	1	7	2	8	0	0	5	2	1	0	0	0
1606	0	0	0	0	0	0	0	0	0	0	0	0	0	0	0	0	0	1	0	0	0	0	0	0	0	0	0	0	0	0	0	0	0	0	0	0	0	0	0	0	0	0	0	0	0	0	0	0	0
1607	1	0	0	3	0	3	0	0	0	0	1	0	0	0	2	0	0	0	0	0	0	0	0	2	0	0	1	0	0	5	6	3	8	17	13	12	7	7	45	14	2	0	50	2	0	0	0	1	0
1609	0	0	0	0	0	0	0	0	0	0	0	0	0	0	0	0	0	0	1	0	0	0	0	0	0	0	0	0	0	0	0	0	0	0	0	0	0	0	0	0	0	0	0	0	0	1	0	1	0
1611	0	0	2	2	0	0	1	1	0	0	0	0	0	1	0	0	1	0	0	0	0	1	0	1	7	2	0	0	0	1	5	1	0	0	0	0	2	0	0	0	0	0	1	0	0	5	7	5	4
1612	0	0	0	0	0	0	0	0	0	0	0	0	0	2	1	0	0	0	0	0	0	0	0	0	0	0	0	140	38	0	0	0	0	0	0	0	0	0	0	1	0	0	0	0	0	18	21	0	0
1613	3	0	0	0	1	0	1	0	0	0	0	0	5	0	2	0	0	0	0	0	0	0	0	0	0	7	0	1	0	0	0	0	2	0	0	0	0	0	0	1	0	0	0	0	0	0	0	0	0
1614	0	0	0	0	1	0	1	0	0	0	0	0	2	0	1	0	0	0	2	7	0	0	0	0	0	0	0	0	0	0	0	0	0	0	0	0	0	0	0	0	0	0	0	0	0	0	0	0	0
1615	0	0	0	0	0	0	0	0	0	0	0	0	0	0	0	0	0	0	0	0	0	0	0	0	0	0	0	0	0	0	0	0	0	0	0	0	0	0	0	0	0	0	0	0	0	0	1	3	1
1616	1	0	1	2	1	2	5	1	1	0	6	4	7	4	4	4	3	4	0	0	0	1	0	0	2	2	2	1	1	4	7	2	0	0	1	2	0	2	0	1	1	0	5	1	5	0	0	2	0
1617	36	11	19	10	8	9	19	1	4	1	16	10	41	7	7	6	9	28	16	44	1	5	0	1	2	3	1	0	1	8	14	2	0	6	1	9	3	1	5	1	24	0	1	9	12	4	14	14	9
1618	0	0	0	0	1	0	0	0	0	0	0	1	0	0	1	0	1	38	13	12	0	0	0	0	0	0	0	0	0	0	0	0	0	0	0	0	0	0	0	0	0	0	0	0	0	0	0	0	0
1619	0	0	0	0	0	0	0	0	0	0	0	0	0	0	0	0	0	1	0	0	0	0	0	0	1	0	0	1	0	0	0	0	0	0	0	0	0	0	0	0	1	0	0	0	0	1	0	0	1
1620	0	0	0	0	0	0	0	0	0	0	0	0	0	0	0	0	1	1	0	0	0	2	0	0	0	0	0	0	0	0	0	0	0	0	1	0	0	0	0	0	0	0	0	0	0	2	1	1	2
1621	2	0	0	0	0	0	1	0	0	0	0	0	1	1	1	0	0	0	0	0	0	0	0	1	4	1	1	0	1	0	0	0	0	0	0	2	0	0	1	0	0	0	0	0	0	2	0	0	0
1622	0	0	1	0	1	0	2	0	1	0	0	0	0	0	3	1	36	7	1	1	0	1	0	0	0	1	0	0	0	1	3	0	0	0	0	0	0	0	0	1	0	0	0	0	0	0	0	0	1
1623	0	0	0	3	0	0	1	0	0	0	0	0	0	0	0	0	1	0	1	0	0	0	0	0	0	0	0	0	1	0	0	6	0	1	8	1	0	12	0	0	0	0	0	1	0	8	9	6	2
1624	1	0	0	0	0	0	0	0	1	0	0	0	1	0	0	0	0	2	0	0	0	0	0	0	0	0	0	0	0	0	0	28	0	0	3	2	0	2	1	0	0	0	0	0	0	1	2	4	3
1625	1	0	0	0	0	0	0	0	0	0	2	0	0	0	0	0	0	0	0	1	1	5	0	1	0	1	0	0	0	0	0	0	0	0	0	0	0	1	0	0	0	0	0	0	0	1	2	1	0
1626	0	0	0	0	0	0	0	0	0	0	0	0	0	0	0	0	0	0	0	0	0	0	0	0	0	0	0	1	0	0	0	0	0	0	0	0	0	0	0	1	0	0	0	0	0	0	0	0	0
1628	0	0	0	0	0	0	0	0	0	0	0	0	0	0	0	0	0	0	0	0	0	0	1	0	0	0	0	0	0	0	0	0	0	0	0	0	0	0	0	0	0	0	0	0	0	0	0	0	0
1629	0	0	0	0	0	0	0	0	0	0	0	0	0	0	0	0	0	0	0	0	0	0	0	0	0	0	0	0	0	0	0	0	0	0	0	9	0	0	0	4	0	0	0	0	0	0	0	0	0
1630	0	0	0	0	0	0	0	0	0	0	0	0	0	0	1	0	0	8	4	6	0	0	0	0	0	0	0	0	0	0	0	0	0	0	11	0	0	7	0	2	0	0	0	0	0	9	1	2	1
1631	0	0	0	0	0	0	0	0	0	0	0	0	0	0	0	0	0	0	0	0	0	0	0	0	0	0	0	0	0	0	0	0	0	0	0	0	0	0	0	0	0	0	0	0	0	0	0	0	0
1632	0	0	0	0	1	0	0	0	0	0	0	0	0	1	0	0	0	0	0	0	0	0	0	0	0	0	0	0	0	0	0	0	0	1	0	5	0	0	0	0	0	0	0	45	1	0	0	0	0
1633	0	0	0	0	0	0	0	0	0	0	0	0	0	0	0	0	0	0	0	0	0	0	0	0	0	0	0	0	0	0	0	0	0	0	0	0	0	0	0	0	0	0	0	0	0	0	0	0	0
1634	0	0	0	0	0	0	0	0	0	0	0	0	1	0	0	0	0	0	1	0	0	0	0	0	0	0	0	0	0	0	13	0	0	0	0	0	0	0	0	0	0	0	0	0	0	0	0	0	0
1635	0	0	0	0	0	0	0	1	0	0	0	0	0	0	1	0	0	2	0	0	0	0	0	0	0	0	0	0	0	0	0	0	0	0	0	0	0	0	0	0	1	0	0	0	0	0	0	0	0
1636	0	0	0	0	0	0	0	0	0	0	0	0	0	0	0	0	0	0	0	0	0	0	0	0	0	0	0	0	0	0	0	0	0	0	0	0	0	0	0	0	0	0	0	0	0	8	24	1	1
1637	0	0	0	0	0	0	0	0	0	0	0	0	0	0	0	0	0	0	0	0	0	0	0	0	0	0	0	0	0	0	0	0	0	0	0	0	0	0	0	0	0	0	0	0	0	1	0	2	0
1638	0	0	0	0	0	0	0	0	0	0	0	0	1	4	9	2	2	0	0	0	1	0	0	0	0	5	0	0	0	1	5	2	0	1	1	3	0	0	0	3	0	0	0	1	0	5	0	0	0
1639	0	0	1	0	0	1	1	0	0	0	1	0	0	0	1	0	1	0	0	1	5	1	1	5	20	1	6	0	0	0	1	4	2	0	0	2	0	0	3	2	0	0	0	1	1	1	0	0	0
1640	0	2	3	3	0	3	1	0	0	0	1	0	0	3	3	0	2	0	1	2	2	2	0	0	0	1	2	0	0	0	0	0	0	6	0	1	0	0	2	1	0	1	0	1	1	1	0	2	1
1641	0	0	0	0	0	0	0	0	0	0	0	0	0	0	0	0	0	0	0	0	0	0	0	0	0	0	0	20	1	3	0	0	0	0	0	0	0	0	0	0	0	0	0	0	2	4	20	1	0
1642	0	0	1	1	0	1	0	0	0	0	0	0	0	0	0	0	0	0	0	0	0	1	0	0	0	1	0	0	0	0	0	0	0	1	0	0	0	0	0	0	0	0	0	0	0	0	0	0	1
1643	0	1	0	0	0	3	0	0	0	0	0	0	0	0	0	0	0	1	0	0	0	0	0	0	0	2	2	0	0	0	0	0	0	2	0	0	0	0	1	0	1	0	0	0	0	0	0	0	0
1644	3	0	1	1	7	1	5	0	0	0	2	2	3	4	10	1	1	0	3	2	3	0	0	1	3	0	2	1	0	0	0	4	1	0	0	13	0	0	10	9	1	0	0	41	13	1	1	0	0
1645	0	0	0	0	0	0	0	0	0	0	0	0	0	0	0	0	0	0	0	0	0	0	0	0	0	0	0	0	0	0	0	0	0	0	0	0	0	0	0	0	0	0	0	0	0	0	0	0	0
1646	0	0	0	0	0	0	0	0	0	0	0	0	0	0	22	0	0	0	1	0	0	0	0	0	0	0	0	0	0	0	0	0	0	0	0	0	0	0	0	0	0	0	0	0	0	0	0	0	0
1647	0	1	1	0	0	3	0	0	0	0	1	0	0	0	0	0	0	0	0	0	0	0	0	0	120	0	0	0	0	0	0	0	0	2	0	0	2	0	0	0	0	0	0	0	0	0	0	0	0
1648	0	0	0	0	0	0	0	0	0	0	0	0	0	0	0	0	0	0	0	0	0	0	0	0	0	0	0	0	0	0	0	0	0	0	1	0	0	0	0	0	0	0	0	0	0	0	0	0	0
1649	0	0	0	0	0	0	1	0	0	0	0	0	1	0	0	0	0	0	0	3	0	0	0	0	0	0	0	0	0	0	0	0	0	0	0	0	0	0	0	0	0	0	0	0	0	0	0	0	0
1650	0	0	0	0	0	0	0	0	0	0	0	0	0	0	1	0	0	0	0	0	0	0	0	0	0	0	0	3	0	0	0	0	4	0	0	0	0	0	0	0	0	0	0	0	0	0	0	0	0
1651	0	0	0	0	0	1	2	0	0	0	0	0	0	0	3	0	0	0	0	0	5	1	0	0	1	4	0	0	1	0	0	2	1	1	0	1	0	0	0	1	0	0	1	2	0	19	0	1	1
1652	0	2	0	1	0	0	0	0	0	0	0	0	0	0	0	0	0	0	0	0	0	0	0	0	1	0	1	0	0	0	0	0	0	0	0	0	2	0	0	0	0	0	0	0	0	0	0	0	0
1653	0	1	1	1	0	1	0	0	0	0	3	0	0	0	0	0	0	0	0	1	0	0	0	0	1	0	1	0	0	0	0	0	0	0	0	0	0	1	0	1	0	0	0	0	0	0	1	1	3
1654	0	0	0	0	0	0	0	0	0	0	0	0	0	0	0	0	0	0	0	0	0	0	0	0	0	0	0	0	0	0	0	0	0	0	0	0	0	0	0	0	0	0	0	0	0	0	0	0	0
1655	0	0	0	0	7	2	6	0	1	0	0	1	0	2	2	2	0	0	0	0	5	18	1	1	2	2	1	0	0	9	0	5	0	0	0	2	0	3	0	1	0	0	3	0	0	3	4	7	9
1656	0	0	2	1	0	0	0	0	0	0	0	0	2	0	3	1	2	0	0	0	34	3	1	0	1	8	3	1	0	11	5	3	2	1	0	0	0	2	2	0	2	0	8	1	0	3	5	8	3
1657	2	0	0	1	0	3	6	1	0	0	0	0	1	4	1	0	1	1	0	0	18	28	6	1	8	1	1	0	0	0	1	0	0	1	0	0	1	0	0	2	1	0	0	0	0	0	1	1	1
1658	0	0	0	0	0	0	0	0	0	0	0	0	0	1	0	0	0	0	0	0	0	0	0	0	0	0	1	0	0	0	0	0	0	0	0	0	0	0	0	0	0	0	0	0	0	0	0	0	0
1659	0	0	0	0	1	0	0	0	0	0	3	4	0	0	0	0	0	0	0	0	0	1	0	0	3	0	1	0	0	0	1	0	0	1	0	0	1	0	0	1	0	0	0	4	0	1	1	0	0
1660	0	5	1	7	0	0	0	0	0	0	0	0	0	0	0	0	4	1	0	0	0	0	0	0	0	1	0	0	0	0	0	0	0	0	0	0	0	0	0	0	0	0	0	0	0	0	0	0	0
1661	0	0	0	0	0	0	0	0	0	0	0	0	0	0	0	0	0	0	0	0	0	0	0	0	0	0	0	0	0	0	0	0	0	0	0	0	0	0	0	0	0	0	0	0	0	23	0	0	1
1662	0	0	0	0	0	0	0	0	0	0	0	1	1	0	1	1	0	0	0	0	0	0	1	0	0	0	0	0	0	0	0	0	0	0	0	0	0	0	0	1	0	0	0	0	0	1	0	0	0
1663	0	0	1	1	0	0	1	0	0	0	0	1	0	0	0	0	0	0	0	0	0	0	1	0	0	0	0	0	0	7	0	0	0	0	0	1	0	0	0	0	0	0	1	0	0	0	0	2	0
1664	0	0	0	0	0	0	0	0	0	0	0	0	0	0	2	0	0	20	10	10	0	0	0	0	0	0	0	0	0	0	0	0	0	0	4	0	0	21	1	0	0	0	0	0	0	3	4	1	0
1666	0	0	0	2	0	0	0	0	0	0	0	0	0	0	0	0	0	0	0	0	0	0	0	0	0	1	0	0	0	0	2	0	0	2	0	0	0	0	0	0	0	0	0	0	0	0	0	0	0
1667	0	0	0	0	0	0	0	0	0	0	0	0	0	4	0	0	2	0	0	0	0	2	0	0	0	0	0	6	6	0	1	0	0	0	0	0	0	0	0	0	0	0	0	0	8	1	0	0	0
1668	0	0	0	0	0	0	1	0	0	0	0	0	0	2	11	1	0	1	2	1	0	0	0	0	0	0	0	0	0	0	0	0	0	1	0	5	0	0	2	11	0	0	0	6	11	1	0	0	0
1669	0	0	0	0	0	0	0	0	0	0	0	0	0	0	0	2	1	0	0	0	6	36	0	0	0	6	5	1	0	0	0	3	0	0	2	1	0	3	0	2	0	0	1	0	0	7	6	5	5
1670	0	0	0	0	1	0	0	0	0	0	0	1	0	0	0	0	0	23	63	15	0	0	0	0	0	0	0	0	0	0	0	0	0	0	0	2	0	0	0	0	0	0	0	0	0	0	0	0	0
1671	0	0	0	0	0	0	1	0	0	0	0	2	2	0	0	0	0	0	0	1	0	0	0	0	0	0	0	0	0	0	0	0	0	0	0	0	0	0	0	0	0	0	0	0	0	0	0	0	0
1672	0	0	0	0	0	0	0	0	0	0	0	1	0	0	0	0	0	0	1	0	0	0	0	0	0	0	0	0	0	0	0	1	0	0	0	0	0	0	0	0	0	0	0	0	0	0	0	0	0
1673	1	1	2	0	0	1	0	1	0	0	1	0	2	4	6	2	0	0	0	1	2	4	0	2	2	0	7	0	0	0	2	0	2	23	0	8	0	0	3	2	4	0	1	16	7	0	0	0	0
1674	0	1	3	2	0	1	0	0	0	0	0	0	0	0	0	0	1	0	0	0	0	4	0	0	0	0	1	0	0	0	0	0	0	0	0	0	0	0	0	0	0	0	0	0	0	0	0	1	0
1675	0	0	0	0	0	0	0	0	0	0	0	0	0	0	0	0	0	0	0	0	0	0	0	0	0	0	0	0	0	0	0	0	0	0	0	0	0	0	0	4	0	37	0	0	0	0	0	0	0
1676	0	1	2	34	1	2	4	0	0	0	1	1	0	0	0	0	0	0	0	0	0	0	0	0	3	1	3	0	0	0	0	0	0	2	0	0	1	0	0	0	0	0	0	0	0	0	0	0	0
1678	0	0	0	0	1	0	0	0	0	0	1	0	0	0	1	0	0	0	0	0	0	0	1	2	0	17	3	2	4	0	7	0	0	0	0	0	0	0	0	0	0	0	0	11	11	0	0	0	0
1679	2	2	2	0	0	2	0	0	0	0	2	0	0	0	0	0	0	0	0	0	0	0	0	2	1	3	4	0	0	0	0	0	0	4	0	0	0	0	3	0	0	0	0	0	0	0	0	0	0
1680	0	0	0	0	0	0	2	0	0	0	0	0	0	0	0	0	0	0	0	0	0	0	0	0	0	0	0	0	0	0	0	0	0	0	0	0	0	0	0	0	0	0	0	0	0	0	0	0	0
1681	0	0	1	0	0	0	0	0	0	0	0	0	0	2	0	0	0	0	0	0	1	13	0	2	0	0	0	1	0	4	0	10	20	4	0	0	0	0	0	1	65	0	1	0	2	0	0	1	1
1682	0	0	0	0	0	0	0	0	0	0	0	0	0	0	0	0	0	0	0	0	0	0	0	0	0	2	2	0	0	0	0	8	2	1	3	2	0	4	1	1	10	0	4	1	0	0	0	0	1
1683	0	1	2	0	0	3	0	0	0	0	1	0	0	0	0	0	0	0	0	0	0	0	0	3	2	57	2	0	0	0	0	0	0	1	0	0	2	0	2	0	0	0	0	0	0	0	0	0	0
1684	1	0	0	1	0	1	0	0	0	0	0	0	0	3	1	1	1	0	0	0	0	0	0	0	1	32	5	0	0	1	0	12	1	0	0	0	0	0	3	0	1	0	0	0	0	0	0	0	0
1685	0	0	0	0	0	0	0	0	0	1	0	0	0	0	0	0	0	0	0	0	0	0	0	0	0	0	0	0	0	0	0	0	0	0	0	0	0	0	0	0	0	0	0	0	0	0	0	0	0
1686	0	0	0	0	0	0	1	0	0	0	0	0	1	0	0	0	0	0	0	0	0	0	0	0	0	0	0	0	0	0	0	0	0	0	0	0	0	0	0	0	0	0	0	0	0	0	0	0	0
1687	0	0	0	0	0	0	0	0	0	0	0	0	0	0	0	0	0	0	0	0	0	0	0	0	0	0	0	1	0	0	0	0	0	0	0	0	0	0	0	0	0	0	0	0	0	0	0	0	0
1688	0	0	0	0	0	0	0	0	0	0	0	0	0	0	0	0	0	0	0	0	0	0	0	0	0	0	2	0	0	0	0	0	0	0	0	0	0	0	0	0	0	0	0	0	0	1	0	0	0
1689	0	0	1	0	0	0	0	0	0	0	0	0	0	0	1	0	1	2	0	0	0	1	0	0	2	0	1	0	0	1	0	0	1	0	0	0	0	0	0	0	0	0	0	0	0	1	0	0	0
1690	0	0	2	0	0	0	0	0	0	0	1	0	0	0	0	0	2	0	0	0	0	0	0	0	0	0	0	1	0	2	10	8	5	0	0	0	0	0	0	0	12	0	10	1	2	0	0	0	1
1691	0	0	0	0	0	0	0	0	0	0	0	0	0	0	0	0	1	9	3	10	0	0	0	0	0	0	0	0	0	0	0	0	0	0	0	0	0	6	0	0	0	0	0	0	0	0	0	0	0
1692	0	0	0	0	0	0	0	0	0	0	0	0	0	0	0	0	0	0	0	0	0	0	0	0	2	1	2	0	0	0	0	0	0	1	20	0	0	16	1	1	0	0	0	0	0	2	10	1	0
1693	2	1	0	0	0	1	0	0	1	4	0	0	0	0	2	0	0	12	2	10	5	0	0	1	7	22	22	0	0	0	0	1	0	0	0	0	0	0	0	0	0	0	0	0	0	1	0	1	0
1694	0	0	0	0	0	0	0	0	1	0	0	0	0	0	1	0	3	0	0	0	0	0	0	0	0	0	0	0	0	0	0	0	0	0	0	1	0	0	0	0	0	0	0	0	0	0	0	0	0
1695	0	2	2	0	2	0	1	1	0	0	5	3	0	1	2	0	4	0	0	0	0	1	0	0	0	0	0	1	0	5	7	2	1	2	1	1	0	0	1	4	0	0	4	0	1	0	0	0	1
1696	0	0	0	0	0	0	0	0	0	0	0	0	0	0	0	1	0	0	0	0	0	0	0	0	0	0	0	0	0	0	0	0	0	0	0	0	0	0	0	0	0	0	0	0	0	0	0	0	0
1697	0	8	25	0	70	8	23	0	0	0	3	0	3	0	0	1	1	0	0	1	0	1	0	1	2	0	2	0	0	0	0	0	0	0	0	0	1	0	1	0	0	0	0	0	0	0	0	0	1
1699	0	0	0	1	1	0	0	0	0	0	0	1	3	0	0	0	0	1	1	0	0	0	0	0	0	0	0	0	0	2	0	7	0	0	0	0	0	0	0	0	0	0	0	0	0	2	5	8	8
1700	0	0	1	0	1	1	0	0	0	0	1	0	0	1	0	0	0	2	0	0	1	0	0	0	1	2	2	0	0	2	0	1	2	9	1	3	0	2	4	0	0	0	2	3	4	1	0	1	1
1701	0	0	0	0	0	0	0	0	0	0	0	0	0	0	0	0	0	0	0	0	0	0	0	0	0	0	0	0	0	0	0	0	0	0	0	0	0	0	0	0	0	0	0	0	0	0	0	0	0
1702	0	0	0	0	0	0	0	0	0	0	0	0	0	0	0	0	0	0	0	0	0	2	0	0	0	0	0	1	0	0	0	0	0	0	0	0	0	0	0	0	2	0	0	0	0	0	0	0	0
1703	1	1	1	0	0	1	0	0	0	0	0	0	0	0	0	0	0	2	1	0	0	0	0	1	2	0	0	0	0	0	0	0	0	1	0	1	0	0	1	0	1	0	0	0	0	1	0	0	0
1704	0	0	0	0	0	0	0	0	0	0	0	0	0	0	0	0	0	0	0	0	0	0	1	0	0	0	0	0	0	0	0	0	0	0	0	0	0	0	0	0	0	0	0	0	0	0	0	0	0
1705	0	0	0	0	0	0	0	0	0	0	0	0	0	0	0	0	0	0	0	0	0	0	0	0	0	0	0	0	0	0	0	0	0	0	0	0	0	0	0	0	0	0	0	0	0	0	0	0	0
1706	0	0	2	2	0	0	0	0	0	0	0	0	0	1	0	0	0	0	0	0	0	0	0	0	1	2	1	0	0	0	0	1	0	5	0	3	0	2	9	5	0	0	0	0	1	0	0	0	0
1707	2	0	0	0	1	2	0	0	0	0	0	0	0	5	10	3	1	1	1	1	0	0	0	0	1	0	0	0	0	0	0	3	6	17	3	7	0	2	11	4	9	0	0	3	3	2	2	0	1
1708	0	0	0	0	0	0	0	0	0	0	0	0	0	0	0	0	0	0	0	0	0	0	0	0	0	0	0	0	0	0	0	0	0	0	0	0	0	0	0	0	0	0	0	0	0	0	0	0	0
1709	0	0	0	0	0	0	1	0	0	0	0	0	0	0	0	0	0	0	0	0	0	0	0	2	0	0	0	0	0	0	0	0	0	0	0	0	0	0	0	0	0	0	0	0	0	0	0	0	0
1710	0	0	0	0	0	0	0	0	0	0	0	0	0	0	1	0	0	0	0	0	0	0	0	1	0	0	0	0	0	0	0	0	0	0	0	0	0	0	0	1	0	0	0	0	0	0	0	0	0
1711	0	0	0	0	0	0	1	0	1	0	0	0	0	0	1	0	1	1	0	0	2	0	0	0	0	0	0	0	0	0	0	0	0	0	0	0	0	1	0	0	0	0	0	0	0	4	0	0	0
1712	1	2	0	1	0	0	0	0	0	0	1	0	0	0	0	0	0	4	1	0	0	0	0	0	0	2	0	0	0	0	1	0	0	0	0	0	0	3	1	0	0	0	0	0	0	2	2	0	1
1713	0	0	0	0	0	0	0	1	0	0	0	0	0	2	3	0	1	2	0	0	0	0	0	0	0	0	0	0	0	0	0	0	0	0	0	0	0	0	0	0	0	0	0	0	0	0	0	0	0
1714	0	0	0	0	0	0	0	0	0	0	0	0	0	1	0	1	0	0	0	1	0	0	0	0	0	0	0	0	0	0	0	0	0	0	0	0	0	0	0	0	0	0	0	0	0	0	1	0	0
1715	0	0	0	0	0	0	1	0	0	0	0	0	0	0	1	0	0	0	0	1	0	0	0	0	0	0	0	0	0	0	0	0	0	0	0	0	0	0	0	0	0	0	0	1	2	0	0	0	0
1716	1	0	1	2	0	1	0	0	0	0	0	0	2	0	3	0	2	0	0	0	0	0	0	0	0	0	1	0	1	0	0	10	1	9	0	10	1	0	8	13	23	0	0	0	0	0	0	0	0
1717	3	0	2	1	15	2	2	0	0	1	0	10	0	3	0	0	1	1	0	0	2	0	0	2	1	1	0	24	27	30	9	23	291	5	7	3	0	1	25	8	21	3	162	21	42	1	1	1	3
1718	0	0	0	0	0	0	0	0	0	0	0	0	0	0	0	0	0	0	0	0	0	0	0	0	0	0	0	0	0	0	0	0	0	0	0	0	0	0	0	0	0	0	0	0	0	0	0	0	0
1719	0	0	0	0	0	0	0	0	0	0	0	0	0	0	0	0	0	1	0	0	0	0	0	0	0	0	0	0	0	0	0	0	0	0	0	0	0	0	0	0	0	0	0	0	0	0	0	0	0
1720	0	0	0	0	0	0	0	0	0	0	0	0	0	0	0	0	0	0	0	0	0	0	0	0	0	0	0	0	0	0	0	0	0	0	10	0	0	2	0	0	0	0	0	0	0	1	7	0	0
1721	0	0	0	0	0	0	0	0	0	0	0	1	1	0	0	1	0	0	0	0	0	0	0	0	0	0	0	0	0	0	0	0	0	0	0	0	0	0	0	1	0	0	0	0	0	0	0	0	0
1722	0	0	0	0	0	2	0	0	0	0	0	0	0	0	0	0	0	0	0	0	7	0	0	1	2	0	1	0	0	0	0	5	0	11	0	6	1	0	9	2	1	0	0	0	0	0	0	0	1
1723	0	0	0	2	0	0	0	0	0	0	0	0	0	0	0	0	1	0	1	2	0	0	0	0	0	0	0	0	0	1	0	3	4	2	0	1	0	0	3	0	19	0	2	0	2	0	0	0	1
1724	0	0	2	1	0	0	3	0	0	0	0	2	2	1	1	0	0	1	0	0	0	0	0	0	0	1	1	4	1	10	8	14	18	1	0	0	4	0	0	2	7	0	15	1	6	1	1	3	4
1726	3	1	4	2	0	1	4	0	1	0	4	6	6	1	2	0	2	1	0	5	1	0	0	2	2	4	0	1	0	12	16	18	3	6	1	0	1	3	6	3	6	0	15	2	9	1	2	5	9
1727	0	0	0	1	0	1	1	0	0	0	0	0	2	0	0	0	0	0	0	1	31	4	6	0	2	2	1	0	0	2	1	0	0	0	0	1	0	2	0	0	0	0	0	0	0	0	1	25	0
1728	0	0	0	0	0	0	0	0	0	0	0	1	0	0	0	0	0	0	0	0	0	0	0	0	0	0	0	0	0	0	0	0	0	0	0	0	0	0	0	0	0	0	0	0	0	0	0	0	0
1729	0	0	0	0	0	0	0	0	0	0	0	0	0	0	0	0	1	0	0	0	0	0	0	10	0	0	1	0	0	0	0	0	0	0	0	0	0	0	0	0	0	0	0	0	0	0	0	0	0
1730	0	0	0	0	1	0	2	0	0	0	0	0	2	0	0	0	0	0	2	0	0	0	0	0	0	0	0	0	0	0	0	0	0	0	0	0	0	0	0	0	0	0	0	0	0	0	0	0	0
1731	0	0	0	0	0	0	0	0	0	0	0	0	0	0	0	1	0	0	0	0	0	0	0	0	0	0	0	0	0	0	0	0	0	0	0	0	0	0	0	0	0	0	0	0	0	0	0	0	0
1732	0	0	0	0	1	0	0	1	0	0	15	5	13	3	7	5	5	2	0	0	0	1	1	0	1	1	0	0	0	0	0	0	1	0	0	1	0	1	0	4	1	0	0	0	0	0	0	0	0
1733	1	0	0	2	26	39	14	4	2	4	4	0	12	1	4	0	1	2	0	1	0	2	1	2	2	0	7	0	0	0	2	0	0	1	0	3	0	1	1	1	0	0	0	0	0	1	0	0	0
1734	0	0	0	0	0	0	0	0	0	0	0	0	0	0	0	0	0	0	0	0	0	0	0	0	0	0	0	0	0	0	0	0	0	0	0	0	0	0	0	0	0	0	0	16	0	0	0	0	0
1735	0	0	0	0	0	0	0	0	0	0	0	2	0	0	0	0	0	0	0	0	0	0	0	0	0	0	0	1	1	0	11	0	0	0	0	0	0	0	0	0	0	0	0	0	0	0	0	0	0
1736	0	0	0	1	0	0	1	0	0	0	0	1	1	1	0	0	3	1	1	2	0	0	0	1	0	2	0	0	0	0	1	3	0	0	2	0	0	6	1	1	0	0	1	0	0	2	1	3	3
1737	0	5	17	6	5	9	9	0	1	0	2	4	4	5	3	0	6	4	1	5	33	34	6	2	12	7	3	1	0	4	30	9	9	12	2	13	0	2	8	4	2	0	3	2	2	13	27	35	13
1738	1	1	1	3	0	2	1	0	0	0	6	12	5	3	5	0	0	0	0	0	0	0	0	1	0	0	1	1	2	18	5	3	27	4	0	2	0	0	0	1	0	0	7	2	7	0	1	0	0
1739	0	1	1	2	0	2	0	0	0	0	1	0	1	0	2	0	1	0	1	0	0	0	0	0	2	0	0	0	0	0	0	1	0	2	0	9	2	0	15	1	0	0	0	0	1	0	0	1	1
1740	0	0	0	0	0	0	0	0	0	0	0	0	0	0	4	0	3	45	1	6	0	0	0	0	0	0	0	0	0	0	0	0	0	0	0	0	0	0	0	0	0	0	0	0	0	0	0	0	0
1741	0	0	0	0	1	19	2	0	0	0	0	0	0	53	28	3	1	0	0	0	0	0	0	0	0	0	0	1	0	0	0	0	0	0	0	1	0	0	0	1	0	0	0	0	0	0	0	0	0
1742	0	0	0	0	0	0	0	0	0	0	0	0	0	0	0	0	0	0	0	0	1	0	0	0	0	0	0	0	0	0	2	0	0	0	0	0	0	0	0	0	0	0	0	0	0	0	0	0	0
1743	0	0	0	0	0	0	0	0	0	0	0	0	0	0	0	0	0	0	0	0	0	0	0	0	0	0	0	0	0	0	0	0	0	0	0	0	0	0	0	0	0	0	0	0	0	0	0	0	0
1744	0	0	0	0	0	0	0	0	0	0	1	0	0	0	0	0	0	0	0	0	0	0	0	1	0	0	0	0	0	0	0	0	0	0	0	0	0	1	0	0	0	0	0	0	0	1	0	0	2
1745	0	0	0	0	6	0	8	0	0	1	2	2	2	0	0	3	0	0	2	3	1	0	0	0	1	0	0	0	0	9	211	1	0	0	0	0	0	0	0	0	0	0	2	0	0	0	3	0	0
1746	0	0	0	0	0	1	0	0	0	0	0	0	0	1	0	0	0	0	0	0	0	0	0	0	0	0	0	0	0	1	0	0	0	0	0	0	0	0	0	0	0	0	0	1	0	0	0	0	0
1747	0	0	0	0	0	0	0	0	0	0	0	0	0	0	0	0	0	0	0	0	1	0	0	0	0	0	0	0	0	0	0	2	0	0	0	0	0	0	0	0	0	0	0	0	0	1	0	2	0
1748	0	0	1	0	0	0	0	0	0	0	0	0	0	1	0	0	0	1	0	0	0	0	0	0	0	1	0	0	0	0	0	0	0	0	0	0	0	0	0	1	0	0	0	0	0	0	0	0	0
1749	0	0	0	0	0	0	3	0	0	0	0	0	0	1	3	0	2	0	0	0	0	0	0	2	0	2	0	1	0	0	0	0	0	0	1	1	0	0	0	0	0	0	1	0	0	2	28	1	0
1750	0	0	0	0	0	0	0	0	0	1	0	0	0	0	0	0	0	0	0	1	0	0	0	0	0	0	0	0	0	0	0	0	1	0	0	0	0	0	0	0	0	0	0	0	0	0	0	0	0
1751	0	0	0	0	2	0	0	0	0	0	0	0	0	0	0	0	0	0	0	0	0	0	0	0	0	0	0	0	0	0	0	0	0	0	0	0	0	1	0	0	0	0	0	0	0	0	0	0	0
1752	2	1	5	4	19	42	12	1	4	9	1	1	0	2	0	1	2	6	6	7	4	5	1	7	28	8	7	0	0	7	4	1	0	1	0	2	2	1	0	0	1	0	0	0	0	1	5	1	14
1754	1	0	0	0	0	1	3	1	0	0	1	1	0	0	0	0	1	0	0	0	1	0	1	0	3	3	1	9	0	2	5	2	6	0	0	1	0	0	0	0	0	0	9	0	4	0	2	2	3
1755	0	0	0	0	0	0	1	0	1	0	0	0	0	0	0	0	2	1	0	0	0	0	0	2	1	0	0	0	0	0	0	0	0	1	0	1	0	0	0	1	0	0	0	0	0	0	0	0	0
1756	1	2	0	2	15	39	97	0	0	0	1	0	0	0	0	0	0	1	0	1	0	0	0	1	1	7	1	0	0	0	2	0	0	3	0	0	0	0	1	0	0	0	0	0	0	0	0	0	0
1757	0	0	0	0	0	0	0	0	0	0	0	0	0	0	0	0	0	0	0	0	0	0	0	0	0	0	0	6	0	0	0	0	12	0	0	0	0	0	0	0	0	0	0	0	0	0	0	0	0
1758	0	1	3	0	1	2	0	0	0	0	1	2	2	2	5	0	7	0	0	0	4	0	1	0	3	1	1	2	0	0	0	1	1	5	0	0	0	0	2	3	2	0	1	2	1	0	0	0	0
1759	0	0	0	0	0	0	0	0	0	0	0	0	0	0	0	0	0	0	0	0	0	0	0	0	0	0	0	0	0	0	0	0	0	0	0	0	0	0	0	0	0	0	0	0	0	0	0	0	0
1760	0	0	0	0	0	1	0	0	0	0	2	1	0	0	0	1	0	0	0	0	0	1	0	0	0	37	0	0	0	1	1	0	0	1	0	0	0	0	1	0	0	0	0	0	0	1	1	0	1
1761	0	0	0	0	0	0	0	0	0	1	0	0	0	0	0	0	0	0	1	0	0	0	0	0	0	0	0	2	0	1	0	0	4	0	7	0	0	4	0	0	0	0	0	0	0	0	3	1	0
1762	1	0	1	2	0	1	0	0	0	0	1	0	0	0	1	0	1	2	2	1	0	0	0	1	0	1	0	0	0	0	0	0	0	0	0	0	0	0	1	0	0	0	0	0	0	0	0	0	0
1763	0	1	0	0	0	1	1	0	1	0	1	1	0	0	0	0	0	0	0	1	0	0	1	0	1	9	0	0	1	3	5	0	0	1	0	0	1	0	0	0	0	0	0	0	0	0	15	1	1
1764	0	0	0	0	1	1	1	0	0	0	1	0	0	0	0	0	1	0	0	0	0	0	0	0	0	0	0	0	1	0	0	1	0	0	0	0	0	0	0	4	1	0	0	0	0	0	1	14	2
1765	0	0	1	1	0	0	0	0	0	0	1	0	1	1	2	0	0	1	0	1	0	0	1	1	3	1	5	0	1	3	5	13	8	9	0	2	0	0	3	2	5	0	0	1	1	1	3	4	2
1766	1	0	0	0	0	1	0	0	0	0	0	0	0	1	1	0	56	0	0	1	0	1	0	0	0	0	0	0	0	0	0	0	0	0	0	1	0	0	0	0	1	0	0	0	0	0	0	0	0
1767	2	1	1	0	2	2	10	3	1	1	8	29	25	5	7	1	4	0	2	1	0	1	0	0	1	4	0	0	0	3	1	2	1	0	2	0	0	2	0	1	1	0	0	2	0	0	1	1	0
1768	2	0	0	1	0	0	0	0	0	0	0	0	0	0	0	0	0	0	0	0	0	0	0	0	0	1	0	0	0	0	0	0	0	0	0	0	0	0	0	1	0	0	0	1	0	0	0	0	0
1769	0	0	0	0	2	0	0	0	0	0	1	4	0	0	0	0	0	0	0	0	5	2	0	0	0	0	0	0	0	0	7	0	0	0	0	0	0	0	0	0	1	0	0	0	0	0	0	1	1
1770	1	0	0	3	0	0	0	0	0	0	0	0	0	1	0	0	0	0	0	0	0	0	0	1	3	0	0	0	0	0	0	0	0	0	6	3	2	13	0	0	0	0	0	0	0	2	9	1	1
1771	0	1	0	0	1	1	2	0	1	3	7	0	1	1	2	1	3	0	0	0	0	0	0	0	1	0	0	0	0	24	1	1	1	0	0	5	0	0	0	0	0	0	1	0	0	0	0	1	0
1772	1	0	0	0	0	0	0	0	0	0	0	0	0	1	1	0	0	0	0	0	0	2	0	1	0	0	0	0	0	0	0	0	0	2	0	7	0	0	4	6	0	0	0	1	1	0	0	0	0
1773	0	0	0	0	0	0	0	0	0	0	0	0	0	0	0	0	0	0	0	0	0	0	0	0	0	0	0	0	0	0	0	0	0	0	0	0	0	0	0	0	0	0	0	0	0	0	0	0	0
1774	0	0	0	0	0	0	0	0	0	0	0	0	0	0	0	0	0	0	0	0	0	0	0	0	0	0	0	0	0	0	0	0	0	0	0	0	0	0	0	0	0	0	0	0	0	0	0	0	0
1775	0	0	0	0	0	0	0	0	0	0	0	0	0	0	0	0	0	0	0	0	0	0	0	0	0	0	0	0	0	0	0	0	0	0	0	0	0	0	0	0	0	0	0	0	0	0	0	0	0
1776	0	0	0	0	0	0	0	0	0	0	0	0	0	0	0	0	0	0	0	0	0	0	0	0	0	0	0	0	0	0	0	0	0	0	0	0	0	0	0	0	0	0	0	0	0	0	0	0	0
1777	0	0	0	0	1	0	0	8	16	9	0	0	0	2	1	0	1	1	0	0	0	0	0	0	0	0	0	0	0	0	0	0	0	0	0	0	0	0	0	1	0	0	0	0	0	0	0	0	0
1778	0	0	0	0	0	0	0	0	0	0	0	0	0	0	0	0	0	0	0	0	0	0	0	0	0	0	0	0	0	0	0	0	1	0	0	0	0	0	0	0	0	0	0	0	0	0	0	0	0
1779	0	0	0	1	0	0	0	0	0	0	0	0	0	0	0	0	0	0	0	1	0	0	0	1	0	0	2	0	0	0	0	3	1	8	0	1	0	0	8	0	0	0	0	7	11	0	0	2	1
1780	0	0	0	0	0	0	0	0	0	0	0	0	0	0	0	0	1	0	0	1	0	1	0	1	3	10	2	0	1	0	0	0	0	0	4	1	0	0	0	2	0	0	0	1	0	12	3	2	2
1781	0	0	0	0	0	0	1	0	0	0	0	0	0	0	1	0	1	37	15	17	0	0	0	0	0	0	0	0	0	0	0	0	0	0	0	0	0	0	0	0	11	0	0	0	0	0	0	0	0
1782	0	0	0	0	0	0	0	0	0	0	0	0	1	0	0	0	0	0	0	0	0	0	0	0	0	0	0	0	0	0	0	0	0	0	0	0	0	0	0	0	0	0	0	0	0	1	0	38	1
1783	0	0	0	0	0	0	0	0	0	0	0	0	0	0	0	0	0	0	0	0	0	1	88	0	0	0	0	0	0	1	1	0	0	0	0	0	0	0	0	1	0	2	2	0	0	0	0	0	0
1784	1	1	0	1	0	0	2	0	0	0	1	0	1	1	0	1	1	0	5	0	0	0	2	0	4	6	8	1	0	0	2	13	1	4	0	5	0	0	4	0	4	0	1	0	0	1	0	0	0
1785	0	1	0	2	0	1	0	0	0	0	0	0	0	0	0	0	0	0	0	0	0	0	0	1	3	0	1	0	0	0	0	0	0	0	0	0	2	0	0	0	0	0	0	0	0	0	0	0	0
1786	0	1	0	0	1	1	5	0	0	0	3	2	2	0	0	0	1	1	0	0	0	0	0	0	0	4	0	1	1	11	5	0	1	2	0	0	5	0	0	1	3	0	2	1	3	1	1	3	1
1787	0	0	0	0	0	0	0	0	0	0	0	0	0	0	2	0	2	15	0	8	0	0	0	0	0	0	0	0	0	0	0	0	0	0	0	1	0	1	0	2	1	0	0	0	0	0	0	0	0
1788	0	0	0	2	0	0	0	0	0	1	0	0	1	0	0	0	1	1	3	0	0	1	1	0	0	1	0	0	0	0	0	17	2	2	0	0	0	1	4	0	0	0	1	0	1	0	0	5	1
1789	1	0	1	0	0	0	0	0	0	0	1	0	0	1	0	0	0	0	0	1	0	0	0	2	6	0	9	0	0	0	0	0	0	0	0	1	1	0	0	1	0	0	0	0	0	0	0	0	0
1790	0	0	0	0	1	0	2	0	0	0	0	0	0	0	0	5	0	0	3	0	0	0	0	0	1	0	0	0	0	0	0	0	0	0	0	0	0	0	0	0	0	0	0	0	0	0	0	0	0
1791	0	0	0	0	0	0	1	0	0	0	0	0	0	0	0	0	0	0	0	0	0	0	0	0	0	0	0	0	0	0	0	0	0	0	0	0	0	0	0	0	0	0	0	0	0	0	0	0	0
1792	0	0	0	0	0	0	0	0	0	0	0	0	0	0	0	0	0	0	0	0	0	0	0	0	0	0	0	0	0	0	0	0	0	0	0	0	0	0	0	0	0	0	0	0	0	0	0	0	0
1793	1	4	2	0	1	1	1	2	2	0	4	44	11	1	5	0	12	3	0	2	3	0	3	0	1	47	0	0	0	2	0	1	0	1	0	1	3	0	0	1	0	0	0	0	4	0	0	0	0
1794	0	0	2	0	0	0	0	0	0	0	0	0	0	0	0	0	0	0	0	0	0	0	0	1	0	0	1	0	0	0	0	0	0	0	0	0	0	0	1	0	0	0	0	0	0	0	0	0	0
1795	0	0	0	0	0	0	0	0	0	0	0	0	0	0	0	0	0	0	0	0	0	0	0	0	0	0	0	0	0	0	0	0	0	0	0	13	0	0	0	20	0	1	0	0	0	0	0	0	0
1796	0	0	0	0	0	0	0	0	0	0	0	0	0	0	0	0	0	0	0	0	0	0	0	0	0	0	0	0	2	0	0	0	0	0	1	0	0	2	0	0	0	0	0	0	0	1	5	1	2
1797	0	0	1	0	0	0	0	0	0	0	1	0	0	0	1	0	0	0	0	0	0	3	0	1	14	0	7	0	0	5	0	2	7	10	0	10	0	1	4	1	1	0	1	0	0	4	2	1	0
1798	0	0	2	1	0	1	1	0	0	0	3	0	1	1	3	1	14	7	4	2	1	2	0	0	0	0	0	0	0	0	0	0	0	0	0	4	0	0	0	3	0	0	1	0	0	1	1	7	0
1799	1	16	7	5	1	4	0	1	0	0	1	2	0	1	1	0	23	0	0	0	0	0	2	1	1	0	0	0	0	7	0	0	0	0	0	0	1	0	1	1	0	0	0	0	0	1	0	0	0
1800	0	0	0	0	0	0	0	0	0	0	0	0	0	0	0	0	0	0	0	0	0	0	0	0	0	0	0	0	0	0	0	0	0	0	0	0	0	0	0	0	0	0	0	0	0	0	0	0	0
1801	0	0	0	0	0	0	0	0	0	0	0	0	0	0	0	0	0	0	0	0	0	0	0	0	0	0	0	0	0	0	0	0	0	0	0	0	0	0	0	0	0	0	0	0	0	0	0	0	0
1802	1	1	0	1	1	0	1	2	0	0	0	0	1	0	0	0	0	1	1	1	0	0	0	1	0	0	0	0	0	0	0	0	0	0	0	0	0	0	2	1	1	0	0	0	0	0	0	0	0
1803	0	0	0	0	1	0	0	0	0	0	0	0	0	0	0	0	0	0	0	0	0	0	0	0	0	0	0	0	0	0	0	0	0	0	0	0	0	0	0	0	0	0	0	0	0	22	0	7	0
1804	0	0	0	0	0	0	0	0	0	0	0	0	0	0	0	0	0	0	0	0	0	0	0	0	0	0	0	0	0	0	0	0	0	0	0	0	0	0	0	0	0	0	0	0	0	0	0	0	0
1805	1	0	0	0	22	4	1	1	0	0	0	2	0	3	0	0	0	1	0	0	0	0	0	0	1	1	0	3	2	20	9	0	23	0	0	0	3	0	0	1	2	0	14	10	49	0	0	0	0
1806	0	0	0	0	0	1	0	0	0	0	0	0	0	0	0	0	1	0	0	0	0	0	0	0	1	0	1	0	0	0	0	0	0	0	0	0	0	0	0	0	0	0	0	0	0	0	1	2	0
1807	0	0	0	0	0	4	0	0	0	0	1	0	1	0	0	0	0	0	0	0	0	0	0	1	0	35	0	0	0	6	0	0	0	1	0	0	0	0	0	0	0	0	0	0	0	0	0	0	0
1808	0	0	0	0	0	0	0	0	0	0	0	0	0	0	0	0	0	0	0	0	0	0	0	0	0	0	0	0	0	0	0	0	0	0	0	0	0	1	0	0	0	0	0	0	0	0	0	0	0
1809	1	1	5	5	0	0	4	0	0	0	2	0	0	0	1	1	3	1	0	0	0	6	1	2	1	2	1	0	1	0	0	0	0	0	0	0	0	0	1	0	0	0	1	1	0	17	11	1	6
1810	7	6	0	9	2	0	1	0	1	0	1	1	14	0	0	0	0	0	1	0	0	0	4	0	2	0	1	0	0	0	142	0	0	0	0	0	0	0	0	0	0	0	0	0	0	0	0	0	0
1811	0	0	0	0	0	0	0	0	0	0	0	0	0	0	0	0	0	0	0	0	0	0	0	0	0	0	0	0	0	0	0	0	0	0	0	0	0	0	0	0	0	0	0	0	0	18	2	0	0
1812	0	0	2	1	10	32	10	0	0	0	15	1	0	3	1	0	8	3	0	0	0	0	0	1	2	0	0	0	0	0	3	0	0	2	0	0	0	0	0	1	1	0	0	0	0	0	0	0	0
1813	0	0	0	0	0	0	0	0	0	0	0	0	0	0	0	0	0	0	0	0	0	0	0	0	0	0	0	23	55	0	0	0	0	0	0	0	0	0	0	0	0	0	0	0	1	11	7	1	1
1814	0	0	1	3	1	2	0	0	0	0	13	0	0	0	0	0	0	0	0	1	0	0	0	3	0	2	0	0	0	0	0	0	0	0	4	0	0	0	3	0	0	0	0	0	0	0	0	0	0
1815	0	0	0	0	0	0	0	0	0	0	0	0	0	0	0	0	0	0	0	0	0	0	1	0	0	0	0	0	0	0	0	0	0	0	0	0	0	0	0	0	0	0	0	0	0	0	0	0	0
1816	0	0	0	1	1	0	1	0	0	0	0	0	2	0	2	1	3	4	1	0	19	0	2	9	3	0	72	5	0	0	0	0	3	2	0	3	1	0	1	3	2	0	0	0	0	0	0	0	1
1817	0	0	0	0	0	0	0	0	0	0	0	0	0	0	0	0	0	0	0	0	0	0	0	0	0	0	0	0	0	0	0	0	0	1	0	0	0	0	0	0	0	0	0	0	0	0	0	0	0
1818	1	0	0	0	0	0	0	0	0	0	0	0	0	0	0	0	1	0	1	3	2	7	0	2	1	0	0	0	0	0	0	5	6	0	0	0	0	1	3	0	6	0	0	1	2	2	2	1	0
1819	0	0	0	0	0	0	0	0	0	0	0	0	0	0	0	0	0	0	0	0	0	0	0	0	0	0	0	0	0	0	0	0	0	0	0	0	0	0	0	0	0	0	0	0	0	0	0	0	0
1820	1	0	0	1	0	0	0	0	0	0	1	0	0	0	0	0	0	0	0	0	0	0	0	1	0	3	1	0	0	0	0	5	0	15	1	2	0	0	16	3	4	0	0	0	1	0	1	0	0
1821	0	0	0	1	1	2	2	0	0	1	1	5	4	6	13	5	2	2	1	1	0	0	0	0	0	0	0	0	0	0	0	2	0	3	0	33	0	0	6	14	0	0	1	3	2	0	0	0	1
1822	0	0	0	0	1	2	0	0	0	0	0	0	1	0	0	0	0	0	0	0	0	0	0	0	0	0	0	0	0	1	3	0	1	0	0	0	0	0	0	0	0	0	0	14	4	0	0	0	0
1823	0	0	0	0	0	0	0	0	0	0	0	0	0	0	0	0	0	0	0	0	0	0	0	0	0	0	0	0	0	0	0	0	0	0	0	0	0	0	0	0	0	0	0	0	0	0	0	0	0
1824	0	0	1	0	0	0	0	0	1	0	0	0	0	0	1	0	1	1	0	1	0	0	0	18	1	0	3	0	0	0	0	0	0	0	0	1	0	0	0	1	0	0	0	0	1	0	0	1	0
1825	0	0	0	0	0	0	0	0	0	0	0	0	0	0	0	0	0	0	0	0	0	0	0	0	0	0	0	0	0	0	0	0	0	0	0	0	0	0	0	0	0	0	0	0	0	0	0	0	0
1826	0	0	0	0	0	0	0	0	0	0	0	0	1	0	0	1	0	0	0	1	3	1	0	0	0	0	5	0	0	0	0	15	3	4	0	0	0	3	4	0	4	0	3	0	1	0	0	0	0
1827	0	0	0	0	0	0	0	0	0	0	2	0	0	0	0	0	1	0	0	0	0	0	1	0	0	0	0	0	0	0	0	0	0	0	1	0	0	0	0	0	0	0	0	0	0	23	1	3	0
1828	0	0	0	0	0	0	0	0	0	0	0	0	0	0	0	0	0	0	0	0	0	0	10	0	0	0	1	1	0	0	0	0	0	0	0	0	0	0	0	0	1	0	0	0	0	1	1	0	0
1829	0	0	1	1	0	0	0	0	0	0	1	0	0	1	0	0	0	0	0	0	0	0	0	0	1	0	1	0	0	20	2	11	22	16	4	4	1	2	14	10	6	0	26	0	4	0	0	0	0
1830	0	1	2	2	0	2	0	0	0	0	1	0	1	0	0	0	2	0	0	0	21	24	3	3	7	4	19	0	0	0	0	1	1	1	0	0	0	0	0	1	0	0	0	1	0	5	3	2	0
1831	2	3	5	1	2	1	5	0	0	0	3	18	1	0	1	0	3	1	1	0	0	0	0	1	0	0	0	0	0	0	0	0	0	1	0	1	1	0	2	0	0	0	0	0	0	0	1	1	0
1832	0	0	0	0	0	0	0	0	0	0	0	0	0	0	0	0	1	24	0	0	0	0	0	0	0	0	0	0	0	0	0	0	0	0	0	0	0	0	0	0	0	0	0	0	0	0	0	0	0
1833	0	0	0	0	0	0	0	0	0	0	0	0	0	0	0	0	1	0	0	0	0	0	0	0	0	0	0	0	0	0	0	0	0	0	0	0	0	0	0	0	0	0	0	0	0	0	0	0	0
1834	0	0	0	0	0	0	0	0	0	0	0	0	0	0	0	0	0	0	0	0	0	0	0	0	0	2	0	0	0	0	0	0	0	0	0	0	1	0	0	0	0	0	0	0	0	0	0	0	0
1836	0	0	0	0	0	0	0	0	0	0	0	1	0	0	0	0	1	0	0	0	0	0	0	0	0	0	0	0	0	1	0	2	0	0	0	0	0	0	0	0	0	0	0	0	0	1	1	3	8
1837	0	0	0	0	0	0	0	0	0	0	0	0	0	0	0	0	0	0	0	0	0	0	0	0	0	0	0	0	0	1	0	1	0	0	0	0	0	0	0	0	0	1	0	0	0	0	0	0	0
1838	0	0	0	0	0	0	0	0	0	0	0	0	0	0	0	0	0	0	0	0	0	0	0	0	0	0	0	0	0	0	0	0	0	0	0	0	0	0	0	0	0	0	0	0	0	0	0	0	0
1839	0	0	0	1	0	0	3	0	0	0	0	0	0	0	0	0	1	2	0	0	1	0	0	0	2	0	0	0	0	1	0	0	1	1	0	0	0	0	0	1	0	0	0	0	0	0	0	0	0
1840	3	0	2	1	0	0	0	0	2	0	0	6	4	0	1	0	0	0	0	0	0	0	0	0	0	0	0	0	0	10	5	3	0	1	2	1	0	0	1	0	0	0	7	0	0	0	2	3	2
1841	1	0	1	0	0	1	0	0	0	0	1	0	0	0	0	0	0	0	0	0	0	0	0	0	0	0	0	0	0	0	0	0	1	0	0	0	0	0	0	0	0	0	0	0	0	0	0	0	0
1842	0	0	0	2	0	0	0	0	0	0	2	0	0	0	0	0	0	0	0	0	1	0	1	1	0	0	2	0	0	5	0	0	0	0	0	0	5	0	0	0	0	0	0	0	0	0	0	0	0
1843	0	0	0	0	0	0	0	0	0	0	0	0	0	0	0	0	0	0	0	0	0	0	0	0	0	0	0	14	29	0	0	0	0	0	0	0	0	0	0	0	0	0	0	0	0	12	0	0	0
1844	0	0	0	0	0	0	1	0	0	0	0	0	0	0	0	0	0	0	0	0	0	0	0	0	0	0	0	0	0	0	0	0	0	0	0	0	0	0	0	0	0	0	0	0	0	0	0	0	0
1846	0	0	0	0	1	1	1	0	0	0	0	0	2	2	2	2	0	0	0	0	4	0	0	0	11	5	2	0	1	1	0	0	0	0	0	0	0	0	1	0	0	0	2	0	0	0	0	2	0
1847	0	1	0	0	29	36	0	0	0	0	4	1	1	0	0	2	1	0	2	1	0	0	0	0	0	2	1	0	0	0	0	0	0	0	0	1	0	0	0	0	0	0	0	0	0	0	0	0	0
1848	2	0	3	1	2	2	1	0	2	0	9	1	6	2	2	2	5	3	1	0	0	3	1	1	2	0	1	0	0	1	2	0	0	3	0	2	11	2	2	0	0	1	4	0	3	4	2	5	1
1849	0	0	0	0	0	0	0	1	0	0	0	0	0	1	0	1	2	21	2	15	0	0	0	0	0	0	0	0	0	0	0	0	0	0	0	0	0	0	0	0	2	0	0	0	0	0	0	0	0
1850	0	0	0	1	0	0	0	0	0	0	0	0	0	0	0	0	0	0	0	0	0	0	0	0	68	0	1	0	0	0	0	0	0	0	0	0	0	0	0	0	0	0	0	0	0	0	0	0	0
1851	0	0	0	0	0	0	0	0	0	0	0	0	0	0	0	0	0	0	0	0	0	0	0	0	0	0	0	0	0	0	0	0	0	0	0	0	0	0	0	0	0	0	0	0	0	0	0	0	0
1852	0	0	0	0	0	0	0	0	0	0	0	0	0	0	0	0	0	0	0	0	0	0	0	0	0	0	0	0	0	0	0	0	0	0	0	0	0	0	0	0	0	0	0	0	0	0	0	0	0
1853	0	0	0	1	0	0	0	1	0	0	0	0	0	0	1	0	0	1	0	0	3	0	0	21	0	0	0	0	0	0	0	0	3	0	0	0	0	1	0	0	0	0	0	0	0	1	2	1	0
1854	1	0	0	0	2	2	0	0	0	0	1	0	0	3	0	1	0	0	0	0	0	1	1	1	0	0	2	0	0	1	9	0	0	0	1	0	1	1	1	0	0	0	1	1	0	0	1	0	0
1855	0	0	1	1	0	1	0	1	1	0	0	7	1	4	1	0	0	2	0	0	1	2	2	0	0	0	0	2	0	9	1	2	0	0	0	1	0	0	0	0	0	0	3	0	1	2	0	0	1
1856	0	0	0	0	0	0	0	0	0	0	0	0	0	0	0	0	0	0	0	0	0	0	0	0	0	0	0	0	0	0	0	0	0	0	0	0	0	0	0	0	0	0	0	0	0	0	0	0	0
1857	0	0	0	0	0	0	0	0	0	0	0	0	0	0	0	0	0	0	0	0	0	0	0	0	0	0	0	0	0	0	0	0	0	0	0	0	0	0	0	0	0	0	0	0	0	0	0	0	0
1858	1	0	1	0	0	0	0	0	0	0	0	0	0	0	0	0	0	0	0	0	0	0	0	0	0	0	0	0	0	0	0	0	0	6	0	0	0	0	15	7	2	0	0	0	0	0	0	0	0
1859	1	16	0	2	0	0	0	1	0	0	5	0	0	0	0	0	2	1	0	0	0	1	0	1	3	1	1	0	0	0	0	0	0	0	0	0	1	0	0	0	0	0	0	0	0	0	0	1	1
1860	10	14	19	3	0	1	1	0	0	0	1	0	1	0	0	0	0	0	0	0	0	1	0	1	0	0	0	0	0	1	0	0	0	0	0	0	0	1	1	0	0	0	0	0	0	0	0	1	0
1862	0	0	0	0	0	0	0	0	1	0	0	0	0	4	0	0	1	1	0	0	0	0	0	0	0	0	0	0	0	0	0	0	0	0	0	2	0	0	0	0	3	0	0	0	0	0	0	0	0
1863	0	0	2	0	0	0	0	0	0	0	1	0	0	0	0	0	2	0	0	0	0	0	0	0	1	2	0	0	0	0	0	0	0	0	0	0	1	0	0	0	0	0	0	0	0	0	0	0	0
1864	1	2	6	4	17	22	26	0	0	1	3	2	2	0	0	0	0	0	1	3	3	0	1	1	1	1	0	0	0	0	0	0	0	3	0	0	1	1	0	0	0	0	0	0	0	0	0	0	0
1865	0	2	0	0	0	1	0	0	0	0	0	0	0	0	0	0	0	0	0	0	0	0	0	0	0	0	0	0	0	7	0	0	0	0	0	0	0	0	0	1	0	0	0	1	0	0	0	0	2
1866	0	0	0	0	0	0	0	0	0	5	0	0	0	0	0	49	0	0	1	0	0	0	0	0	0	0	0	0	0	0	0	0	0	0	0	0	0	0	0	0	0	0	0	0	0	0	0	0	0
1867	0	0	0	0	0	0	0	0	0	0	0	2	0	0	0	0	0	0	0	0	0	0	0	0	0	0	0	0	0	0	0	0	0	0	0	0	0	0	0	0	0	0	0	0	0	0	0	0	0
1868	0	0	0	0	0	0	0	0	0	0	0	0	0	0	1	0	0	0	0	0	0	0	0	0	0	0	0	0	0	0	0	0	0	0	0	0	0	0	0	0	0	0	0	0	0	0	0	0	0
1869	0	0	0	0	5	2	5	2	0	0	3	25	13	9	7	2	5	4	1	0	0	0	0	1	0	1	0	0	0	3	1	0	3	1	0	0	0	0	0	2	2	0	1	1	1	0	1	0	0
1870	0	3	3	2	4	0	1	2	3	1	17	20	4	1	1	0	1	1	1	1	0	0	2	0	0	1	0	0	0	0	0	0	0	0	0	0	1	2	0	0	7	0	0	0	0	1	1	0	0
1871	0	0	0	0	0	0	0	0	0	0	0	1	1	0	0	0	0	0	0	0	1	0	0	0	0	0	0	0	1	0	0	0	0	0	0	0	0	0	0	0	0	0	0	0	0	6	1	4	2
1872	0	0	1	1	0	0	0	0	0	0	0	1	2	0	0	0	2	1	0	0	0	0	0	0	2	0	1	0	0	2	0	1	1	3	0	17	0	0	4	2	0	0	1	1	0	0	0	2	1
1873	0	0	0	1	0	0	0	0	0	0	0	0	0	0	1	1	0	0	0	0	0	0	0	0	0	0	0	1	2	0	0	19	4	9	1	2	0	3	4	5	11	0	1	2	11	0	1	0	0
1874	0	0	0	0	0	0	0	0	0	0	0	0	0	0	0	0	0	0	0	0	0	0	0	0	0	0	0	0	0	0	0	0	0	0	0	3	0	0	0	1	2	0	0	0	0	0	0	0	0
1875	1	0	1	0	0	0	1	0	0	0	0	0	0	0	0	0	1	0	0	1	0	0	0	1	1	0	3	2	0	0	0	15	10	13	0	9	0	2	28	2	2	0	0	0	0	2	0	0	1
1876	0	2	4	1	1	1	0	0	0	0	1	0	0	0	1	0	1	0	0	0	0	0	0	0	0	1	0	0	0	0	0	0	0	0	0	0	0	0	0	0	0	0	0	0	0	0	0	0	0
1877	0	0	2	1	1	3	10	2	1	0	1	1	5	2	5	0	1	0	0	2	26	5	5	0	3	3	3	0	0	7	4	2	1	0	0	1	2	1	0	0	0	0	5	1	0	2	1	3	2
1878	0	0	1	0	0	0	1	0	0	1	0	0	2	0	0	0	1	0	0	0	6	0	0	1	1	0	1	0	0	0	0	25	18	2	0	12	0	0	2	1	2	0	1	2	1	46	0	1	1
1879	0	0	2	0	1	0	0	0	0	0	1	0	0	0	0	0	0	8	3	3	0	0	0	0	0	0	0	0	0	0	0	0	0	0	3	0	0	0	0	0	0	0	0	0	0	4	0	0	1
1880	3	0	0	0	0	0	0	0	0	0	0	0	0	0	0	0	0	0	0	0	0	0	0	0	0	0	0	0	0	0	0	0	0	0	3	0	0	7	0	0	0	0	0	0	0	0	0	0	0
1881	0	0	0	0	0	0	0	0	0	0	0	0	0	0	0	0	0	0	0	0	0	0	0	0	0	0	0	0	0	0	0	0	0	0	0	0	0	0	0	0	0	0	0	0	0	0	0	0	0
1882	0	0	12	4	2	2	4	2	2	0	0	4	5	7	5	4	11	1	0	1	14	6	1	0	3	4	2	5	2	18	6	27	8	1	2	1	1	9	3	1	0	1	23	1	3	1	11	16	11
1883	0	0	0	0	1	0	1	0	0	0	0	1	1	0	1	0	0	0	0	0	2	0	0	0	0	0	0	0	0	0	0	0	0	0	0	0	0	0	0	0	0	0	0	0	0	0	0	0	0
1884	0	0	1	1	0	1	1	0	1	0	1	2	1	2	1	0	0	0	0	0	3	0	1	0	0	0	0	6	1	24	20	16	14	1	4	0	1	0	1	0	5	0	16	3	12	1	3	13	5
1885	0	0	0	0	4	0	1	1	0	0	1	0	2	0	0	5	0	1	1	0	0	0	0	0	0	0	0	0	0	0	0	0	0	0	0	0	0	0	0	0	1	0	0	0	0	0	0	0	0
1886	0	0	0	1	2	0	1	0	0	0	0	0	0	0	0	0	0	0	0	0	0	0	0	0	0	0	0	0	0	0	0	0	0	0	1	0	0	0	0	0	0	0	0	0	1	0	0	0	0
1887	0	0	0	0	0	0	0	0	0	0	0	0	0	0	0	0	0	0	0	0	0	0	0	0	0	0	0	0	0	0	0	0	0	0	0	0	0	0	0	0	0	0	0	0	0	0	0	0	0
1888	0	0	0	0	0	0	0	0	0	0	0	0	0	0	0	0	0	0	0	0	0	0	0	0	0	0	0	0	0	0	0	0	0	0	0	0	0	0	0	0	0	0	0	0	128	0	0	0	0
1889	0	1	1	0	0	0	0	2	0	0	3	0	0	0	0	0	0	0	0	0	0	3	2	1	3	2	1	1	0	0	0	0	0	1	0	0	0	0	0	0	0	0	0	0	0	0	0	0	0
1890	0	0	0	0	0	1	3	0	0	0	0	1	0	0	0	0	0	0	0	0	0	0	1	1	0	0	0	11	1	7	0	3	9	0	0	0	7	0	1	0	8	0	16	1	4	0	1	5	0
1891	0	0	0	1	0	0	0	0	0	0	0	2	2	1	0	1	0	0	0	0	0	0	0	0	1	0	0	0	1	0	0	22	0	1	0	1	0	0	4	1	10	0	0	0	0	0	0	0	0
1892	0	0	0	0	0	0	0	0	0	0	0	0	0	0	0	0	0	0	0	0	0	0	0	0	0	0	3	0	0	1	0	0	0	0	0	0	0	0	1	0	0	0	0	2	2	0	0	0	0
1893	2	0	0	1	0	0	3	1	1	0	4	2	0	1	1	0	2	1	0	0	0	1	1	1	0	0	0	0	0	0	0	0	0	0	0	1	1	0	1	2	0	0	0	0	0	2	0	1	0
1894	0	0	0	0	0	0	0	0	0	0	0	0	0	0	0	0	0	0	0	0	0	0	0	0	0	0	0	0	2	1	0	0	2	0	0	0	0	0	0	0	1	0	1	0	1	1	0	0	0
1895	0	0	0	1	0	0	0	0	0	0	0	0	1	2	2	0	1	1	1	0	2	0	0	0	0	1	0	0	0	0	0	0	0	0	0	1	0	1	0	0	0	0	0	0	0	1	0	0	1
1896	0	0	0	0	0	1	2	0	0	0	0	0	0	0	0	0	0	0	0	0	8	54	1	0	2	1	3	0	0	2	0	0	0	0	0	0	0	0	0	0	0	1	1	0	0	0	0	0	0
1897	0	0	0	0	0	0	0	0	0	0	0	0	0	0	0	0	0	0	0	0	0	0	0	0	0	0	0	0	0	0	0	0	0	0	0	0	0	0	0	0	1	2	0	0	0	0	0	0	0
1898	0	0	1	1	0	0	0	0	0	0	0	0	0	0	0	0	1	0	0	0	0	0	0	0	0	2	0	0	0	0	0	0	0	0	0	0	0	0	2	0	0	0	0	0	0	0	0	0	0
1899	0	0	0	0	0	0	0	0	0	0	0	1	0	0	0	0	0	0	0	1	0	0	0	0	0	0	0	0	0	0	0	0	0	0	0	0	0	0	0	1	0	0	0	0	0	0	0	0	0
1900	0	0	0	0	0	0	0	0	0	0	0	1	0	0	0	1	1	0	0	0	0	0	0	2	0	0	0	0	0	0	0	0	0	0	0	0	0	0	0	0	0	0	0	0	0	0	1	0	0
1901	0	0	0	0	0	0	6	0	0	0	2	0	0	0	0	0	0	0	0	0	0	4	0	0	0	0	0	0	0	0	0	0	0	0	0	0	0	0	0	0	0	0	0	0	0	0	0	0	0
1902	0	0	0	0	0	0	0	0	0	0	2	0	0	0	0	0	0	0	0	0	0	0	0	1	22	16	25	0	0	0	0	0	0	0	0	0	3	0	1	0	0	0	0	0	0	0	0	0	0
1903	0	0	0	0	0	0	0	0	0	0	0	0	0	0	1	0	0	0	1	0	0	0	0	0	0	0	0	0	0	0	0	0	1	2	0	0	0	0	1	1	0	0	0	0	0	0	0	0	1
1904	0	0	0	0	0	0	0	0	0	0	0	0	0	0	0	0	0	0	0	0	0	0	0	0	0	0	0	0	0	0	0	0	0	0	0	0	0	0	0	0	0	0	0	0	0	0	0	0	0
1905	0	0	0	0	0	0	0	0	0	0	0	0	0	0	0	0	0	0	0	0	1	7	0	0	0	0	0	0	1	1	0	0	0	0	2	0	0	4	0	0	0	0	0	0	0	2	3	6	2
1907	0	0	0	1	3	2	1	0	0	1	0	1	0	0	4	0	0	1	0	3	1	0	0	0	0	0	0	1	0	7	0	3	0	0	0	1	0	0	0	1	0	0	0	1	0	0	1	0	0
1908	0	0	0	0	0	0	0	0	0	0	0	0	0	0	0	0	0	0	0	0	0	0	0	0	0	0	0	0	0	0	0	0	0	0	0	0	0	0	0	0	0	0	0	0	0	0	0	0	0
1909	0	0	0	0	0	0	0	0	0	0	0	0	0	0	0	0	2	1	0	0	0	1	0	0	0	0	0	2	0	1	0	0	0	0	0	1	0	0	0	0	0	0	1	0	0	0	0	0	0
1910	0	0	0	0	0	0	0	0	0	0	0	0	0	0	0	0	0	0	0	0	0	0	0	0	0	0	0	0	0	0	0	0	0	0	0	0	0	0	0	0	0	0	0	0	0	0	0	0	0
1911	0	0	0	0	0	0	1	0	0	0	2	0	1	0	0	0	0	0	0	0	0	0	0	0	0	0	0	2	0	5	4	5	5	3	0	1	0	0	4	0	0	0	4	1	4	0	1	1	0
1913	0	0	0	0	0	0	0	0	0	0	0	0	0	0	0	0	0	0	0	0	0	0	0	0	0	4	0	0	0	0	0	0	0	0	0	0	0	0	0	0	0	0	0	0	0	0	0	0	0
1914	0	0	0	0	0	1	0	0	0	0	0	0	0	0	0	0	0	0	0	0	0	0	0	0	1	0	1	0	0	1	0	0	0	0	0	1	0	0	0	0	0	0	0	0	0	0	0	0	0
1915	0	0	0	0	0	0	0	0	0	0	0	0	0	0	0	0	0	0	0	0	0	0	0	0	0	0	0	0	0	0	0	0	1	0	0	0	0	0	0	0	0	0	0	0	0	0	0	0	0
1916	0	0	0	0	0	0	0	0	0	0	0	0	0	0	0	0	0	0	0	0	0	0	0	0	0	0	0	0	0	0	0	0	0	0	0	0	0	0	0	0	0	0	0	1	68	0	0	0	0
1917	0	0	0	0	1	0	0	0	0	1	0	0	0	0	0	0	0	0	0	0	0	0	0	1	0	0	0	0	0	0	0	0	0	0	0	0	0	0	0	0	0	0	0	0	0	0	1	0	0
1918	0	0	0	0	1	0	0	0	0	0	0	1	0	0	0	1	0	0	0	0	0	0	0	0	0	0	0	0	0	0	0	0	0	0	0	0	0	0	0	0	0	0	0	0	0	0	0	1	0
1919	0	0	0	0	0	0	0	0	1	0	0	0	0	1	1	0	1	1	0	0	0	0	10	0	0	0	0	0	0	0	0	0	0	0	0	0	0	0	0	0	0	0	0	0	0	0	0	0	0
1920	0	1	0	0	0	2	0	0	0	0	0	0	0	0	0	1	0	0	0	0	0	0	0	0	4	10	6	3	1	0	0	2	1	19	0	4	1	3	19	3	1	0	3	0	0	12	2	1	0
1921	0	0	0	0	0	0	0	0	0	0	0	0	0	2	1	0	1	26	0	0	0	0	0	0	0	2	0	0	0	0	0	0	0	0	0	0	0	0	0	0	0	0	0	0	0	0	0	0	0
1922	0	0	0	0	0	0	0	0	0	0	0	0	0	0	0	0	1	1	0	0	0	0	0	1	0	0	0	0	0	0	0	0	0	0	0	0	0	0	0	0	0	0	0	0	0	0	0	0	0
1923	1	0	0	1	0	0	0	0	0	0	2	0	0	0	0	0	0	0	0	0	0	0	0	3	1	0	1	0	0	0	0	0	0	0	0	0	0	0	0	0	0	0	0	0	0	0	0	0	0
1924	0	0	0	0	0	0	0	0	0	0	0	0	0	0	0	0	0	0	0	0	0	0	0	0	0	0	0	0	0	0	0	0	0	0	0	0	0	0	0	0	0	0	0	0	0	0	0	0	0
1925	0	0	1	1	0	0	1	0	0	0	0	0	0	0	0	0	0	0	1	0	0	0	0	0	0	0	0	0	0	0	0	0	0	0	0	0	0	0	0	0	0	0	0	0	0	0	0	0	0
1926	0	0	2	2	0	1	0	0	0	1	53	38	32	0	0	0	0	0	0	0	0	0	0	1	2	2	3	0	0	0	0	0	0	1	0	0	2	0	1	0	0	0	0	0	0	0	0	0	0
1927	0	5	1	1	3	2	1	0	0	0	3	0	0	0	1	0	0	6	3	10	1	0	0	2	0	0	0	0	0	1	0	4	0	3	9	4	1	11	7	2	7	0	0	2	1	0	0	1	0
1928	0	0	0	0	0	0	0	0	0	0	0	0	0	0	0	0	0	0	0	0	1	1	0	0	0	0	0	0	0	0	7	1	0	0	0	0	0	0	0	0	0	0	0	0	0	0	0	0	0
1929	2	0	0	0	0	0	0	0	0	0	0	0	0	0	0	0	0	0	0	0	0	0	0	0	0	0	1	0	0	0	0	0	0	1	0	0	0	0	0	0	0	0	0	0	0	0	0	0	0
1930	0	0	3	2	0	1	0	0	2	0	1	0	2	0	2	0	0	0	0	0	0	0	0	0	0	0	0	6	1	9	3	1	7	1	0	2	1	2	0	0	1	0	3	1	4	1	6	1	1
1931	0	0	0	0	0	0	0	0	0	0	0	3	0	0	0	0	0	0	0	0	94	0	1	0	0	0	0	0	0	0	0	1	0	0	0	0	0	0	0	0	0	0	0	0	0	0	0	0	0
1932	0	1	0	1	0	1	2	0	0	0	0	0	0	3	2	0	2	2	0	0	1	5	0	0	0	1	0	1	1	11	0	1	0	0	0	0	0	1	0	0	0	0	5	0	0	0	2	4	0
1933	0	0	0	0	0	0	0	0	0	0	0	0	0	0	0	0	0	1	0	0	0	0	0	0	0	0	0	0	0	0	0	0	0	0	0	0	0	0	0	0	0	0	0	0	0	0	0	0	0
1934	0	0	0	0	0	0	0	0	0	0	0	0	0	0	0	0	0	0	0	0	0	0	0	0	0	0	0	0	0	0	0	0	0	0	0	0	0	0	0	0	0	0	0	0	0	0	0	0	0
1935	0	0	0	0	3	0	0	0	2	0	1	1	0	2	5	1	8	26	6	5	0	0	0	0	0	0	0	0	0	0	0	0	0	0	0	2	0	0	0	0	0	0	0	1	0	0	0	0	0
1936	0	0	0	0	2	1	0	0	0	0	0	0	0	0	2	0	39	0	0	0	0	0	0	0	2	0	1	0	0	0	0	1	0	2	0	0	0	0	0	0	2	0	0	0	1	0	0	0	0
1937	0	0	0	0	1	0	0	0	0	0	0	0	1	1	1	0	4	24	4	5	0	0	0	0	0	0	0	0	0	0	0	0	0	0	0	0	0	0	0	1	0	0	0	0	0	0	0	0	0
1938	0	0	0	0	0	0	0	0	0	0	0	0	0	0	0	0	0	0	0	0	1	1	26	0	0	0	0	0	0	1	0	0	0	0	0	0	0	0	0	0	0	0	0	0	0	0	0	0	0
1939	0	0	0	0	1	0	0	0	0	0	0	0	0	0	1	0	1	0	0	0	0	0	0	0	0	1	0	1	0	0	0	18	3	7	1	30	0	0	27	9	17	0	0	1	0	1	0	0	0
1940	0	0	0	0	0	0	0	0	0	0	0	0	0	0	0	0	0	0	0	0	0	0	1	0	0	0	0	54	5	0	0	0	0	0	0	0	0	0	0	0	0	0	0	0	0	2	7	1	0
1941	0	0	1	2	2	1	1	0	0	0	0	0	2	1	0	1	0	0	0	0	0	0	0	1	3	3	12	0	0	0	0	0	0	1	0	0	0	0	0	0	0	0	0	0	0	3	0	0	1
1942	0	6	56	1	0	0	2	0	0	0	1	2	1	1	5	0	5	0	0	0	0	0	0	3	1	2	0	0	0	1	1	0	0	1	0	0	1	0	0	0	0	0	0	0	0	0	0	1	0
1943	0	0	2	1	0	1	1	0	0	0	0	3	0	0	1	0	0	0	0	0	2	2	0	0	0	0	1	0	0	0	0	0	0	0	1	0	0	2	0	0	0	0	0	0	0	0	0	2	0
1944	1	1	1	1	0	1	0	0	0	0	25	1	1	0	0	0	0	0	0	0	0	0	0	0	0	0	1	0	0	0	0	0	0	0	0	0	1	0	1	0	0	0	0	0	0	0	0	0	0
1945	0	0	0	0	2	1	1	0	0	0	0	0	0	4	5	2	0	0	0	0	6	4	0	0	1	0	0	0	1	0	0	0	0	0	0	0	0	0	0	0	0	0	0	0	0	0	0	0	0
1946	0	0	0	0	0	0	0	0	0	0	0	0	0	0	0	0	0	0	0	0	0	0	0	0	0	0	0	0	0	0	0	0	0	0	0	0	0	1	0	0	0	0	0	0	0	0	0	0	0
1947	0	0	0	0	0	1	2	0	1	0	0	0	1	0	0	1	1	0	0	0	6	12	2	1	2	2	1	0	0	0	0	0	0	0	0	1	0	0	0	0	0	1	1	0	0	4	36	4	4
1948	0	0	0	0	0	0	0	0	0	0	0	0	0	0	0	0	0	0	0	0	0	0	0	0	0	0	0	64	9	0	0	0	0	0	0	0	0	0	0	0	0	0	0	0	0	3	24	0	0
1949	0	0	0	0	0	0	0	0	0	0	0	0	0	0	0	0	0	0	0	0	0	0	0	0	0	0	0	0	0	0	0	0	0	0	0	0	0	0	0	0	0	0	0	0	0	0	0	0	0
1950	0	1	1	2	4	6	10	0	0	1	0	6	3	9	12	1	2	5	3	0	6	5	1	2	5	1	3	0	0	0	5	0	0	0	0	0	0	0	0	1	0	0	0	0	0	1	0	1	0
1951	0	0	0	0	0	0	2	0	0	0	0	0	0	0	0	1	0	0	0	1	0	0	0	0	0	0	0	0	0	0	0	0	0	0	0	1	0	0	0	0	0	0	0	0	0	0	1	0	0
1952	0	0	0	1	0	2	0	0	1	0	1	0	1	1	3	1	3	1	0	1	0	0	0	1	0	0	0	0	0	1	0	1	0	5	0	1	0	0	2	1	4	0	0	1	2	1	2	0	0
1953	0	0	0	0	0	0	0	0	0	0	0	0	0	0	0	0	0	0	0	0	0	0	0	0	0	0	0	1	3	0	0	0	0	0	0	0	0	0	0	1	0	0	0	0	0	0	0	0	0
1954	0	0	0	0	0	0	0	0	0	0	0	0	0	0	0	0	0	0	0	0	0	0	0	0	0	0	0	0	0	0	0	0	1	0	0	21	0	0	0	10	0	0	0	0	0	0	0	0	0
1956	0	0	0	0	0	0	0	0	0	0	0	0	0	0	0	0	0	0	0	0	0	0	0	0	0	0	0	0	0	0	0	0	0	0	0	0	0	0	0	0	0	0	0	0	0	0	0	0	0
1958	0	0	0	0	0	0	0	0	0	0	0	0	0	0	0	0	0	0	0	0	0	0	0	3	0	0	0	0	0	0	0	0	0	0	0	0	0	0	0	0	0	0	0	0	0	0	0	0	0
1959	0	0	0	0	0	0	0	0	0	0	0	0	0	0	0	0	0	0	0	0	0	0	0	0	0	0	0	0	0	0	0	0	0	0	0	0	0	0	0	0	0	0	0	0	0	0	0	0	0
1960	1	11	144	59	3	5	9	1	3	1	14	18	2	15	36	11	31	1	2	2	16	24	15	11	20	4	5	0	2	3	2	3	1	3	1	2	2	1	19	1	0	0	1	0	0	152	100	11	9
1961	0	0	0	0	0	1	0	0	0	0	1	0	0	1	0	0	0	0	0	0	1	0	0	1	0	1	0	0	0	0	1	1	0	0	0	0	0	1	0	0	0	0	0	0	0	0	0	0	0
1962	1	0	0	0	0	1	0	0	1	0	1	0	0	0	0	0	54	0	1	0	0	0	0	0	0	0	0	0	0	0	4	0	0	0	0	0	0	0	0	5	5	0	0	0	0	0	0	0	0
1963	0	4	14	7	0	0	0	0	0	0	0	0	1	0	0	0	0	0	0	0	0	0	0	0	0	1	0	0	0	0	0	0	0	1	0	0	0	0	0	0	0	0	0	0	0	0	0	0	0
1964	2	7	15	6	4	2	5	3	1	3	10	5	5	1	2	0	4	0	0	1	0	0	0	1	3	1	0	0	0	2	0	0	0	1	0	1	2	1	0	1	0	0	0	0	1	1	0	0	1
1965	0	0	1	0	0	0	0	0	0	0	0	0	0	0	0	0	0	0	0	0	0	0	0	0	0	2	0	0	0	0	0	0	0	1	0	0	0	0	0	0	0	0	0	0	0	0	0	0	0
1966	2	0	0	1	4	0	4	4	0	0	2	17	29	3	7	2	6	0	0	2	4	11	1	1	0	1	0	0	0	0	3	1	0	2	0	10	0	0	1	0	0	0	1	2	1	0	0	1	0
1967	0	0	0	0	0	0	0	0	0	0	0	0	0	0	0	0	0	0	1	0	0	0	0	0	0	0	0	0	0	0	0	0	0	0	0	0	0	0	0	0	0	0	0	0	0	0	2	0	0
1968	0	0	0	0	0	0	0	0	0	0	0	0	0	0	0	0	0	0	0	0	0	0	0	0	0	0	0	0	0	0	0	0	0	0	0	0	0	0	0	0	0	0	0	0	0	0	0	0	0
1969	2	0	2	0	0	45	4	1	0	0	7	2	2	1	1	1	0	3	0	0	0	3	0	0	0	0	2	0	1	10	0	1	0	0	0	2	0	0	0	0	1	0	0	0	4	2	0	0	0
1970	0	0	0	0	0	0	0	0	0	0	0	0	0	0	0	0	0	0	0	0	0	0	0	0	0	0	0	22	2	0	0	0	0	0	0	1	0	0	0	1	0	0	0	0	0	2	4	0	0
1971	0	0	0	3	0	0	0	0	0	1	3	0	4	1	1	0	0	1	0	0	0	1	0	0	1	0	0	1	0	0	1	8	0	3	2	6	1	1	18	2	0	0	2	1	2	0	0	0	0
1972	0	0	0	0	0	0	1	0	0	0	0	0	0	0	0	0	0	0	1	0	20	8	5	6	5	8	5	0	1	0	3	1	4	0	0	0	0	1	1	0	0	0	1	0	1	1	0	2	0
1973	0	0	0	1	0	2	0	0	0	0	0	0	0	1	0	0	0	0	0	0	0	0	14	0	1	18	0	0	0	0	0	0	0	0	0	2	1	1	0	1	3	1	0	0	4	0	0	0	0
1974	0	0	0	0	0	0	0	0	0	0	0	0	0	0	0	0	0	0	0	0	0	0	0	0	0	0	0	0	0	0	0	0	0	0	0	0	0	0	0	0	0	0	0	0	0	0	0	0	0
1975	0	0	0	0	0	0	0	0	0	0	0	0	0	3	1	0	2	0	0	0	0	0	0	1	0	0	6	0	0	0	0	0	0	0	0	1	0	9	0	0	0	0	1	0	0	0	0	0	0
1976	0	0	0	0	0	0	0	0	0	0	0	0	0	0	0	0	0	2	1	0	0	0	0	0	0	0	0	0	0	0	0	1	0	0	8	0	0	10	0	0	0	0	0	0	0	0	0	0	0
1977	0	0	0	0	0	0	0	0	0	0	0	0	0	1	1	0	0	0	0	0	2	0	0	2	0	3	2	0	0	1	0	12	8	16	0	14	0	0	7	6	2	0	1	2	0	0	0	1	1
1978	0	0	0	1	0	1	0	0	0	0	0	0	0	0	2	0	1	1	0	0	1	1	1	0	2	1	3	0	0	7	1	3	8	6	0	6	0	3	0	0	0	0	6	0	1	1	0	4	2
1979	0	2	0	0	0	0	0	0	0	0	0	0	0	0	0	0	0	0	0	0	0	0	0	0	2	0	0	0	0	0	0	0	0	1	0	0	0	0	1	0	0	0	0	0	0	0	0	0	0
1980	0	0	0	0	1	8	1	17	2	11	1	2	1	3	5	0	1	2	0	0	0	0	0	0	0	0	0	0	0	0	0	0	0	0	0	1	0	0	0	0	1	0	0	0	0	0	0	0	0
1981	0	0	0	0	0	0	0	0	0	0	1	0	0	0	0	0	0	0	0	0	0	0	0	0	0	0	1	0	1	0	0	0	0	0	0	1	0	1	0	1	1	0	0	0	0	17	0	0	1
1982	0	0	0	0	0	0	0	0	0	0	0	0	0	0	0	0	0	0	0	0	0	0	0	0	0	0	0	0	0	0	0	0	0	0	0	0	0	0	0	0	0	0	0	0	0	0	0	0	0
1983	2	1	1	0	0	1	0	0	1	0	2	0	0	0	0	0	0	0	0	0	0	0	0	0	0	0	1	0	0	0	0	0	0	0	0	0	0	0	0	0	0	0	0	0	0	0	0	0	0
1984	3	1	0	2	0	1	4	0	0	0	2	0	0	1	2	0	2	0	0	0	1	0	1	0	0	1	0	0	0	4	4	0	0	2	0	0	0	0	0	0	0	0	0	0	0	0	0	0	0
1985	0	0	0	0	3	0	2	0	0	0	0	1	0	0	0	0	0	0	0	0	5	1	0	0	4	8	7	1	1	1	0	0	0	0	0	0	2	2	0	1	0	0	0	0	0	0	0	0	0
1987	0	0	0	0	0	0	0	0	0	0	0	1	0	0	0	0	0	0	0	0	0	0	0	0	0	0	0	0	0	1	0	0	0	0	0	0	0	0	0	0	2	0	0	0	0	0	0	0	0
1988	0	0	0	0	0	1	0	0	0	0	0	1	0	0	0	0	1	1	0	0	0	0	0	0	3	1	8	0	0	0	0	3	0	0	0	0	1	0	1	0	0	0	0	0	0	1	2	0	2
1989	0	0	0	0	0	0	0	0	0	0	0	0	1	0	0	0	0	0	0	0	0	0	0	1	0	0	1	0	0	0	0	0	0	0	0	0	0	0	0	0	0	0	1	0	0	0	0	0	0
1991	0	0	0	0	0	0	0	0	0	0	0	0	0	0	0	0	0	0	0	0	0	0	0	0	0	0	0	0	0	0	0	0	0	0	0	0	0	0	0	0	0	0	0	0	0	0	0	0	0
1992	0	0	1	0	0	0	3	1	0	0	0	2	2	1	7	3	17	11	2	3	0	0	0	0	0	0	0	0	0	1	6	1	0	0	3	3	1	9	0	7	1	0	0	1	0	0	0	0	1
1993	2	0	1	0	0	1	0	0	0	0	0	0	0	1	1	0	0	0	0	0	0	0	0	1	3	76	0	0	0	7	0	0	0	2	0	0	1	0	0	0	0	0	0	0	0	0	0	0	0
1994	0	1	2	0	0	1	1	0	0	0	1	0	1	1	0	0	3	0	1	1	1	0	4	1	1	0	0	0	0	2	0	2	5	2	0	0	2	0	2	0	11	0	0	1	5	2	1	2	1
1995	0	0	0	0	0	0	0	0	0	0	0	0	0	0	0	0	0	0	0	0	0	0	0	0	0	0	0	0	0	0	0	0	0	0	0	0	0	0	0	0	0	0	0	0	0	0	0	0	0
1996	0	0	0	0	0	0	0	0	0	0	0	0	0	0	0	0	0	0	0	0	0	0	0	0	0	0	0	0	0	0	0	0	0	0	0	0	0	0	0	0	0	0	0	0	3	0	0	0	0
1997	0	0	0	0	2	7	4	0	2	1	1	8	1	4	3	0	3	0	0	1	1	3	0	0	1	2	1	1	0	1	0	1	0	0	0	0	0	0	0	1	0	0	0	0	0	0	2	2	4
1998	0	0	0	0	0	0	0	0	0	0	0	0	0	0	0	0	0	0	0	0	0	0	0	0	0	0	0	0	0	0	0	0	0	0	0	0	0	0	0	0	0	0	0	0	0	0	0	0	0
1999	0	0	0	0	0	0	0	0	0	0	0	0	0	0	0	0	0	0	0	0	0	0	0	0	0	0	0	0	0	0	0	0	0	0	0	0	0	0	0	0	0	0	0	0	0	0	0	0	0
2000	1	0	1	1	1	3	2	1	1	0	3	11	16	1	1	0	1	0	0	0	0	0	1	0	1	5	0	0	0	6	10	1	0	0	1	0	0	0	1	2	1	0	1	1	0	0	0	1	0
2001	0	0	0	0	0	0	0	0	0	0	0	0	0	0	0	0	0	0	0	0	0	0	0	0	0	0	0	13	33	0	0	0	0	1	0	0	0	0	0	2	0	0	0	1	0	0	8	0	0
2002	0	0	0	2	0	0	0	0	0	0	0	0	0	0	0	0	0	0	0	0	0	0	0	0	0	1	3	0	0	0	0	0	0	0	0	0	0	0	1	0	0	0	0	0	0	0	0	0	0
2003	0	0	0	0	0	1	4	1	0	0	0	7	6	0	2	4	0	0	3	3	0	0	0	0	0	0	0	0	0	0	0	0	0	0	5	0	0	3	0	0	0	0	0	0	0	0	0	0	0
2004	0	0	0	0	0	0	0	0	0	0	0	0	0	0	0	0	0	0	0	0	0	0	0	0	0	0	0	0	0	0	0	0	0	0	0	0	0	0	0	0	0	0	0	0	0	0	0	0	0
2005	0	0	0	0	0	0	0	0	0	0	0	0	0	0	0	0	0	0	0	0	0	0	0	0	1	0	0	0	0	0	0	0	0	0	0	0	1	0	0	0	0	0	0	0	0	0	0	0	0
2006	0	0	0	0	0	0	0	0	0	0	0	0	0	0	0	0	0	0	0	0	0	0	0	0	0	0	0	0	0	0	0	0	0	0	0	0	0	0	0	0	0	0	0	0	0	0	0	0	0
2007	3	383	137	76	59	113	13	0	0	1	9	1	1	0	1	0	0	0	0	1	0	0	0	9	11	10	11	0	0	0	0	0	0	15	0	0	11	0	15	0	0	0	0	0	0	0	0	0	0
2008	0	0	0	0	0	0	0	0	0	0	0	0	0	0	0	0	0	0	0	0	0	0	0	0	0	0	0	0	0	0	0	0	0	0	0	5	0	0	0	11	0	0	0	0	0	0	0	0	0
2009	0	0	0	0	1	1	0	0	0	0	1	0	1	0	0	0	0	0	0	0	0	0	1	1	0	0	2	0	0	3	5	6	16	2	5	1	1	1	15	12	2	0	59	2	0	0	0	0	0
2010	0	0	0	1	0	0	0	0	0	0	0	1	0	0	0	0	0	0	0	0	0	0	0	0	0	0	0	0	1	0	0	0	0	0	0	0	0	0	0	0	0	1	1	0	0	1	0	0	1
2011	0	0	0	1	0	0	0	0	0	0	0	0	0	1	1	0	1	0	0	0	0	0	0	1	1	2	2	0	0	0	4	0	0	2	0	1	0	0	0	0	0	0	0	0	0	0	0	0	0
2012	0	0	0	1	0	0	0	1	0	0	1	1	2	1	0	0	0	1	0	0	2	0	0	0	1	0	2	0	0	5	2	2	6	2	0	16	0	1	5	3	3	0	1	4	0	0	0	0	3
2013	0	0	0	0	0	0	0	0	0	0	0	0	0	0	1	0	0	0	0	0	0	0	0	0	0	0	0	0	0	0	0	0	0	2	0	32	0	0	2	0	0	0	0	0	0	0	0	0	0
2014	0	0	0	0	0	0	0	0	0	0	0	0	0	0	0	0	0	0	0	0	0	0	0	0	0	0	0	0	0	0	0	0	0	0	0	0	0	0	0	0	0	0	0	0	0	0	0	0	0
2015	0	0	0	0	0	0	0	0	0	0	0	0	0	0	0	0	0	0	0	0	0	0	0	0	0	0	0	0	1	0	0	0	0	0	0	0	0	0	0	0	0	0	0	0	0	3	7	6	7
2016	0	0	0	0	0	3	0	0	0	0	1	0	1	0	0	0	0	0	1	0	0	0	0	1	0	2	0	0	0	1	0	0	0	0	3	0	0	5	0	0	0	0	0	0	0	0	0	0	1
2017	0	0	0	0	0	0	0	0	0	0	0	0	0	0	1	0	0	0	0	0	12	20	1	0	8	7	2	0	1	0	0	0	0	0	0	0	0	0	0	0	0	0	0	0	0	0	0	0	0
2018	0	0	0	1	0	0	0	0	0	0	0	0	0	0	0	0	0	0	0	0	0	0	0	1	45	0	0	0	1	0	0	3	1	3	2	2	0	1	1	0	0	0	1	0	0	0	0	1	2
2019	0	0	0	0	0	0	0	0	0	0	0	0	0	0	1	0	2	0	0	0	0	1	0	0	0	0	0	0	1	0	0	0	0	0	0	0	0	0	0	3	1	1	0	0	0	0	0	0	0
2020	0	0	0	0	0	0	0	0	0	0	0	0	0	0	0	0	1	0	0	0	0	0	0	0	0	3	4	0	0	0	0	0	0	0	0	0	0	0	0	0	0	1	0	0	0	0	0	1	2
2021	0	1	1	0	0	1	0	0	0	0	0	0	0	0	0	0	0	3	3	1	0	0	0	0	1	0	0	0	0	0	0	1	0	3	0	0	0	1	2	0	3	0	0	4	0	0	0	0	0
2022	0	0	0	0	0	0	0	0	0	0	0	0	0	0	0	0	0	1	0	0	0	0	0	0	0	0	0	0	0	0	0	0	0	0	0	0	0	0	0	0	0	0	0	0	0	0	0	0	0
2023	0	0	0	0	0	0	0	0	0	0	0	0	0	0	0	0	0	0	0	0	0	0	0	5	2	1	0	0	0	0	0	0	0	0	0	0	0	0	0	0	0	0	0	0	0	19	0	0	1
2025	0	0	0	0	0	0	0	0	0	0	0	0	0	0	1	0	0	0	0	0	0	0	0	0	0	0	0	0	0	1	0	1	0	0	0	0	0	0	0	0	3	0	0	4	3	1	1	0	0
2026	1	0	0	0	0	2	0	0	0	0	1	1	0	0	0	0	0	0	0	0	1	0	0	1	9	7	13	0	0	0	0	0	0	1	1	0	7	0	0	0	0	0	0	0	0	0	0	0	0
2027	0	0	0	0	0	0	0	0	0	0	0	0	0	0	0	0	0	0	0	0	0	0	24	7	1	15	7	1	0	1	0	0	0	0	0	0	2	0	1	0	0	0	0	0	0	0	0	0	0
2028	0	0	1	1	0	0	2	0	0	0	0	0	0	0	0	0	3	0	0	0	4	20	2	0	2	3	3	0	0	5	0	8	0	0	2	3	1	1	0	1	0	0	0	1	0	8	0	7	4
2029	0	0	0	0	2	1	0	0	0	0	0	0	0	14	40	1	0	0	0	0	0	1	0	0	5	1	0	0	0	0	0	0	0	0	0	0	0	0	0	1	0	0	0	1	0	0	0	0	0
2030	0	0	1	0	1	0	0	0	0	0	2	0	1	0	0	0	0	0	0	0	0	0	0	0	0	0	1	0	0	0	0	0	0	0	0	33	0	0	12	2	2	0	0	0	0	0	0	1	0
2031	0	0	0	0	1	0	0	0	0	0	0	0	0	0	0	0	0	1	1	0	0	0	0	0	0	0	0	0	0	0	0	0	0	0	22	0	0	24	0	1	0	0	0	0	0	1	0	0	0
2032	0	0	0	0	0	0	0	0	0	0	0	0	0	0	0	0	0	0	0	0	0	0	0	0	0	0	0	0	0	0	0	0	0	0	0	0	0	0	0	0	0	0	0	0	0	0	0	0	0
2033	0	0	0	0	0	0	0	0	0	0	0	0	0	0	0	0	0	0	0	0	0	0	0	0	0	0	0	44	7	0	0	0	0	0	0	0	0	0	0	0	0	0	0	0	0	2	11	0	0
2034	0	1	0	0	0	0	0	0	0	0	0	0	0	0	0	0	0	0	0	0	0	0	0	2	0	31	0	0	0	0	0	0	0	0	0	0	1	0	0	0	0	0	0	0	0	0	0	0	0
2035	2	0	0	2	1	0	0	0	0	0	1	0	0	3	2	0	2	2	1	0	0	0	0	0	2	4	0	1	0	2	11	0	0	4	0	8	0	0	5	4	0	0	0	0	6	0	1	6	0
2036	0	0	0	0	0	0	0	0	0	0	0	0	0	5	1	0	1	0	0	0	0	0	0	0	0	0	0	0	0	0	0	0	0	0	1	0	0	0	1	0	0	0	0	1	0	1	0	0	0
2037	0	0	0	1	0	0	0	0	0	0	0	0	0	0	0	1	0	0	0	0	0	0	0	0	0	0	0	0	0	0	0	0	0	0	0	0	0	0	0	0	0	0	0	0	0	0	0	0	0
2038	0	0	0	0	0	0	0	0	0	0	0	0	0	0	1	0	0	0	0	0	0	0	0	0	0	1	0	0	0	0	0	0	0	1	0	0	0	0	0	1	0	0	0	0	0	0	0	0	0
2039	0	0	1	0	0	2	0	0	0	0	3	0	0	0	1	0	0	0	0	0	0	0	0	0	0	0	0	3	0	7	0	8	14	5	0	0	0	0	2	0	0	0	3	1	2	0	0	3	4
2040	0	0	0	0	0	0	0	0	0	0	0	2	0	2	0	0	0	0	0	1	0	0	0	0	0	0	0	0	50	0	0	0	0	0	0	0	0	1	0	0	0	0	0	0	4	6	7	1	1
2041	1	0	0	1	0	0	0	0	0	0	0	0	0	0	0	0	0	0	0	0	0	0	0	22	0	0	1	0	0	0	0	0	0	0	0	0	2	0	0	0	0	0	0	0	0	0	0	0	0
2042	1	14	19	3	1	1	2	0	0	0	2	1	0	0	1	0	10	0	0	0	0	1	0	2	3	2	1	0	0	2	0	0	0	2	0	0	3	0	3	0	0	0	0	0	0	0	0	0	0
2043	0	0	1	1	0	0	0	0	0	0	0	1	0	0	0	1	0	1	0	1	0	0	0	0	0	0	0	5	0	1	0	0	2	1	0	0	0	2	0	0	0	0	0	0	0	0	2	0	0
2044	0	0	0	0	0	0	1	0	0	0	0	0	0	0	0	0	0	0	0	0	0	0	0	0	0	0	0	0	0	0	0	0	0	0	0	0	0	1	0	1	0	0	0	0	0	3	4	4	0
2045	1	1	0	0	1	0	1	0	0	0	0	0	7	1	2	0	0	0	2	1	0	0	0	2	0	1	2	0	0	0	10	21	1	13	0	7	0	0	5	11	8	0	0	0	1	3	1	1	3
2046	0	0	0	0	0	0	0	0	0	0	0	0	0	0	0	0	0	0	0	0	0	0	0	0	0	0	0	0	0	0	0	0	0	0	0	0	0	0	0	0	0	0	0	0	0	0	0	0	0
2047	0	1	0	0	2	0	0	0	0	0	1	0	3	2	0	0	0	0	0	0	0	0	0	0	0	0	0	1	0	3	1	11	2	2	0	1	0	0	2	0	1	0	4	0	2	1	0	4	1
2048	0	0	0	0	1	0	0	0	0	0	0	0	0	0	0	0	1	0	0	0	0	0	0	0	0	0	0	0	0	0	0	0	0	0	1	0	0	0	0	0	0	0	0	0	0	0	0	0	0
2049	0	0	0	0	0	0	1	0	0	0	0	0	1	0	0	1	0	0	0	1	0	0	0	0	0	0	0	0	0	0	1	0	0	0	0	0	0	0	0	0	0	0	0	0	0	0	0	0	0
2050	0	1	0	0	1	3	1	0	0	0	0	0	0	0	0	0	0	2	0	0	0	0	0	0	0	0	0	0	0	0	0	0	0	0	0	0	0	0	0	0	1	0	0	0	0	0	0	0	0
2051	1	1	0	0	0	3	0	0	0	0	3	3	1	0	0	0	0	0	1	0	0	0	0	0	0	0	0	0	0	0	0	0	0	0	0	0	0	0	1	0	0	0	2	0	0	0	0	0	0
2052	0	1	2	1	1	0	3	1	0	0	2	15	7	1	1	0	2	1	0	0	6	5	4	0	5	1	0	0	0	6	7	4	0	0	1	1	0	0	1	1	0	0	4	0	0	0	0	1	2
2053	0	0	0	0	0	0	0	0	0	0	0	0	0	0	0	1	0	0	0	0	0	0	0	0	1	0	0	0	0	1	0	0	0	0	0	0	0	0	0	0	0	0	0	5	2	0	0	0	0
2054	1	0	0	0	0	0	1	0	0	0	0	1	0	0	0	0	0	0	0	0	3	0	1	0	1	1	3	1	0	1	7	5	1	0	2	1	0	1	0	0	0	0	0	0	0	0	0	0	0
2055	0	0	0	0	0	0	0	0	0	0	0	0	0	0	0	0	0	0	0	0	0	0	0	0	0	0	0	0	0	0	0	0	0	0	0	0	0	0	0	0	0	0	0	0	0	0	0	0	0
2056	0	0	0	1	1	5	2	0	0	0	2	1	6	2	1	0	1	1	1	3	0	0	0	0	0	0	0	0	0	0	0	0	0	1	1	0	0	0	1	0	0	0	0	0	0	0	0	0	0
2057	0	1	0	1	1	0	0	0	1	1	0	0	0	0	1	0	4	11	6	1	1	1	0	0	1	1	0	0	0	0	0	0	0	0	0	0	0	0	0	0	0	0	0	0	0	0	0	0	1
2058	0	0	0	6	0	0	0	0	0	0	0	0	0	0	0	0	0	2	0	8	0	0	1	4	2	2	0	0	0	0	0	0	0	0	0	0	0	2	0	0	0	0	0	0	0	1	0	1	3
2059	0	0	5	1	0	1	0	0	0	0	2	2	2	0	1	0	0	0	0	0	0	0	0	0	0	0	2	1	0	12	4	14	10	14	0	7	1	1	11	3	18	0	4	5	3	0	0	1	0
2060	0	0	0	0	0	0	0	0	0	0	0	0	0	0	0	0	0	1	0	0	0	0	0	0	0	0	0	0	0	0	0	0	0	0	0	0	0	0	0	0	1	0	0	0	0	0	0	0	0
2061	0	0	0	0	0	0	1	0	0	0	0	0	0	0	0	0	3	5	0	0	0	0	0	0	0	0	0	0	0	0	0	0	0	0	0	0	0	0	0	0	0	0	0	0	0	0	0	0	0
2062	0	1	1	1	0	1	1	0	0	0	0	1	0	1	0	0	0	0	0	0	0	5	0	1	5	3	1	2	0	5	2	14	1	0	0	2	1	0	1	0	3	0	11	0	1	1	1	1	0
2064	0	0	0	0	0	0	0	0	0	0	0	1	0	0	2	0	1	36	11	18	0	0	0	0	0	0	0	0	0	0	0	0	0	0	0	0	0	0	0	2	0	0	0	0	0	0	0	0	0
2065	0	0	1	0	1	1	0	0	0	0	15	3	3	0	0	0	0	0	0	0	0	0	0	0	0	0	0	0	0	0	0	0	0	0	0	0	0	0	0	0	0	0	0	0	0	0	0	0	0
2066	0	0	1	24	0	0	5	0	0	0	0	0	0	0	0	0	0	0	0	0	0	0	0	0	2	1	0	0	0	0	0	0	0	2	0	0	0	0	2	0	0	0	0	0	0	0	0	0	0
2067	0	0	0	0	0	0	0	0	0	0	0	0	0	0	0	0	0	0	0	0	0	0	0	2	45	0	2	0	0	0	0	0	0	0	0	0	0	0	0	0	0	0	0	0	0	0	0	0	0
2068	0	0	0	0	0	1	0	0	0	0	0	0	0	0	2	0	0	0	0	0	0	0	5	1	0	2	2	0	0	1	0	0	0	3	0	0	0	2	0	0	1	0	0	5	10	0	0	0	1
2069	0	0	0	0	0	0	0	0	0	0	0	0	0	0	0	0	0	0	0	0	0	0	0	0	0	0	0	0	0	0	0	0	0	0	0	0	0	0	0	0	0	0	0	0	0	0	0	0	0
2070	0	0	1	20	3	0	0	2	2	1	10	0	2	1	25	1	6	2	0	0	0	0	0	0	3	1	0	0	0	0	0	0	0	1	0	2	0	0	0	0	0	0	0	0	0	0	0	0	0
2071	0	0	0	0	0	0	0	0	0	0	0	0	0	0	0	0	0	0	0	0	0	0	0	0	0	0	0	0	0	0	0	0	0	0	0	0	0	0	0	0	0	0	0	0	0	0	0	0	0
2072	0	1	0	0	0	0	0	0	1	0	0	0	1	1	1	0	0	1	0	0	0	0	0	0	0	3	0	0	0	0	13	4	0	0	1	0	0	0	1	2	0	0	0	0	0	1	0	0	0
2073	0	0	0	0	0	0	0	0	0	0	0	0	0	0	0	0	0	0	0	1	5	0	1	0	0	0	0	0	0	0	0	0	0	0	0	0	0	0	0	0	0	0	0	0	0	0	0	0	0
2074	3	0	0	0	0	0	0	0	0	0	0	0	0	0	0	0	0	1	0	0	0	0	0	1	0	0	0	0	0	0	0	0	0	0	0	0	0	0	0	0	0	0	0	0	0	0	0	0	0
2075	0	0	0	0	0	1	0	0	0	0	0	0	0	0	0	0	0	0	0	0	0	0	0	0	0	0	0	0	0	7	0	0	0	0	0	0	0	0	0	0	0	0	0	0	0	0	0	0	0
2076	0	0	0	2	0	0	0	0	0	0	0	0	1	0	0	0	0	0	0	0	0	0	0	1	0	1	0	0	0	0	0	6	1	0	0	0	0	0	2	0	0	0	0	0	0	1	1	1	0
2077	0	1	0	0	0	0	1	0	0	0	0	0	0	0	0	0	0	0	0	0	0	0	0	1	0	1	0	0	0	0	0	0	0	1	11	0	0	10	0	0	0	0	0	0	0	0	0	0	0
2078	1	0	1	0	0	0	0	1	0	0	2	8	2	0	1	0	1	2	0	0	0	0	0	0	0	0	1	0	0	0	0	0	0	0	0	0	1	0	0	0	0	0	0	0	0	0	0	3	0
2079	0	0	0	0	0	0	0	0	0	0	0	0	0	0	0	0	0	0	0	0	0	0	0	0	0	0	0	0	0	0	0	0	0	0	0	0	0	0	0	0	0	0	0	0	0	13	0	1	0
2080	1	1	4	0	0	0	7	1	2	0	4	6	3	1	4	0	7	10	1	1	2	5	0	1	2	2	1	1	0	0	5	0	6	2	0	10	2	2	1	4	0	0	4	0	3	0	5	9	1
2081	1	0	0	0	1	0	0	0	0	0	1	12	11	2	0	0	3	0	0	1	2	0	0	0	0	0	0	0	0	0	0	1	0	0	0	1	0	1	0	0	0	0	0	0	0	0	0	0	0
2083	0	0	0	0	0	0	0	0	0	0	0	0	0	0	0	0	0	0	0	0	0	0	0	0	0	0	0	0	0	0	0	0	0	0	0	0	0	0	0	0	1	0	0	0	0	0	0	0	0
2084	0	0	0	0	0	0	0	0	0	0	0	0	1	0	0	0	0	1	0	0	0	0	0	13	0	0	0	0	0	0	3	0	0	0	0	1	0	0	0	0	0	0	0	0	0	0	0	0	1
2085	0	0	0	0	1	0	0	0	0	0	0	0	0	0	0	0	0	0	0	0	0	0	0	0	0	0	0	0	0	0	0	0	0	0	0	0	0	0	0	0	0	0	0	0	0	0	0	0	0
2086	0	12	9	3	0	1	0	0	0	0	0	0	0	0	0	0	0	0	0	0	0	0	0	1	1	0	0	0	0	0	0	0	0	1	0	0	0	0	4	0	0	0	0	0	0	0	0	0	0
2088	0	0	0	0	0	0	0	0	0	0	0	0	0	0	0	0	0	0	0	0	11	0	0	0	18	0	9	0	0	0	0	0	0	0	0	0	0	0	0	0	0	0	0	0	0	0	0	0	0
2089	0	0	0	0	0	0	0	0	0	0	0	0	0	1	0	0	0	0	0	0	0	0	0	0	0	0	0	0	0	0	0	0	0	0	0	0	0	0	0	0	0	0	0	0	0	0	0	0	0
2090	0	0	0	0	0	1	2	0	1	0	0	0	1	0	0	1	1	2	0	4	0	0	0	0	0	0	1	0	0	0	0	0	0	1	6	0	1	8	0	0	1	0	0	0	0	0	0	1	1
2091	0	0	0	0	0	0	0	1	0	0	0	1	0	0	3	0	0	0	0	0	0	0	0	0	0	0	0	0	0	0	0	0	1	1	0	1	0	1	0	0	0	0	0	0	0	0	0	0	0
2092	0	0	0	0	0	0	0	0	0	0	0	0	0	0	0	0	0	0	0	1	0	0	0	0	0	0	0	0	0	0	0	13	0	0	1	6	0	0	0	0	0	0	0	0	0	0	0	1	0
2093	0	0	0	0	0	0	0	1	0	0	0	0	0	0	0	0	0	1	1	0	0	0	0	0	0	1	4	0	0	0	0	0	0	0	0	0	0	0	0	0	1	0	0	0	0	0	0	0	0
2094	0	0	0	0	0	0	0	0	0	0	0	0	0	0	0	0	0	0	0	0	1	0	0	0	0	0	0	3	1	0	0	0	0	0	0	0	0	0	0	0	1	2	0	0	6	0	0	0	0
2095	0	0	1	1	0	1	0	0	0	0	17	1	0	1	0	0	1	0	0	0	0	1	0	0	1	0	0	0	0	2	2	0	0	0	0	0	0	0	0	0	0	0	0	0	0	0	0	1	0
2096	0	0	0	0	0	0	0	0	0	0	0	0	0	0	0	0	1	0	0	0	0	0	0	0	0	0	0	1	0	0	0	1	2	1	3	0	0	0	1	0	72	0	1	0	0	0	0	0	0
2097	1	0	2	0	0	0	0	0	0	1	0	0	1	0	0	0	0	0	1	0	0	0	0	0	1	0	0	0	0	0	0	0	0	1	0	5	0	0	10	2	0	0	0	0	0	0	0	0	0
2098	0	0	0	0	0	0	0	0	0	0	0	0	0	0	1	0	0	5	0	1	35	0	0	0	0	0	2	0	1	0	0	0	0	0	0	2	0	0	0	0	1	0	0	0	0	4	3	1	2
2099	0	0	2	1	0	0	0	0	0	0	0	3	0	0	0	0	0	0	0	0	0	0	0	1	0	0	0	0	0	0	0	8	1	3	0	1	0	1	8	6	1	0	0	2	1	1	0	1	0
2100	0	0	0	0	0	0	0	0	0	0	0	0	0	0	0	0	0	0	0	0	0	2	0	0	0	0	0	0	1	0	0	0	0	0	4	0	0	5	1	0	0	0	0	0	0	0	2	4	1
2101	0	0	0	0	1	0	0	0	0	0	0	0	0	1	0	0	0	0	0	0	0	0	0	0	0	0	0	1	1	0	0	0	0	0	0	1	0	0	0	0	0	0	2	0	0	1	0	0	0
2102	0	0	0	1	0	0	0	0	0	0	0	0	0	0	1	1	0	0	0	0	0	0	0	0	0	0	0	0	0	0	0	0	0	0	0	0	0	0	0	0	0	0	0	0	0	0	0	0	0
2103	0	0	0	0	0	0	0	0	0	0	0	0	0	0	0	0	0	0	0	0	0	0	0	0	0	0	0	5	22	0	0	0	0	0	0	0	0	0	0	0	0	0	0	0	0	4	1	0	0
2104	0	0	2	3	0	2	0	0	0	0	0	0	0	0	1	0	0	0	0	0	1	1	1	0	2	0	0	0	0	3	0	4	0	6	1	7	0	2	4	1	1	0	0	6	0	2	0	1	2
2105	0	0	2	1	0	0	0	0	0	0	1	0	0	0	2	0	2	0	0	0	0	1	0	0	0	2	0	1	0	0	4	0	0	0	4	0	2	0	0	1	0	0	8	0	3	0	0	0	1
2106	0	0	1	1	0	1	0	0	0	0	0	0	0	0	0	0	0	0	0	0	0	0	0	1	0	0	0	0	0	0	0	0	0	0	0	0	0	0	0	0	0	0	0	0	0	0	0	0	0
2107	0	0	0	1	0	0	0	0	0	0	0	0	0	1	0	0	2	0	0	0	0	0	0	0	0	0	1	0	0	1	2	0	2	5	0	0	0	0	5	13	1	0	5	0	0	0	0	0	0
2108	1	0	1	0	0	0	0	0	0	0	0	0	0	1	1	0	0	0	0	0	0	0	0	1	0	0	0	0	0	0	1	10	2	3	0	11	0	1	7	0	2	0	0	1	0	0	1	0	0
2109	0	0	0	0	0	0	0	0	0	0	0	0	0	1	3	0	0	0	0	0	2	6	0	0	0	1	0	0	0	0	0	0	0	0	2	0	0	0	0	0	0	0	0	0	0	0	0	2	0
2110	0	0	0	0	0	1	0	0	0	0	0	0	0	0	0	0	0	0	1	3	0	0	0	0	2	0	0	0	0	0	0	0	0	8	2	2	0	0	1	2	3	0	0	2	3	0	0	0	0
2111	0	0	1	4	26	0	1	0	0	0	1	0	0	0	0	0	0	0	2	2	0	0	0	0	0	0	0	1	0	0	0	0	0	0	0	0	0	0	0	0	0	0	0	0	0	0	0	0	0
2112	0	0	0	0	0	0	0	0	0	0	0	0	0	0	0	3	0	0	0	0	0	0	0	0	0	0	0	0	0	0	0	0	0	0	0	0	0	0	0	0	0	0	0	7	0	0	0	0	0
2113	0	1	0	0	1	0	3	0	0	0	1	0	2	3	2	0	0	0	0	0	46	34	2	0	0	4	0	0	0	1	1	1	0	0	0	0	0	0	1	1	1	1	0	0	0	2	5	18	5
2114	0	0	0	0	0	0	0	0	0	0	0	0	1	0	0	0	0	0	0	0	0	0	0	0	0	0	0	0	0	0	0	0	0	0	0	0	0	0	0	0	0	0	0	0	0	1	0	1	0
2115	0	0	2	0	1	0	0	0	0	0	1	0	0	0	0	0	0	0	0	0	0	0	0	1	0	0	0	0	0	0	0	0	0	0	0	0	1	0	1	0	0	0	0	0	0	0	0	0	0
2116	0	0	0	0	0	0	0	0	0	0	0	0	0	0	0	0	0	0	0	0	0	1	0	2	1	0	1	0	0	0	0	0	0	0	0	0	0	0	0	0	0	0	0	0	0	14	15	1	0
2117	0	0	0	0	0	2	0	0	0	0	1	0	0	0	2	2	0	0	0	0	0	0	1	1	3	2	4	1	1	1	0	5	3	3	5	0	0	0	1	2	2	0	1	6	9	2	0	1	1
2118	0	0	0	2	0	0	0	0	0	0	2	0	0	0	0	0	0	0	0	0	1	0	0	2	1	0	27	0	0	0	0	0	0	2	0	0	0	0	0	0	0	0	0	0	0	0	1	0	0
2119	0	0	0	0	0	0	0	0	0	0	0	0	0	0	0	0	0	0	0	0	0	0	0	0	0	0	0	0	0	0	0	0	0	0	1	0	0	2	0	0	0	0	0	0	0	0	0	0	0
2121	0	0	0	0	6	0	1	0	0	0	0	1	2	0	1	5	0	0	2	3	0	0	0	0	0	0	0	0	0	0	0	0	0	0	0	0	0	0	0	0	0	0	0	0	0	0	0	0	0
2122	0	0	0	0	1	0	0	0	0	0	0	0	0	0	0	0	0	0	0	0	4	0	0	0	0	0	0	0	0	0	0	0	0	0	0	0	0	0	0	0	1	0	0	0	0	0	1	0	0
2123	0	0	1	2	0	0	0	0	0	0	0	0	0	1	1	0	0	31	2	3	0	0	0	0	0	0	0	0	0	0	0	0	0	0	0	0	0	0	0	0	0	0	0	0	0	0	0	0	0
2124	0	0	0	0	0	0	0	0	0	0	0	0	0	0	0	0	0	0	0	0	0	0	0	0	0	0	0	0	0	0	0	0	0	0	0	0	0	0	0	0	0	0	0	1	0	0	0	0	0
2125	0	1	0	0	0	0	0	0	0	0	0	1	1	1	0	0	1	0	0	0	0	0	0	0	0	0	0	0	1	0	0	1	0	0	0	0	7	0	0	0	2	0	0	0	0	1	0	1	2
2126	2	0	0	3	0	0	1	0	0	1	1	0	2	0	1	1	1	0	0	0	1	3	0	0	0	1	0	0	0	4	0	0	0	1	0	0	0	0	0	1	2	0	0	1	0	0	0	4	1
2127	0	0	0	0	2	0	0	0	0	0	0	0	0	0	0	0	0	0	0	0	1	0	0	0	0	0	0	5	0	0	0	0	5	0	0	0	0	0	0	0	0	0	0	0	0	0	0	0	0
2128	0	0	0	0	0	0	0	0	0	0	0	0	0	0	0	0	0	0	0	1	0	0	0	0	0	0	0	0	0	0	0	0	0	0	0	0	0	0	0	0	0	0	0	0	0	0	0	0	0
2129	0	0	0	0	2	0	0	0	0	1	0	1	0	0	0	0	0	1	1	1	0	0	0	0	0	0	0	0	0	0	0	0	0	0	0	0	0	0	0	0	0	0	0	0	0	3	0	0	0
2130	0	0	0	0	0	0	0	0	0	0	0	0	0	2	0	0	1	1	0	0	0	0	0	0	0	0	0	0	0	0	0	0	0	0	0	0	0	0	0	0	0	0	0	0	1	0	0	0	0
2131	0	1	0	0	0	0	5	0	0	0	1	0	0	0	0	0	2	0	0	0	21	19	5	2	1	4	2	0	0	2	0	1	2	0	0	0	2	0	0	2	1	0	0	0	0	0	0	9	1
2133	0	0	0	0	0	0	0	0	0	0	0	0	0	0	0	0	2	2	1	1	0	0	0	0	0	0	0	0	0	0	1	0	0	5	4	0	1	4	0	1	0	0	0	0	0	0	0	0	0
2134	0	0	0	0	0	0	0	0	0	0	0	0	0	0	0	0	0	0	0	0	0	0	0	0	0	0	0	0	0	0	0	0	0	0	0	1	0	0	0	0	2	0	0	0	0	0	0	0	0
2135	0	0	0	0	0	0	1	0	2	0	0	0	0	0	2	0	0	0	0	0	0	1	0	1	0	1	0	0	1	1	1	1	0	0	0	1	0	0	0	1	0	0	1	0	0	0	0	6	6
2136	0	0	1	0	0	0	2	1	0	1	2	5	2	0	2	0	0	2	1	0	0	0	0	0	0	0	0	0	0	3	0	0	0	0	0	0	0	0	0	0	0	0	2	0	0	1	2	0	0
2137	1	0	0	1	0	0	0	0	0	0	0	0	0	0	0	0	0	0	0	0	2	2	0	0	0	0	1	1	0	0	0	0	0	3	2	3	0	1	0	0	0	0	0	1	0	1	2	3	3
2138	0	0	1	1	0	2	0	0	0	0	0	6	2	1	0	0	1	0	1	0	2	6	7	0	0	1	0	1	1	0	2	0	0	0	0	0	0	0	0	0	0	0	0	0	0	0	2	5	5
2139	0	0	0	0	1	0	1	2	0	0	0	0	0	0	2	0	4	4	0	1	0	0	0	0	0	0	0	0	0	0	0	0	0	0	0	8	0	1	0	3	2	0	0	0	0	0	0	0	0
2140	1	1	0	0	0	0	0	0	0	0	0	0	0	0	0	0	0	0	0	0	0	0	0	0	0	0	0	0	0	0	0	0	0	0	0	1	0	0	1	0	0	0	0	0	0	0	0	0	0
2141	0	0	0	0	0	0	0	0	0	0	0	0	0	0	1	0	0	1	0	0	0	0	1	0	0	0	0	1	0	0	0	0	0	0	0	1	0	0	0	0	0	0	0	0	0	0	0	0	0
2142	2	0	0	0	0	0	0	0	0	0	2	6	0	2	1	0	0	0	0	2	0	1	0	0	0	1	0	2	2	3	3	4	0	0	0	0	0	3	0	1	2	0	4	1	1	0	2	1	0
2143	0	0	0	0	0	0	0	0	0	0	0	0	0	0	0	0	0	0	0	0	3	0	5	4	0	1	1	0	1	1	0	27	7	0	0	0	0	0	0	0	2	0	1	0	0	3	2	2	0
2144	0	0	0	0	0	0	0	0	0	0	0	0	0	0	0	0	0	0	0	0	0	2	0	0	0	0	0	0	0	0	0	0	0	0	0	0	0	0	0	1	0	0	0	0	0	0	0	0	0
2145	0	0	0	0	0	0	0	0	0	0	0	0	0	0	0	0	0	0	0	0	0	0	0	0	0	0	0	0	0	0	0	0	0	0	0	0	0	0	0	0	0	0	0	0	0	0	0	0	0
2146	0	0	0	0	0	0	0	0	0	0	0	0	0	0	0	0	0	0	0	0	0	0	0	0	0	0	0	0	0	0	0	0	0	0	0	0	0	0	0	0	0	0	0	0	0	0	0	0	0
2147	0	0	0	2	0	0	1	1	0	0	0	0	0	0	0	0	0	0	0	0	2	4	0	1	0	2	6	0	0	2	0	7	0	0	3	6	0	1	3	0	6	0	1	7	1	3	1	1	0
2148	0	0	0	0	0	0	0	0	0	0	0	0	0	0	0	0	0	0	0	0	0	0	0	0	0	0	0	0	0	0	0	0	0	0	0	0	0	0	0	0	0	0	0	0	0	0	0	0	0
2149	0	0	0	0	0	2	0	0	0	0	0	0	0	0	5	0	0	0	0	1	0	0	0	2	1	13	23	0	0	4	1	0	0	0	0	0	0	1	0	0	0	0	0	2	4	1	0	0	0
2150	3	4	9	16	2	6	3	2	6	5	4	12	5	4	5	0	10	4	1	3	16	19	7	4	20	23	11	8	1	59	69	44	50	6	12	13	3	20	5	3	19	0	45	5	11	25	16	28	26
2151	0	0	0	0	1	0	0	0	0	0	0	0	0	0	0	0	0	0	0	0	0	0	0	0	0	0	1	0	0	0	0	0	0	0	0	0	0	0	0	0	0	0	0	0	0	0	0	0	0
2152	0	0	1	0	2	0	1	0	0	0	1	1	1	1	0	2	0	1	0	0	25	4	0	0	0	0	1	0	0	2	0	10	1	1	1	1	1	0	3	0	0	0	0	0	0	1	1	11	0
2153	0	0	0	0	0	0	0	0	0	0	0	1	1	1	0	0	0	0	0	0	5	13	2	3	9	0	3	0	0	0	0	0	0	0	0	0	0	0	0	0	0	0	1	0	0	2	2	0	0
2154	0	0	0	0	1	0	0	0	0	0	0	1	1	2	0	0	5	2	0	0	0	0	0	0	0	0	2	0	3	0	0	0	0	0	0	0	0	0	0	0	0	0	0	0	0	3	2	2	4
2155	2	1	0	0	0	0	0	0	0	0	0	0	2	0	1	0	1	2	2	4	0	0	0	0	1	0	1	0	0	0	0	0	0	3	0	1	1	3	1	0	0	0	0	0	0	0	0	0	0
2156	0	0	0	0	0	0	0	0	0	0	0	0	0	1	1	0	1	20	4	3	0	0	0	0	0	0	0	0	0	0	0	0	0	0	0	1	0	0	0	1	0	0	0	0	0	0	1	0	0
2157	0	0	0	0	0	0	0	0	0	0	0	0	0	0	0	0	0	1	0	0	0	0	0	0	1	0	0	0	0	0	0	0	0	0	0	0	0	0	0	0	0	0	0	0	0	2	1	0	0
2158	0	0	2	15	0	1	3	0	0	0	2	0	0	0	2	0	0	0	0	0	0	0	0	0	0	0	0	0	0	0	0	0	0	0	0	0	0	0	0	0	0	0	0	0	0	0	0	0	0
2159	0	0	0	1	0	1	0	0	0	0	0	0	0	0	0	0	0	0	0	0	0	2	0	2	7	2	20	0	0	0	0	2	0	0	0	0	0	0	0	0	0	0	0	0	0	1	0	0	0
2160	0	0	0	0	0	0	0	0	0	0	0	0	0	0	0	0	0	0	0	0	23	1	14	0	0	0	0	0	0	0	0	0	0	0	0	0	0	0	0	0	0	0	0	0	0	0	0	0	0
2161	0	0	0	1	0	0	0	0	0	0	0	0	0	0	0	0	0	11	0	0	0	0	0	0	0	0	0	0	0	0	0	0	0	0	0	0	0	0	0	2	0	0	0	0	0	0	0	0	0
2162	0	0	0	0	1	0	0	0	0	0	0	0	1	0	0	0	0	0	0	0	0	0	0	0	0	0	0	0	0	0	0	2	0	3	0	1	0	0	0	0	3	0	0	0	1	0	0	0	0
2163	0	0	0	0	0	0	0	0	0	0	0	0	0	0	0	0	0	0	0	0	0	0	0	0	0	0	0	0	0	0	0	0	0	0	0	0	0	0	0	0	0	0	0	0	0	0	0	0	0
2164	0	0	0	0	0	2	1	0	1	0	1	0	1	3	8	2	0	2	1	1	0	0	1	0	0	0	0	0	0	0	7	0	1	0	0	0	0	0	0	2	0	0	1	0	0	0	0	4	2
2165	0	0	0	0	0	0	0	0	0	0	0	0	0	0	0	0	0	0	0	0	0	0	0	0	0	0	0	0	0	0	0	0	0	0	0	0	0	0	0	0	0	0	0	0	0	1	0	1	0
2167	0	0	0	0	0	0	0	0	0	0	0	0	1	0	0	0	2	0	0	0	0	0	0	0	0	0	0	0	0	0	0	0	0	0	0	0	0	0	0	0	0	0	0	0	0	0	0	1	0
2168	0	0	0	0	0	0	0	0	0	0	0	0	0	0	0	0	0	0	0	0	0	0	0	0	0	0	0	0	0	0	0	0	0	0	0	0	0	0	0	0	0	0	0	0	0	0	0	0	0
2170	0	0	1	0	2	2	2	2	1	0	0	0	3	7	8	4	5	0	2	4	3	1	0	0	0	1	2	1	0	2	2	1	4	6	1	15	0	2	5	3	12	0	1	1	3	2	6	8	2
2171	0	0	0	0	0	0	0	0	0	0	0	1	0	0	0	0	0	0	0	0	0	0	0	0	0	0	0	0	1	0	0	0	0	0	0	0	0	0	0	0	0	0	0	0	0	5	1	2	0
2173	0	1	0	0	0	0	0	0	0	1	18	1	0	0	0	1	1	0	0	0	0	0	0	0	0	0	0	0	0	0	0	0	0	0	0	0	0	0	0	0	0	1	0	0	0	0	0	0	0
2174	0	0	0	0	0	0	0	0	0	0	0	0	0	0	0	0	0	14	0	0	0	0	0	0	0	0	0	0	0	0	0	0	0	0	0	0	0	0	0	0	1	0	0	0	0	0	0	0	0
2175	0	2	1	0	1	0	0	0	0	0	2	4	5	1	0	0	3	0	0	1	0	1	0	0	0	0	0	0	0	2	5	1	0	4	0	1	0	0	0	0	1	0	2	0	6	0	1	1	0
2177	0	0	0	0	0	0	0	0	0	0	0	0	0	0	0	0	0	0	0	0	0	0	0	0	0	0	0	0	0	0	0	0	0	0	0	0	0	0	0	0	0	0	0	42	1	0	0	0	0
2178	0	0	0	3	0	0	0	0	0	0	1	2	2	0	0	0	4	0	1	5	1	5	0	1	5	0	1	0	1	0	3	0	0	0	0	1	0	0	0	3	0	0	0	0	0	1	0	2	1
2179	0	0	0	0	0	1	0	0	0	0	2	1	2	0	1	0	0	0	1	0	12	9	3	0	0	2	0	0	0	2	0	15	1	4	0	7	0	0	7	0	2	0	3	1	1	2	2	4	5
2180	3	0	3	13	6	3	8	1	1	0	3	6	5	3	1	3	4	5	2	3	21	15	7	10	26	10	29	3	0	23	13	66	7	21	0	14	1	3	18	5	2	0	13	9	1	16	9	38	33
2181	0	0	0	0	0	0	0	0	0	0	0	0	0	0	0	0	1	24	5	0	0	0	0	0	0	0	0	0	0	0	0	0	0	0	0	1	0	0	0	0	0	0	0	0	0	0	0	0	0
2182	1	0	0	1	1	1	3	0	1	0	0	2	1	0	2	0	1	0	1	0	4	1	1	0	1	6	0	0	0	3	0	13	0	0	1	2	0	3	0	3	0	1	0	0	0	7	6	7	3
2183	0	0	1	0	0	1	0	1	1	0	2	3	1	12	19	2	1	2	0	0	0	0	0	0	0	4	0	2	0	1	0	0	2	0	0	1	0	0	0	0	0	0	0	2	4	0	0	0	0
2184	0	0	0	0	2	9	2	0	0	0	3	3	2	6	9	7	1	0	0	1	4	0	0	1	0	0	0	0	0	5	5	2	7	0	1	0	1	0	0	0	1	1	5	1	0	1	1	0	0
2185	0	0	0	0	1	0	1	0	0	0	0	1	2	0	1	1	1	0	0	0	15	19	0	0	0	0	1	0	0	4	0	6	0	0	0	1	0	1	0	0	0	0	0	0	0	1	1	16	4
2186	0	0	0	0	0	0	0	0	0	0	0	0	0	0	0	0	0	1	0	0	0	0	0	0	0	0	0	0	0	0	0	0	0	0	0	14	0	0	0	5	0	14	0	0	0	0	0	0	0
2187	0	0	0	0	0	0	0	0	0	0	0	0	0	0	0	0	0	0	0	0	1	0	1	0	0	0	0	0	0	0	9	1	0	1	0	0	3	0	0	1	0	0	0	0	0	0	0	0	0
2188	1	0	1	0	1	0	0	0	0	0	2	0	2	0	1	0	0	1	0	2	0	0	1	2	1	0	0	0	0	9	6	14	7	10	0	13	1	0	10	2	4	0	7	7	2	0	1	0	0
2189	0	0	2	1	4	4	0	1	1	0	4	11	2	1	2	1	1	0	0	1	1	2	0	0	0	3	0	2	0	7	10	1	1	1	0	2	0	0	0	0	0	0	0	1	3	0	1	2	1
2190	0	0	1	1	0	0	1	0	0	0	0	0	0	0	0	0	0	0	1	4	0	0	0	0	2	1	2	0	0	0	0	0	0	3	0	0	0	0	2	0	0	0	0	0	0	0	0	0	0
[truncated: 28,726 more rows]
[truncated: 174 more columns]
